# Supplementary material for: Phosphoproteomic screening identifies Rab GTPases as novel downstream targets of PINK1
Source: EMBO J. 2015 Oct 16;34(22):2840–61. doi: 10.15252/embj.201591593 (PMC4654935; doi:10.15252/embj.201591593)
Supplement: Supplementary file 3 — Table EV1 [file EMBJ-34-2840-s003.xlsx]

## Sheet: Table EV1. All phosphopeptides
Log2 Ratio WT/KD Normalized exp1	log2 Ratio WT/KD Normalized exp2	Log2 Ratio WT/KD Normalized exp3	Log2 Ratio WT/KD Normalized exp4	t-test Significant__	minus Log10 t-test p value (ttest)	average log2 WT/KD	average ratio WT/KD	p-value (ttest)	Amino Acid	Modified Sequence	Phospho (STY) Probabilities	Phospho (STY) Score Diffs	Sequence Window	Leading Proteins	Proteins	Protein Names	Gene Names	Uniprot	Protein Descriptions	Position	Localization Prob	PEP	Score	m/z	Mass Error [ppm]	Charge
5.17532		7.55359	4.70515	+	1.65267	5.81135	56.1555	0.02225	S	_SSLSVHPS(ph)NLM(ox)EK_	SSLSVHPS(0.999)NLMEK	S(-37.4)S(-37.4)LS(-37.4)VHPS(37.4)NLMEK	SLSVHPSNLMEKK	Q96SR6|ZN382_HUMAN	Q96SR6|ZN382_HUMAN;C9J529|C9J529_HUMAN;Q96SR6-2|ZN382_HUMAN;Q96SR6-3|ZN382_HUMAN;C9JME7|C9JME7_HUMAN	KRAB/zinc finger suppressor protein 1;Multiple zinc finger and krueppel-associated box protein KS1;Zinc finger protein 382;Putative uncharacterized protein ZNF382;KRAB/zinc finger suppressor protein 1;Multiple zinc finger and krueppel-associated box protein KS1;Zinc finger protein 382;KRAB/zinc finger suppressor protein 1;Multiple zinc finger and krueppel-associated box protein KS1;Zinc finger pr…	ZNF382	Q96SR6;C9J529;Q96SR6-2;Q96SR6-3;C9JME7	>Q96SR6|ZN382_HUMAN Zinc finger protein 382 OS=Homo sapiens GN=ZNF382 PE=2 SV=3|SWISS-PROT:Q96SR6;>C9J529|C9J529_HUMAN Uncharacterized protein OS=Homo sapiens GN=ZNF382 PE=4 SV=1|SWISS-PROT:C9J529;>Q96SR6-2|ZN382_HUMAN Isoform 2 of Zinc finger protein 382	260	0.999455	0.0810157	113.22	762.842	1.3278	2
7.26125	5.12218	5.00711	5.43806	+	2.776	5.70715	52.2423	0.00167496	S	_SIKENAS(ph)AGVER_	SIKENAS(1)AGVER	S(-105.21)IKENAS(105.21)AGVER	SIKENASAGVERL	P51153|RAB13_HUMAN	Q504R6|Q504R6_HUMAN;P51153|RAB13_HUMAN;D3DV69|D3DV69_HUMAN	RAB13 protein;Cell growth-inhibiting gene 4 protein;Ras-related protein Rab-13;HCG1996054, isoform CRA_d	RAB13	Q504R6;P51153;D3DV69	>Q504R6|Q504R6_HUMAN RAB13 protein (Fragment) OS=Homo sapiens GN=RAB13 PE=2 SV=1|SWISS-PROT:Q504R6;>P51153|RAB13_HUMAN Ras-related protein Rab-13 OS=Homo sapiens GN=RAB13 PE=1 SV=1|SWISS-PROT:P51153;>D3DV69|D3DV69_HUMAN HCG1996054, isoform CRA_d OS=Homo sa	152	1	8.81739e-11	169.93	670.814	-0.11229	2
5.21735	5.16872	3.94851	5.2706	+	3.2256	4.90129	29.8839	0.000594837	S	_NIEEHAS(ph)SDVER_	NIEEHAS(0.878)S(0.122)DVER	NIEEHAS(8.57)S(-8.57)DVER	NIEEHASSDVERM	Q92930|RAB8B_HUMAN	Q92930|RAB8B_HUMAN;B4DMS1|B4DMS1_HUMAN;F5GY21|F5GY21_HUMAN	Ras-related protein Rab-8B	RAB8B	Q92930;B4DMS1;F5GY21	>Q92930|RAB8B_HUMAN Ras-related protein Rab-8B OS=Homo sapiens GN=RAB8B PE=1 SV=2|SWISS-PROT:Q92930;>B4DMS1|B4DMS1_HUMAN cDNA FLJ52970, highly similar to Ras-related protein Rab-8B OS=Homo sapiens PE=2 SV=1|SWISS-PROT:B4DMS1;>F5GY21|F5GY21_HUMAN Uncharacte	111	0.878078	6.11424e-50	212.59	733.301	-0.95832	2
4.93852	4.77894	4.8495		+	4.04386	4.85565	28.9533	9.03933e-05	S	_TPAFAES(ph)VTEGDVR_	TPAFAES(0.985)VT(0.015)EGDVR	T(-118.35)PAFAES(18.23)VT(-18.23)EGDVR	TPAFAESVTEGDV	P36957|ODO2_HUMAN	P36957|ODO2_HUMAN;Q6IBS5|Q6IBS5_HUMAN;Q86SW4|Q86SW4_HUMAN;B7Z6J1|B7Z6J1_HUMAN;G3V3F0|G3V3F0_HUMAN;G3V5M3|G3V5M3_HUMAN	2-oxoglutarate dehydrogenase complex component E2;Dihydrolipoamide succinyltransferase component of 2-oxoglutarate dehydrogenase complex;Dihydrolipoyllysine-residue succinyltransferase component of 2-oxoglutarate dehydrogenase complex, mitochondrial;E2K;DLST protein;Full-length cDNA 5-PRIME end of clone CS0DJ009YL13 of T cells (Jurkat cell line) of Homo sapiens (human);cDNA FLJ55035, highly simil…	DLST	P36957;Q6IBS5;Q86SW4;B7Z6J1;G3V3F0;G3V5M3	>P36957|ODO2_HUMAN Dihydrolipoyllysine-residue succinyltransferase component of 2-oxoglutarate dehydrogenase complex, mitochondrial OS=Homo sapiens GN=DLST PE=1 SV=4|SWISS-PROT:P36957;>Q6IBS5|Q6IBS5_HUMAN DLST protein OS=Homo sapiens GN=DLST PE=2 SV=1|SWIS	81	0.9852	1.19838e-29	195.1	779.843	1.543	2
3.63645	4.36534	6.47731	3.92391	+	2.24967	4.60075	24.2641	0.00562765	Y	_VALAGEYGAVTY(ph)R_	VALAGEYGAVT(0.182)Y(0.818)R	VALAGEY(-52.36)GAVT(-6.52)Y(6.52)R	EYGAVTYRKSKRG	Q9BXM7|PINK1_HUMAN	Q9BXM7|PINK1_HUMAN	BRPK;PTEN-induced putative kinase protein 1;Serine/threonine-protein kinase PINK1, mitochondrial	PINK1	Q9BXM7	>Q9BXM7|PINK1_HUMAN Serine/threonine-protein kinase PINK1, mitochondrial OS=Homo sapiens GN=PINK1 PE=1 SV=1|SWISS-PROT:Q9BXM7	258	0.817727	1.22394e-80	224.82	725.342	0.4146	2
3.33871	4.56694	3.90833	5.76057	+	2.45806	4.39364	21.0192	0.00348292	S	_NIEEHAS(ph)ADVEK_	NIEEHAS(1)ADVEK	NIEEHAS(76.73)ADVEK	NIEEHASADVEKM	P61006|RAB8A_HUMAN	P61006|RAB8A_HUMAN;B4DEK7|B4DEK7_HUMAN	Oncogene c-mel;Ras-related protein Rab-8A;cDNA FLJ53028, highly similar to Ras-related protein Rab-8A	RAB8A	P61006;B4DEK7	>P61006|RAB8A_HUMAN Ras-related protein Rab-8A OS=Homo sapiens GN=RAB8A PE=1 SV=1|SWISS-PROT:P61006;>B4DEK7|B4DEK7_HUMAN cDNA FLJ53028, highly similar to Ras-related protein Rab-8A OS=Homo sapiens PE=2 SV=1|SWISS-PROT:B4DEK7	111	1	2.77226e-24	217.91	711.301	-1.3931	2
3.9428	4.25104	3.8506	4.24641	+	4.44421	4.07271	16.827	3.59572e-05	S	_TLSDYNIQKES(ph)TLHLVLR_	TLSDYNIQKES(0.995)T(0.005)LHLVLR	T(-56.33)LS(-43.64)DY(-40.92)NIQKES(22.85)T(-22.85)LHLVLR	YNIQKESTLHLVL	P0CG48|UBC_HUMAN	B2RDW1|B2RDW1_HUMAN;P62979|RS27A_HUMAN;Q5RKT7|Q5RKT7_HUMAN;Q59EM9|Q59EM9_HUMAN;Q66K58|Q66K58_HUMAN;P0CG48|UBC_HUMAN;A8K674|A8K674_HUMAN;F5H041|F5H041_HUMAN;Q96H31|Q96H31_HUMAN;F5H7K6|F5H7K6_HUMAN;Q96MH4|Q96MH4_HUMAN;Q96C32|Q96C32_HUMAN;Q9UFQ0|Q9UFQ0_HUMAN;P0CG47|UBB_HUMAN;Q5PY61|Q5PY61_HUMAN;Q5U5U6|Q5U5U6_HUMAN;F5GXK7|F5GXK7_HUMAN;F5H747|F5H747_HUMAN;F5H388|F5H388_HUMAN;B4DV12|B4DV12_HUMAN;F5H7Y5…	Ribosomal protein S27a;Ubiquitin C variant	RPS27A;UBC; UBB	B2RDW1;P62979;Q5RKT7;Q59EM9;Q66K58;P0CG48;A8K674;F5H041;Q96H31;F5H7K6;Q96MH4;Q96C32;Q9UFQ0;P0CG47;Q5PY61;Q5U5U6;F5GXK7;F5H747;F5H388;B4DV12;F5H7Y5;Q5UGI3;F5H265;F5H2Z3;F5GYU3;F5H6Q2;Q8WYN9;F5GYX6;P62987;Q3MIH3	>B2RDW1|B2RDW1_HUMAN Ribosomal protein S27a, isoform CRA_c OS=Homo sapiens GN=RPS27A PE=2 SV=1|SWISS-PROT:B2RDW1;>P62979|RS27A_HUMAN Ubiquitin-40S ribosomal protein S27a OS=Homo sapiens GN=RPS27A PE=1 SV=2|SWISS-PROT:P62979;>Q5RKT7|Q5RKT7_HUMAN Ribosomal p	65	0.994709	9.35299e-42	202.96	737.379	-0.57559	3
3.90256	4.31716	3.09709	3.74599	+	3.17991	3.7657	13.6015	0.000660833	T	_S(ph)TETALYR_	S(0.5)T(0.5)ETALYR	S(0)T(0)ET(-67.38)ALY(-113.97)R	HAAQRSTETALYR	Q14318-2|FKBP8_HUMAN	Q14318-2|FKBP8_HUMAN;B2R8G6|B2R8G6_HUMAN;Q14318|FKBP8_HUMAN;C8C9T5|C8C9T5_HUMAN;B7Z6M0|B7Z6M0_HUMAN	38 kDa FK506-binding protein;FK506-binding protein 8;FKBPR38;Peptidyl-prolyl cis-trans isomerase FKBP8;Rotamase;cDNA, FLJ93891, Homo sapiens FK506 binding protein 8, 38kDa (FKBP8), mRNA;38 kDa FK506-binding protein;FK506-binding protein 8;FKBPR38;Peptidyl-prolyl cis-trans isomerase FKBP8;Rotamase;FKBP8 isoform 1;cDNA FLJ56370, highly similar to Homo sapiens FK506 binding protein 8, 38kDa (FKBP8),…	FKBP38	Q14318-2;Q14318;B2R8G6;C8C9T5;B7Z6M0	>Q14318-2|FKBP8_HUMAN Isoform 2 of Peptidyl-prolyl cis-trans isomerase FKBP8 OS=Homo sapiens GN=FKBP8|SWISS-PROT:Q14318-2;>B2R8G6|B2R8G6_HUMAN cDNA, FLJ93891, Homo sapiens FK506 binding protein 8, 38kDa (FKBP8), mRNA OS=Homo sapiens PE=2 SV=1|SWISS-PROT:B2	360	0.5	0.0223502	151.44	510.724	0.59432	2
	4.31716	3.09709	3.74599	+	2.05273	3.72008	13.1782	0.0088567	S	_S(ph)TETALYR_	S(0.5)T(0.5)ETALYR	S(0)T(0)ET(-67.38)ALY(-113.97)R	KHAAQRSTETALY	Q14318-2|FKBP8_HUMAN	Q14318-2|FKBP8_HUMAN;B2R8G6|B2R8G6_HUMAN;Q14318|FKBP8_HUMAN;C8C9T5|C8C9T5_HUMAN;B7Z6M0|B7Z6M0_HUMAN	38 kDa FK506-binding protein;FK506-binding protein 8;FKBPR38;Peptidyl-prolyl cis-trans isomerase FKBP8;Rotamase;cDNA, FLJ93891, Homo sapiens FK506 binding protein 8, 38kDa (FKBP8), mRNA;38 kDa FK506-binding protein;FK506-binding protein 8;FKBPR38;Peptidyl-prolyl cis-trans isomerase FKBP8;Rotamase;FKBP8 isoform 1;cDNA FLJ56370, highly similar to Homo sapiens FK506 binding protein 8, 38kDa (FKBP8),…	FKBP38	Q14318-2;Q14318;B2R8G6;C8C9T5;B7Z6M0	>Q14318-2|FKBP8_HUMAN Isoform 2 of Peptidyl-prolyl cis-trans isomerase FKBP8 OS=Homo sapiens GN=FKBP8|SWISS-PROT:Q14318-2;>B2R8G6|B2R8G6_HUMAN cDNA, FLJ93891, Homo sapiens FK506 binding protein 8, 38kDa (FKBP8), mRNA OS=Homo sapiens PE=2 SV=1|SWISS-PROT:B2	359	0.5	0.0223502	151.44	510.724	0.59432	2
4.07356	3.60975		3.26269	+	2.38524	3.64867	12.5418	0.00411868	S	_DIFS(ph)REKCHK_	DIFS(1)REKCHK	DIFS(112.83)REKCHK	EHKDIFSREKCHK	B4DX44|ZN736_HUMAN	B4DX44|ZN736_HUMAN	cDNA FLJ57041, moderately similar to Zinc finger protein 92	ZNF736	B4DX44	>B4DX44|ZN736_HUMAN Zinc finger protein 736 OS=Homo sapiens GN=ZNF736 PE=2 SV=2|SWISS-PROT:B4DX44	168	1	0.000207503	138.22	700.313	0.4215	2
3.30803	0.676358	5.01391	4.04273	+	1.40604	3.26026	9.58153	0.0392613	S	_HGYQLEMGS(ph)DVDTETEGAASPDHALR_	HGY(0.018)QLEMGS(0.979)DVDT(0.003)ETEGAASPDHALR	HGY(-17.45)QLEMGS(17.45)DVDT(-24.98)ET(-47.51)EGAAS(-100.64)PDHALR	YQLEMGSDVDTET	Q9UKZ4|TEN1_HUMAN	B2RTR5|B2RTR5_HUMAN;B7ZMH4|B7ZMH4_HUMAN;Q9UKZ4|TEN1_HUMAN;G3CAS6|G3CAS6_HUMAN	ODZ1 protein;ODZ1 protein;Protein Odd Oz/ten-m homolog 1;Tenascin-M1;Teneurin-1	TNM1	B2RTR5;B7ZMH4;Q9UKZ4;G3CAS6	>B2RTR5|B2RTR5_HUMAN ODZ1 protein OS=Homo sapiens GN=ODZ1 PE=2 SV=1|SWISS-PROT:B2RTR5;>B7ZMH4|B7ZMH4_HUMAN ODZ1 protein OS=Homo sapiens GN=ODZ1 PE=2 SV=1|SWISS-PROT:B7ZMH4;>Q9UKZ4|TEN1_HUMAN Teneurin-1 OS=Homo sapiens GN=ODZ1 PE=1 SV=2|SWISS-PROT:Q9UKZ4;>G	105	0.97924	1.99113e-45	164.46	956.071	0.38633	3
	2.90652	2.47716	4.17281	+	1.60921	3.1855	9.09767	0.0245917	S	_SKS(ph)PEHVR_	S(0.017)KS(0.983)PEHVR	S(-17.67)KS(17.67)PEHVR	MPIRSKSPEHVRN	Q8TAB3|PCD19_HUMAN	B3KU71|B3KU71_HUMAN;Q8TAB3|PCD19_HUMAN;Q8TAB3-2|PCD19_HUMAN;E9PAM6|E9PAM6_HUMAN	cDNA FLJ39272 fis, clone OCBBF2010709, highly similar to Protocadherin-19;PCDH19 protein;Protocadherin-19;Protocadherin-19	PCDH19	B3KU71;Q8TAB3;Q8TAB3-2;E9PAM6	>B3KU71|B3KU71_HUMAN PCDH19 protein OS=Homo sapiens GN=PCDH19 PE=2 SV=1|SWISS-PROT:B3KU71;>Q8TAB3|PCD19_HUMAN Protocadherin-19 OS=Homo sapiens GN=PCDH19 PE=1 SV=3|SWISS-PROT:Q8TAB3;>Q8TAB3-2|PCD19_HUMAN Isoform 2 of Protocadherin-19 OS=Homo sapiens GN=PCDH	983	0.983197	0.0599775	98.044	510.237	0.85347	2
3.12373	3.35417		3.07149	+	3.12876	3.18313	9.08276	0.000743434	S	_ADLPEGVAVS(ph)GPSPAEFCR_	ADLPEGVAVS(0.835)GPS(0.165)PAEFCR	ADLPEGVAVS(7.05)GPS(-7.05)PAEFCR	PEGVAVSGPSPAE	Q8IXI1|MIRO2_HUMAN	Q8IXI1|MIRO2_HUMAN	Mitochondrial Rho GTPase 2;Ras homolog gene family member T2	RHOT2	Q8IXI1	>Q8IXI1|MIRO2_HUMAN Mitochondrial Rho GTPase 2 OS=Homo sapiens GN=RHOT2 PE=1 SV=2|SWISS-PROT:Q8IXI1	535	0.835321	1.99689e-54	201.18	1019.95	-0.95833	2
2.76967	2.87034		3.10867	+	2.92594	2.91623	7.5487	0.00118593	S	_ADVEAS(ph)PGNPPDR_	ADVEAS(1)PGNPPDR	ADVEAS(85.84)PGNPPDR	RADVEASPGNPPD	Q9NW97|TMM51_HUMAN	Q9NW97|TMM51_HUMAN	Transmembrane protein 51	TMEM51	Q9NW97	>Q9NW97|TMM51_HUMAN Transmembrane protein 51 OS=Homo sapiens GN=TMEM51 PE=1 SV=1|SWISS-PROT:Q9NW97	182	1	0.00217013	148.48	702.793	1.176	2
2.5996	2.07498	3.55594	3.28131	+	2.48042	2.87796	7.3511	0.00330809	S	_ADLNQGIGEPQS(ph)PSR_	ADLNQGIGEPQS(0.932)PS(0.068)R	ADLNQGIGEPQS(11.35)PS(-11.35)R	GIGEPQSPSRRVF	Q96C19|EFHD2_HUMAN	Q96C19|EFHD2_HUMAN	EF-hand domain-containing protein D2;Swiprosin-1	EFHD2	Q96C19	>Q96C19|EFHD2_HUMAN EF-hand domain-containing protein D2 OS=Homo sapiens GN=EFHD2 PE=1 SV=1|SWISS-PROT:Q96C19	74	0.931775	7.89148e-24	190.19	824.87	-0.2524	2
3.35797	3.15851	3.06345	1.21996	+	1.91179	2.69997	6.4979	0.0122521	S	_KREEEGDGAGAVAAPPAIDFPAEGPDPEYDES(ph)DVPAEIQVLK_	KREEEGDGAGAVAAPPAIDFPAEGPDPEY(0.228)DES(0.772)DVPAEIQVLK	KREEEGDGAGAVAAPPAIDFPAEGPDPEY(-5.29)DES(5.29)DVPAEIQVLK	DPEYDESDVPAEI	Q9BQI3|E2AK1_HUMAN	Q9BQI3|E2AK1_HUMAN;Q9BQI3-2|E2AK1_HUMAN;C9J7U7|C9J7U7_HUMAN	Eukaryotic translation initiation factor 2-alpha kinase 1;Heme-controlled repressor;Heme-regulated eukaryotic initiation factor eIF-2-alpha kinase;Heme-regulated inhibitor;Hemin-sensitive initiation factor 2-alpha kinase;Eukaryotic translation initiation factor 2-alpha kinase 1;Heme-controlled repressor;Heme-regulated eukaryotic initiation factor eIF-2-alpha kinase;Heme-regulated inhibitor;Hemin-…	EIF2AK1	Q9BQI3;Q9BQI3-2;C9J7U7	>Q9BQI3|E2AK1_HUMAN Eukaryotic translation initiation factor 2-alpha kinase 1 OS=Homo sapiens GN=EIF2AK1 PE=1 SV=2|SWISS-PROT:Q9BQI3;>Q9BQI3-2|E2AK1_HUMAN Isoform 2 of Eukaryotic translation initiation factor 2-alpha kinase 1 OS=Homo sapiens GN=EIF2AK1|SWI	41	0.771625	1.85919e-08	91.594	1115.52	0.27839	4
2.07262	3.15714	2.86639		+	1.85022	2.69872	6.49225	0.0141183	S	_EPPRAS(ph)PPGGLAEPPGSAGPQAGPTVVPGSATPMETGIAETPEGR_	EPPRAS(0.996)PPGGLAEPPGS(0.003)AGPQAGPT(0.001)VVPGSATPMETGIAETPEGR	EPPRAS(24.55)PPGGLAEPPGS(-24.55)AGPQAGPT(-30.88)VVPGS(-43.96)AT(-41.65)PMET(-49.17)GIAET(-53.73)PEGR	KEPPRASPPGGLA	O60341|KDM1A_HUMAN	O60341|KDM1A_HUMAN;F6S0T5|F6S0T5_HUMAN;O60341-2|KDM1A_HUMAN	BRAF35-HDAC complex protein BHC110;Flavin-containing amine oxidase domain-containing protein 2;Lysine-specific histone demethylase 1A;BRAF35-HDAC complex protein BHC110;Flavin-containing amine oxidase domain-containing protein 2;Lysine-specific histone demethylase 1A	KDM1A	O60341;F6S0T5;O60341-2	>O60341|KDM1A_HUMAN Lysine-specific histone demethylase 1A OS=Homo sapiens GN=KDM1A PE=1 SV=2|SWISS-PROT:O60341;>F6S0T5|F6S0T5_HUMAN Uncharacterized protein OS=Homo sapiens GN=KDM1A PE=4 SV=1|SWISS-PROT:F6S0T5;>O60341-2|KDM1A_HUMAN Isoform 2 of Lysine-spec	69	0.995569	1.12606e-08	87.005	1452.36	-0.17738	3
2.31661	2.64704			+	1.37348	2.48182	5.58603	0.0423172	S	_YAS(ph)ENVNK_	YAS(1)ENVNK	Y(-73.51)AS(73.51)ENVNK	EIDRYASENVNKL	P62820|RAB1A_HUMAN	P62820|RAB1A_HUMAN;Q5U0I6|Q5U0I6_HUMAN;B7Z8M7|B7Z8M7_HUMAN;E7END7|E7END7_HUMAN;P62820-2|RAB1A_HUMAN;Q96RD8|Q96RD8_HUMAN;Q9H0U4|RAB1B_HUMAN;Q6FIG4|Q6FIG4_HUMAN;E9PLD0|E9PLD0_HUMAN;Q92927|Q92927_HUMAN	Ras-related protein Rab-1A;YPT1-related protein;cDNA, FLJ96558, Homo sapiens RAB1A, member RAS oncogene family (RAB1A), mRNA;RAB1A protein;RAB1A, member RAS oncogene family;RAB1A, member RAS oncogene family, isoform CRA_b;cDNA FLJ57768, highly similar to Ras-related protein Rab-1A;Ras-related protein Rab-1A;YPT1-related protein;GTP binding protein Rab1a;Ras-related protein Rab-1B;RAB1B protein;Sm…	RAB1A	P62820;Q5U0I6;B7Z8M7;E7END7;P62820-2;Q96RD8;Q9H0U4;Q6FIG4;E9PLD0;Q92927	>P62820|RAB1A_HUMAN Ras-related protein Rab-1A OS=Homo sapiens GN=RAB1A PE=1 SV=3|SWISS-PROT:P62820;>Q5U0I6|Q5U0I6_HUMAN RAB1A protein OS=Homo sapiens GN=RAB1A PE=2 SV=1|SWISS-PROT:Q5U0I6;>B7Z8M7|B7Z8M7_HUMAN Uncharacterized protein OS=Homo sapiens GN=RAB1	114	1	0.0704077	104.2	502.708	-0.34482	2
2.56652	1.78224	2.88499		+	1.74545	2.41125	5.31935	0.01797	S	_VMHEVS(ph)PILK_	VMHEVS(1)PILK	VMHEVS(152.54)PILK	KVMHEVSPILKEG	Q8TAB3|PCD19_HUMAN	B3KU71|B3KU71_HUMAN;Q8TAB3|PCD19_HUMAN;Q8TAB3-2|PCD19_HUMAN;E9PAM6|E9PAM6_HUMAN	cDNA FLJ39272 fis, clone OCBBF2010709, highly similar to Protocadherin-19;PCDH19 protein;Protocadherin-19;Protocadherin-19	PCDH19	B3KU71;Q8TAB3;Q8TAB3-2;E9PAM6	>B3KU71|B3KU71_HUMAN PCDH19 protein OS=Homo sapiens GN=PCDH19 PE=2 SV=1|SWISS-PROT:B3KU71;>Q8TAB3|PCD19_HUMAN Protocadherin-19 OS=Homo sapiens GN=PCDH19 PE=1 SV=3|SWISS-PROT:Q8TAB3;>Q8TAB3-2|PCD19_HUMAN Isoform 2 of Protocadherin-19 OS=Homo sapiens GN=PCDH	1126	1	0.000423524	152.54	616.809	0.24612	2
2.35087	2.34525	2.4283	2.22274	+	4.87845	2.33679	5.05178	1.32296e-05	S	_ACPEEPAAPS(ph)PEPR_	ACPEEPAAPS(1)PEPR	ACPEEPAAPS(128.28)PEPR	EEPAAPSPEPRVW	O94819|KBTBB_HUMAN	O94819|KBTBB_HUMAN	Chronic myelogenous leukemia-associated protein;Kelch domain-containing protein 7B;Kelch repeat and BTB domain-containing protein 11	KBTBD11	O94819	>O94819|KBTBB_HUMAN Kelch repeat and BTB domain-containing protein 11 OS=Homo sapiens GN=KBTBD11 PE=1 SV=1|SWISS-PROT:O94819	107	1	4.22056e-15	184.21	794.329	-0.87366	2
2.66221	2.28768	2.01635		+	2.1912	2.32208	5.00052	0.00643874	T	_NQAIDACDANTT(ph)PGGVTDVIK_	NQAIDACDANT(0.031)T(0.969)PGGVTDVIK	NQAIDACDANT(-14.98)T(14.98)PGGVT(-46.92)DVIK	ACDANTTPGGVTD	O95613|PCNT_HUMAN	O95613|PCNT_HUMAN;O95613-2|PCNT_HUMAN	Kendrin;Pericentrin;Pericentrin-B;Kendrin;Pericentrin;Pericentrin-B	PCNT	O95613;O95613-2	>O95613|PCNT_HUMAN Pericentrin OS=Homo sapiens GN=PCNT PE=1 SV=4|SWISS-PROT:O95613;>O95613-2|PCNT_HUMAN Isoform 2 of Pericentrin OS=Homo sapiens GN=PCNT|SWISS-PROT:O95613-2	2155	0.969193	3.65272e-124	235.75	1120.5	-0.79181	2
1.99215	2.44337	2.35423		+	2.43231	2.26325	4.80071	0.00369563	S	_NRES(ph)YEVSLTQK_	NRES(1)YEVSLTQK	NRES(41.66)Y(-41.66)EVS(-57.91)LT(-59)QK	RNKNRESYEVSLT	Q9NX40|OCAD1_HUMAN	Q9NX40|OCAD1_HUMAN;D6RBN5|D6RBN5_HUMAN;D6RDK6|D6RDK6_HUMAN	OCIA domain-containing protein 1;Ovarian carcinoma immunoreactive antigen	OCIAD1	Q9NX40;D6RBN5;D6RDK6	>Q9NX40|OCAD1_HUMAN OCIA domain-containing protein 1 OS=Homo sapiens GN=OCIAD1 PE=1 SV=1|SWISS-PROT:Q9NX40;>D6RBN5|D6RBN5_HUMAN Uncharacterized protein OS=Homo sapiens GN=OCIAD1 PE=4 SV=1|SWISS-PROT:D6RBN5;>D6RDK6|D6RDK6_HUMAN Uncharacterized protein OS=Ho	209	0.999929	0.0323672	154.36	767.351	-1.2008	2
2.30562	2.27059	2.81184	1.15406	+	2.05422	2.13553	4.39398	0.00882632	S	_AQSNGSGNGS(ph)DSEMDTSSLER_	AQSNGSGNGS(0.994)DS(0.006)EMDTSSLER	AQS(-84.29)NGS(-61.66)GNGS(22.09)DS(-22.09)EMDT(-72.24)S(-78.93)S(-85.42)LER	NGSGNGSDSEMDT	Q9NRY4|RHG35_HUMAN	Q9NRY4|RHG35_HUMAN;Q9NRY4-2|RHG35_HUMAN	Glucocorticoid receptor DNA-binding factor 1;Glucocorticoid receptor repression factor 1;Rho GAP p190A;Rho GTPase-activating protein 35;Glucocorticoid receptor DNA-binding factor 1;Glucocorticoid receptor repression factor 1;Rho GAP p190A;Rho GTPase-activating protein 35	ARHGAP35	Q9NRY4;Q9NRY4-2	>Q9NRY4|RHG35_HUMAN Rho GTPase-activating protein 35 OS=Homo sapiens GN=ARHGAP35 PE=1 SV=2|SWISS-PROT:Q9NRY4;>Q9NRY4-2|RHG35_HUMAN Isoform 2 of Rho GTPase-activating protein 35 OS=Homo sapiens GN=ARHGAP35|SWISS-PROT:Q9NRY4-2	1134	0.993862	1.5401e-26	168.81	1104.92	-0.53406	2
2.19809	1.911			+	1.35256	2.05454	4.15412	0.0444057	S	_LLSAS(ph)EEDENMGGEDK_	LLS(0.439)AS(0.561)EEDENMGGEDK	LLS(-1.06)AS(1.06)EEDENMGGEDK	RKLLSASEEDENM	Q6RI45|BRWD3_HUMAN	Q6RI45|BRWD3_HUMAN;Q6RI45-2|BRWD3_HUMAN;Q6RI45-4|BRWD3_HUMAN;Q6RI45-3|BRWD3_HUMAN	Bromodomain and WD repeat-containing protein 3;Bromodomain and WD repeat-containing protein 3;Bromodomain and WD repeat-containing protein 3;Bromodomain and WD repeat-containing protein 3	BRWD3	Q6RI45;Q6RI45-2;Q6RI45-4;Q6RI45-3	>Q6RI45|BRWD3_HUMAN Bromodomain and WD repeat-containing protein 3 OS=Homo sapiens GN=BRWD3 PE=1 SV=2|SWISS-PROT:Q6RI45;>Q6RI45-2|BRWD3_HUMAN Isoform 2 of Bromodomain and WD repeat-containing protein 3 OS=Homo sapiens GN=BRWD3|SWISS-PROT:Q6RI45-2;>Q6RI45-4	1579	0.560994	0.00681287	114.29	902.353	-1.5702	2
2.00141	1.47649	2.0744	2.65711	+	2.46525	2.05235	4.14782	0.00342569	S	_ALGWDWGPDGGDSGEGS(ph)AGEGER_	ALGWDWGPDGGDS(0.001)GEGS(0.999)AGEGER	ALGWDWGPDGGDS(-30.23)GEGS(30.23)AGEGER	GDSGEGSAGEGER	Q5K4L6|S27A3_HUMAN	Q5K4L6|S27A3_HUMAN;Q5K4L6-2|S27A3_HUMAN;Q5K4L6-3|S27A3_HUMAN	Long-chain fatty acid transport protein 3;Solute carrier family 27 member 3;Very long-chain acyl-CoA synthetase homolog 3;Long-chain fatty acid transport protein 3;Solute carrier family 27 member 3;Very long-chain acyl-CoA synthetase homolog 3;Long-chain fatty acid transport protein 3;Solute carrier family 27 member 3;Very long-chain acyl-CoA synthetase homolog 3	SLC27A3	Q5K4L6;Q5K4L6-2;Q5K4L6-3	>Q5K4L6|S27A3_HUMAN Long-chain fatty acid transport protein 3 OS=Homo sapiens GN=SLC27A3 PE=2 SV=3|SWISS-PROT:Q5K4L6;>Q5K4L6-2|S27A3_HUMAN Isoform 2 of Long-chain fatty acid transport protein 3 OS=Homo sapiens GN=SLC27A3|SWISS-PROT:Q5K4L6-2;>Q5K4L6-3|S27A3	173	0.999053	1.05571e-175	249.2	1171.45	-0.49957	2
2.29769	1.42846	2.35445	1.64929	+	2.44071	1.93247	3.81709	0.00362484	S	_GSEGYLAATYPTVGQTS(ph)PR_	GSEGYLAATYPTVGQT(0.03)S(0.97)PR	GS(-128.96)EGY(-165.12)LAAT(-79.28)Y(-97.03)PT(-58.86)VGQT(-15.1)S(15.1)PR	PTVGQTSPRARKS	P21359|NF1_HUMAN	P21359|NF1_HUMAN;P21359-2|NF1_HUMAN;B4DXH1|B4DXH1_HUMAN	Neurofibromatosis-related protein NF-1;Neurofibromin;Neurofibromin truncated;Neurofibromatosis-related protein NF-1;Neurofibromin;Neurofibromin truncated;cDNA FLJ54393, highly similar to Neurofibromin	NF1	P21359;P21359-2;B4DXH1	>P21359|NF1_HUMAN Neurofibromin OS=Homo sapiens GN=NF1 PE=1 SV=2|SWISS-PROT:P21359;>P21359-2|NF1_HUMAN Isoform 1 of Neurofibromin OS=Homo sapiens GN=NF1|SWISS-PROT:P21359-2;>B4DXH1|B4DXH1_HUMAN Uncharacterized protein OS=Homo sapiens GN=NF1 PE=2 SV=1|SWISS	2515	0.970044	1.2815e-54	203.89	1017.96	0.95145	2
1.72063	1.57265		2.45647	+	1.70478	1.91658	3.77527	0.0197344	Y	_SKPPYTDY(ph)VSTR_	SKPPYTDY(1)VSTR	S(-72.3)KPPY(-44.44)T(-43.03)DY(43.03)VS(-43.03)T(-57.36)R	KPPYTDYVSTRWY	Q9UPZ9|ICK_HUMAN	B3KQG4|B3KQG4_HUMAN;Q9UPZ9|ICK_HUMAN;Q9UPZ9-2|ICK_HUMAN	cDNA FLJ90411 fis, clone NT2RP3000022, highly similar to Serine/threonine-protein kinase ICK (EC 2.7.11.22);Intestinal cell kinase;Laryngeal cancer kinase 2;MAK-related kinase;Serine/threonine-protein kinase ICK;Intestinal cell kinase;Laryngeal cancer kinase 2;MAK-related kinase;Serine/threonine-protein kinase ICK	ICK	B3KQG4;Q9UPZ9;Q9UPZ9-2	>B3KQG4|B3KQG4_HUMAN cDNA FLJ90411 fis, clone NT2RP3000022, highly similar to Serine/threonine-protein kinase ICK (EC 2.7.11.22) OS=Homo sapiens PE=2 SV=1|SWISS-PROT:B3KQG4;>Q9UPZ9|ICK_HUMAN Serine/threonine-protein kinase ICK OS=Homo sapiens GN=ICK PE=1 S	159	0.999862	0.00402517	132.32	498.561	0.27789	3
1.73292	3.49108	1.22651	1.08801	+	1.3743	1.88463	3.69258	0.0422372	S	_LVS(ph)YTNLTQGAK_	LVS(1)YTNLTQGAK	LVS(34.35)Y(-45.29)T(-34.35)NLT(-57.62)QGAK	LLGKLVSYTNLTQ	Q9UP95|S12A4_HUMAN	Q9UP95|S12A4_HUMAN;B4DF30|B4DF30_HUMAN;B4DZ82|B4DZ82_HUMAN;B7ZAV0|B7ZAV0_HUMAN;F5H0S9|F5H0S9_HUMAN;Q9UP95-2|S12A4_HUMAN;B4DR04|B4DR04_HUMAN;F5H066|F5H066_HUMAN;Q9UP95-3|S12A4_HUMAN;F5H3C0|F5H3C0_HUMAN;B4DF69|B4DF69_HUMAN;Q9UP95-4|S12A4_HUMAN;Q6XSF4|Q6XSF4_HUMAN	Electroneutral potassium-chloride cotransporter 1;Erythroid K-Cl cotransporter 1;Solute carrier family 12 member 4;cDNA FLJ60065, highly similar to Solute carrier family 12 member 4;cDNA FLJ53419, highly similar to Solute carrier family 12 member 4;cDNA, FLJ79314, highly similar to Solute carrier family 12 member 4;Electroneutral potassium-chloride cotransporter 1;Erythroid K-Cl cotransporter 1;S…	SLC12A4	Q9UP95;B4DF30;B4DZ82;B7ZAV0;F5H0S9;Q9UP95-2;B4DR04;F5H066;Q9UP95-3;F5H3C0;B4DF69;Q9UP95-4;Q6XSF4	>Q9UP95|S12A4_HUMAN Solute carrier family 12 member 4 OS=Homo sapiens GN=SLC12A4 PE=1 SV=2|SWISS-PROT:Q9UP95;>B4DF30|B4DF30_HUMAN cDNA FLJ60065, highly similar to Solute carrier family 12 member 4 OS=Homo sapiens PE=2 SV=1|SWISS-PROT:B4DF30;>B4DZ82|B4DZ82_	88	0.999601	0.000911439	131.69	687.837	1.3805	2
1.77391		1.77939	1.85444	+	3.68276	1.80258	3.48843	0.000207608	S	_S(ph)MEVLSVTDGGSPVPAR_	S(1)MEVLSVTDGGSPVPAR	S(57.68)MEVLS(-57.68)VT(-70)DGGS(-93.77)PVPAR	RRPERKSMEVLSV	Q8IWQ3-5|BRSK2_HUMAN	Q8IWQ3-5|BRSK2_HUMAN;Q8IWQ3|BRSK2_HUMAN;Q8IWQ3-4|BRSK2_HUMAN;Q8IWQ3-2|BRSK2_HUMAN;Q8IWQ3-3|BRSK2_HUMAN;B3KVE9|B3KVE9_HUMAN;E9PLM7|E9PLM7_HUMAN;B4DLY3|B4DLY3_HUMAN;B4DM60|B4DM60_HUMAN	BR serine/threonine-protein kinase 2;Serine/threonine-protein kinase 29;Serine/threonine-protein kinase SAD-A;BR serine/threonine-protein kinase 2;Serine/threonine-protein kinase 29;Serine/threonine-protein kinase SAD-A;BR serine/threonine-protein kinase 2;Serine/threonine-protein kinase 29;Serine/threonine-protein kinase SAD-A;BR serine/threonine-protein kinase 2;Serine/threonine-protein kinase …	BRSK2	Q8IWQ3-5;Q8IWQ3;Q8IWQ3-4;Q8IWQ3-2;Q8IWQ3-3;B3KVE9;E9PLM7;B4DLY3;B4DM60	>Q8IWQ3-5|BRSK2_HUMAN Isoform 5 of Serine/threonine-protein kinase BRSK2 OS=Homo sapiens GN=BRSK2|SWISS-PROT:Q8IWQ3-5;>Q8IWQ3|BRSK2_HUMAN Serine/threonine-protein kinase BRSK2 OS=Homo sapiens GN=BRSK2 PE=1 SV=3|SWISS-PROT:Q8IWQ3;>Q8IWQ3-4|BRSK2_HUMAN Isofo	428	0.999998	6.07641e-48	203.53	891.411	-0.57894	2
2.83001	1.54409	1.07991	1.50538	+	1.71396	1.73985	3.34	0.0193215	S	_SGLLNSTS(ph)DSDLVR_	SGLLNS(0.001)T(0.13)S(0.856)DS(0.013)DLVR	S(-100.27)GLLNS(-32.24)T(-8.2)S(8.2)DS(-18.08)DLVR	GLLNSTSDSDLVR	Q12809|KCNH2_HUMAN	Q12809|KCNH2_HUMAN;Q15BH2|Q15BH2_HUMAN;Q12809-4|KCNH2_HUMAN;C4PFH9|C4PFH9_HUMAN;G5E9I0|G5E9I0_HUMAN;Q86U57|Q86U57_HUMAN	Eag homolog;Ether-a-go-go-related gene potassium channel 1;Potassium voltage-gated channel subfamily H member 2;Voltage-gated potassium channel subunit Kv11.1;Voltage-gated potassium channel KV11.1 transcript variant 1;Eag homolog;Ether-a-go-go-related gene potassium channel 1;Potassium voltage-gated channel subfamily H member 2;Voltage-gated potassium channel subunit Kv11.1;Voltage-gated potassi…	KCNH2	Q12809;Q15BH2;Q12809-4;C4PFH9;G5E9I0;Q86U57	>Q12809|KCNH2_HUMAN Potassium voltage-gated channel subfamily H member 2 OS=Homo sapiens GN=KCNH2 PE=1 SV=1|SWISS-PROT:Q12809;>Q15BH2|Q15BH2_HUMAN Voltage-gated potassium channel KV11.1 transcript variant 1 OS=Homo sapiens PE=2 SV=1|SWISS-PROT:Q15BH2;>Q128	320	0.856421	7.44375e-118	242.91	772.354	0.12103	2
1.08672	2.28975	1.82342		+	1.41477	1.7333	3.32486	0.0384798	S	_VPS(ph)PAT(ph)PLVVAAPAPEER_	VPS(1)PAT(1)PLVVAAPAPEER	VPS(80.86)PAT(80.86)PLVVAAPAPEER	EAVRVPSPATPLV	Q5U5R9|HECD2_HUMAN	E7ERR3|E7ERR3_HUMAN;Q5U5R9|HECD2_HUMAN;Q5VZ98|Q5VZ98_HUMAN	HECT domain-containing protein 2;Probable E3 ubiquitin-protein ligase HECTD2;HECT domain containing 2	HECTD2	E7ERR3;Q5U5R9;Q5VZ98	>E7ERR3|E7ERR3_HUMAN Uncharacterized protein OS=Homo sapiens GN=HECTD2 PE=4 SV=1|SWISS-PROT:E7ERR3;>Q5U5R9|HECD2_HUMAN Probable E3 ubiquitin-protein ligase HECTD2 OS=Homo sapiens GN=HECTD2 PE=2 SV=2|SWISS-PROT:Q5U5R9;>Q5VZ98|Q5VZ98_HUMAN HECT domain contai	9	1	0.0316276	105.9	980.963	-1.1552	2
1.7785	1.64874			+	1.61813	1.71362	3.27983	0.024092	S	_SEDGYHS(ph)DGDYGEHDYR_	S(0.013)EDGY(0.252)HS(0.724)DGDY(0.011)GEHDYR	S(-17.5)EDGY(-4.59)HS(4.59)DGDY(-18.02)GEHDY(-67.76)R	SEDGYHSDGDYGE	P52756|RBM5_HUMAN	P52756|RBM5_HUMAN;P52756-5|RBM5_HUMAN;E1CJT4|E1CJT4_HUMAN;P52756-2|RBM5_HUMAN;P52756-4|RBM5_HUMAN;C9JFQ5|C9JFQ5_HUMAN;C9J9P7|C9J9P7_HUMAN;C9JR02|C9JR02_HUMAN	Protein G15;Putative tumor suppressor LUCA15;Renal carcinoma antigen NY-REN-9;RNA-binding motif protein 5;RNA-binding protein 5;Protein G15;Putative tumor suppressor LUCA15;Renal carcinoma antigen NY-REN-9;RNA-binding motif protein 5;RNA-binding protein 5;Protein G15;Putative tumor suppressor LUCA15;Renal carcinoma antigen NY-REN-9;RNA-binding motif protein 5;RNA-binding protein 5;Protein G15;Put…	RBM5	P52756;P52756-5;E1CJT4;P52756-2;P52756-4;C9JFQ5;C9J9P7;C9JR02	>P52756|RBM5_HUMAN RNA-binding protein 5 OS=Homo sapiens GN=RBM5 PE=1 SV=2|SWISS-PROT:P52756;>P52756-5|RBM5_HUMAN Isoform 5 of RNA-binding protein 5 OS=Homo sapiens GN=RBM5|SWISS-PROT:P52756-5;>E1CJT4|E1CJT4_HUMAN RNA-binding protein 5 variant OS=Homo sapi	78	0.724073	0.00148512	118.24	694.576	-1.0802	3
1.92801	2.02959	0.465922	2.37111	+	1.56069	1.69866	3.24599	0.0274988	T	_RRT(ph)LESGM(ox)AETR_	RRT(1)LESGMAETR	RRT(38.01)LES(-38.01)GMAET(-73.94)R	KLVRRRTLESGMA	Q8WY07|CTR3_HUMAN	Q8WY07|CTR3_HUMAN	Cationic amino acid transporter 3;Cationic amino acid transporter y+;Solute carrier family 7 member 3	SLC7A3	Q8WY07	>Q8WY07|CTR3_HUMAN Cationic amino acid transporter 3 OS=Homo sapiens GN=SLC7A3 PE=1 SV=1|SWISS-PROT:Q8WY07	18	0.999842	0.00134594	104.41	501.564	-0.40708	3
2.09761	1.98189	0.882134	1.22033	+	1.87035	1.54549	2.91903	0.0134787	S	_SQSLPNSLDYTQTS(ph)DPGR_	SQSLPNSLDY(0.014)T(0.063)QT(0.063)S(0.859)DPGR	S(-79.42)QS(-79.55)LPNS(-36.17)LDY(-17.73)T(-11.32)QT(-11.32)S(11.32)DPGR	LDYTQTSDPGRHV	Q96TC7|RMD3_HUMAN	Q96TC7|RMD3_HUMAN	Cerebral protein 10;Protein FAM82A2;Protein FAM82C;Protein tyrosine phosphatase-interacting protein 51;Regulator of microtubule dynamics protein 3;TCPTP-interacting protein 51	RMDN3	Q96TC7	>Q96TC7|RMD3_HUMAN Regulator of microtubule dynamics protein 3 OS=Homo sapiens GN=FAM82A2 PE=1 SV=2|SWISS-PROT:Q96TC7	57	0.858675	9.32524e-113	273.78	1023.44	-1.3605	2
0.997256	1.70814	1.54735	1.68244	+	2.52979	1.4838	2.79684	0.00295263	S	_DSGLEDGRES(ph)PSFDTPSQR_	DSGLEDGRES(0.999)PS(0.001)FDTPSQR	DS(-55.74)GLEDGRES(29.52)PS(-29.52)FDT(-82.7)PS(-102.52)QR	LEDGRESPSFDTP	Q6U841|S4A10_HUMAN	Q6U841|S4A10_HUMAN;C9JZZ4|C9JZZ4_HUMAN;C9J240|C9J240_HUMAN;C9JV56|C9JV56_HUMAN;B7Z1R0|B7Z1R0_HUMAN;F8W675|F8W675_HUMAN;Q6U841-2|S4A10_HUMAN;E7EW28|E7EW28_HUMAN;F8WDX9|F8WDX9_HUMAN;B7Z2J0|B7Z2J0_HUMAN	Sodium-driven chloride bicarbonate exchanger;Solute carrier family 4 member 10;Putative uncharacterized protein SLC4A10;Putative uncharacterized protein SLC4A10;Putative uncharacterized protein SLC4A10;cDNA FLJ58098, highly similar to Sodium-driven chloride bicarbonate exchanger;Sodium-driven chloride bicarbonate exchanger;Solute carrier family 4 member 10;cDNA FLJ53785, highly similar to Sodium-…	SLC4A10	Q6U841;C9JZZ4;C9J240;C9JV56;B7Z1R0;F8W675;Q6U841-2;E7EW28;F8WDX9;B7Z2J0	>Q6U841|S4A10_HUMAN Sodium-driven chloride bicarbonate exchanger OS=Homo sapiens GN=SLC4A10 PE=1 SV=1|SWISS-PROT:Q6U841;>C9JZZ4|C9JZZ4_HUMAN Uncharacterized protein OS=Homo sapiens GN=SLC4A10 PE=4 SV=1|SWISS-PROT:C9JZZ4;>C9J240|C9J240_HUMAN Uncharacterized	89	0.99888	1.36062e-23	156.39	1080.45	-0.84766	2
	2.05311	1.25223	1.03012	+	1.36414	1.44516	2.72292	0.0432372	S	_SYSPDGKES(ph)PSDKK_	SYSPDGKES(0.986)PS(0.014)DKK	S(-97.58)Y(-116.2)S(-74.45)PDGKES(18.55)PS(-18.55)DKK	SPDGKESPSDKKS	P43243|MATR3_HUMAN	A8MXP9|A8MXP9_HUMAN;P43243|MATR3_HUMAN;Q68D11|Q68D11_HUMAN;D6REM6|D6REM6_HUMAN;B4DRS1|B4DRS1_HUMAN;B7ZAV5|B7ZAV5_HUMAN;B3KM87|B3KM87_HUMAN;Q5CZA7|Q5CZA7_HUMAN;Q9H4N1|Q9H4N1_HUMAN;B4DF66|B4DF66_HUMAN	Putative uncharacterized protein MATR3;Matrin-3;Putative uncharacterized protein DKFZp686K23100;cDNA FLJ53172, highly similar to Matrin-3;cDNA, FLJ79319, highly similar to Matrin-3;cDNA FLJ10526 fis, clone NT2RP2000931, highly similar to Matrin-3;Putative uncharacterized protein DKFZp686K0542;Clone CDABP0107 mRNA sequence;cDNA FLJ55637, highly similar to Matrin-3	MATR3	A8MXP9;P43243;Q68D11;D6REM6;B4DRS1;B7ZAV5;B3KM87;Q5CZA7;Q9H4N1;B4DF66	>A8MXP9|A8MXP9_HUMAN Uncharacterized protein OS=Homo sapiens GN=MATR3 PE=4 SV=1|SWISS-PROT:A8MXP9;>P43243|MATR3_HUMAN Matrin-3 OS=Homo sapiens GN=MATR3 PE=1 SV=2|SWISS-PROT:P43243;>Q68D11|Q68D11_HUMAN Putative uncharacterized protein DKFZp686K23100 OS=Homo	604	0.986219	9.29571e-86	271.08	802.846	-0.025521	2
	1.47223	1.40354	1.34369	+	3.15718	1.40649	2.65091	0.000696344	S	_DVLDIEQFS(ph)TVK_	DVLDIEQFS(0.923)T(0.077)VK	DVLDIEQFS(10.77)T(-10.77)VK	LDIEQFSTVKGVE;LDIEQFSTVKGVN	P43250-2|GRK6_HUMAN	P43250-2|GRK6_HUMAN;Q96AD6|Q96AD6_HUMAN;B3KPS5|B3KPS5_HUMAN;P43250|GRK6_HUMAN;P43250-3|GRK6_HUMAN;F8W9W2|F8W9W2_HUMAN;B2R7K0|B2R7K0_HUMAN;P34947|GRK5_HUMAN;B4DWB2|B4DWB2_HUMAN;G8JLE8|G8JLE8_HUMAN;B4DPB3|B4DPB3_HUMAN	G protein-coupled receptor kinase 6;G protein-coupled receptor kinase GRK6;G protein-coupled receptor kinase 6;cDNA FLJ32135 fis, clone PEBLM2000333, highly similar to G protein-coupled receptor kinase 6 (EC 2.7.11.16);G protein-coupled receptor kinase 6;G protein-coupled receptor kinase GRK6;G protein-coupled receptor kinase 6;G protein-coupled receptor kinase GRK6;cDNA, FLJ93477, highly similar…	GRK6	P43250-2;P43250;Q96AD6;B3KPS5;P43250-3;F8W9W2;B2R7K0;P34947;B4DWB2;G8JLE8;B4DPB3	>P43250-2|GRK6_HUMAN Isoform GRK6B of G protein-coupled receptor kinase 6 OS=Homo sapiens GN=GRK6|SWISS-PROT:P43250-2;>Q96AD6|Q96AD6_HUMAN G protein-coupled receptor kinase 6 OS=Homo sapiens GN=GRK6 PE=2 SV=1|SWISS-PROT:Q96AD6;>B3KPS5|B3KPS5_HUMAN cDNA FLJ	484	0.92275	6.79521e-05	136.3	737.347	-0.026493	2
1.73144	1.06902	2.14012	0.571143	+	1.54157	1.37793	2.59895	0.0287363	S	_VPVPGPGS(ph)GGNGPER_	VPVPGPGS(1)GGNGPER	VPVPGPGS(109.07)GGNGPER	PVPGPGSGGNGPE	Q6ZRV2|FA83H_HUMAN	Q6ZRV2|FA83H_HUMAN	Protein FAM83H	FAM83H	Q6ZRV2	>Q6ZRV2|FA83H_HUMAN Protein FAM83H OS=Homo sapiens GN=FAM83H PE=1 SV=3|SWISS-PROT:Q6ZRV2	647	1	0.0178544	109.07	728.833	-0.13759	2
1.59522		1.16839	1.36138	+	2.09915	1.37499	2.59367	0.00795879	S	_EAVAPVQEES(ph)DLEK_	EAVAPVQEES(1)DLEK	EAVAPVQEES(92.06)DLEK	APVQEESDLEKKR	Q13409-2|DC1I2_HUMAN	Q13409-2|DC1I2_HUMAN;Q13409-3|DC1I2_HUMAN;Q13409-6|DC1I2_HUMAN;F8W8S0|F8W8S0_HUMAN;Q13409|DC1I2_HUMAN;Q13409-5|DC1I2_HUMAN;B7ZA04|B7ZA04_HUMAN;B4DPZ3|B4DPZ3_HUMAN;E7EQL5|E7EQL5_HUMAN;E7EV09|E7EV09_HUMAN;E7EQU2|E7EQU2_HUMAN;E7EMU4|E7EMU4_HUMAN;E7ESD3|E7ESD3_HUMAN;E7ETL8|E7ETL8_HUMAN;E7ET01|E7ET01_HUMAN;E9PGG1|E9PGG1_HUMAN;E7ERH4|E7ERH4_HUMAN;E7ERR6|E7ERR6_HUMAN;E7EUM4|E7EUM4_HUMAN;E7EU01|E7EU01_HU…	Cytoplasmic dynein 1 intermediate chain 2;Cytoplasmic dynein intermediate chain 2;Dynein intermediate chain 2, cytosolic;Cytoplasmic dynein 1 intermediate chain 2;Cytoplasmic dynein intermediate chain 2;Dynein intermediate chain 2, cytosolic;Cytoplasmic dynein 1 intermediate chain 2;Cytoplasmic dynein intermediate chain 2;Dynein intermediate chain 2, cytosolic;Cytoplasmic dynein 1 intermediate ch…	DYNC1I2	Q13409-2;Q13409;Q13409-3;Q13409-6;F8W8S0;Q13409-5;B7ZA04;B4DPZ3;E7EQL5;E7EV09;E7EQU2;E7EMU4;E7ESD3;E7ETL8;E7ET01;E9PGG1;E7ERH4;E7ERR6;E7EUM4;E7EU01;Q53SA6	>Q13409-2|DC1I2_HUMAN Isoform 2B of Cytoplasmic dynein 1 intermediate chain 2 OS=Homo sapiens GN=DYNC1I2|SWISS-PROT:Q13409-2;>Q13409-3|DC1I2_HUMAN Isoform 2C of Cytoplasmic dynein 1 intermediate chain 2 OS=Homo sapiens GN=DYNC1I2|SWISS-PROT:Q13409-3;>Q1340	51	1	6.78111e-40	202.25	812.361	-0.40557	2
1.49789	0.986884	2.27104	0.577344	+	1.451	1.33329	2.51977	0.0353995	S	_SGLSCQVGSATSHPVSCQEPIDEDQRIS(ph)PK_	SGLSCQVGSATSHPVSCQEPIDEDQRIS(1)PK	S(-125.37)GLS(-125.87)CQVGS(-121.99)AT(-118.71)S(-114.63)HPVS(-104.82)CQEPIDEDQRIS(104.82)PK	DEDQRISPKDKST	Q8TEP8|CE192_HUMAN	E9PF99|E9PF99_HUMAN;B7ZMF0|B7ZMF0_HUMAN;C9JT09|C9JT09_HUMAN;B7ZME9|B7ZME9_HUMAN;Q8TEP8|CE192_HUMAN;Q8TEP8-2|CE192_HUMAN	CEP192 protein;Putative uncharacterized protein CEP192;CEP192 protein;Centrosomal protein of 192 kDa;Centrosomal protein of 192 kDa	CEP192	E9PF99;B7ZMF0;C9JT09;B7ZME9;Q8TEP8;Q8TEP8-2	>E9PF99|E9PF99_HUMAN Uncharacterized protein OS=Homo sapiens GN=CEP192 PE=4 SV=1|SWISS-PROT:E9PF99;>B7ZMF0|B7ZMF0_HUMAN CEP192 protein OS=Homo sapiens GN=CEP192 PE=2 SV=1|SWISS-PROT:B7ZMF0;>C9JT09|C9JT09_HUMAN Uncharacterized protein OS=Homo sapiens GN=CEP	1200	1	5.3639e-11	126.28	1117.17	-0.83888	3
1.23701	0.608904	0.999639	2.4715	+	1.3415	1.32926	2.51274	0.0455515	S	_KNS(ph)LDELR_	KNS(1)LDELR	KNS(116.3)LDELR	DDVKKNSLDELRA	Q9Y5K6|CD2AP_HUMAN	Q9Y5K6|CD2AP_HUMAN	Adapter protein CMS;Cas ligand with multiple SH3 domains;CD2-associated protein	CD2AP	Q9Y5K6	>Q9Y5K6|CD2AP_HUMAN CD2-associated protein OS=Homo sapiens GN=CD2AP PE=1 SV=1|SWISS-PROT:Q9Y5K6	582	1	0.0700116	123.86	527.75	0.82958	2
1.66558	1.79598	0.772561	1.06412	+	1.9141	1.32456	2.50456	0.0121871	S	_GGGPTS(ph)SEQIMK_	GGGPT(0.031)S(0.814)S(0.155)EQIMK	GGGPT(-14.16)S(7.2)S(-7.2)EQIMK	RGGGPTSSEQIMK	Q07812-2|BAX_HUMAN	Q07812-2|BAX_HUMAN;Q07812|BAX_HUMAN;Q07812-8|BAX_HUMAN;Q07812-5|BAX_HUMAN;Q07812-4|BAX_HUMAN;Q8WXU1|Q8WXU1_HUMAN	Apoptosis regulator BAX;Bcl-2-like protein 4;Apoptosis regulator BAX;Bcl-2-like protein 4;Apoptosis regulator BAX;Bcl-2-like protein 4;Apoptosis regulator BAX;Bcl-2-like protein 4;Apoptosis regulator BAX;Bcl-2-like protein 4;BCL2-associated X protein	BAX	Q07812-2;Q07812;Q07812-8;Q07812-5;Q07812-4;Q8WXU1	>Q07812-2|BAX_HUMAN Isoform Beta of Apoptosis regulator BAX OS=Homo sapiens GN=BAX|SWISS-PROT:Q07812-2;>Q07812|BAX_HUMAN Apoptosis regulator BAX OS=Homo sapiens GN=BAX PE=1 SV=1|SWISS-PROT:Q07812;>Q07812-8|BAX_HUMAN Isoform Sigma of Apoptosis regulator BAX	15	0.813623	0.00158045	109.15	636.271	1.3402	2
1.11417		1.18656	1.61937	+	1.84592	1.3067	2.47375	0.0142587	S	_QLSESESS(ph)LEMDDER_	QLSES(0.001)ES(0.108)S(0.89)LEMDDER	QLS(-50.09)ES(-28.6)ES(-9.14)S(9.14)LEMDDER	LSESESSLEMDDE	Q16204|CCDC6_HUMAN	Q16204|CCDC6_HUMAN	Coiled-coil domain-containing protein 6;Papillary thyroid carcinoma-encoded protein;Protein H4	CCDC6	Q16204	>Q16204|CCDC6_HUMAN Coiled-coil domain-containing protein 6 OS=Homo sapiens GN=CCDC6 PE=1 SV=2|SWISS-PROT:Q16204	328	0.89028	1.21692e-08	144.29	917.856	0.91284	2
1.56438		1.26165	0.929261	+	1.68192	1.25176	2.38132	0.0208008	S	_LATNTS(ph)APDLK_	LATNT(0.098)S(0.902)APDLK	LAT(-45.63)NT(-9.64)S(9.64)APDLK	RLATNTSAPDLKN	P27816-5|MAP4_HUMAN	E7EVA0|E7EVA0_HUMAN;P27816|MAP4_HUMAN;P27816-6|MAP4_HUMAN;P27816-2|MAP4_HUMAN;B9ZVR1|B9ZVR1_HUMAN;E9PGM5|E9PGM5_HUMAN;Q86Y04|Q86Y04_HUMAN;P27816-4|MAP4_HUMAN;B5MEG9|B5MEG9_HUMAN;Q8NDS5|Q8NDS5_HUMAN;F8W9U4|F8W9U4_HUMAN;B4DSQ1|B4DSQ1_HUMAN;P27816-5|MAP4_HUMAN	Microtubule-associated protein 4;Microtubule-associated protein 4;Microtubule-associated protein 4;Microtubule-associated protein;Microtubule-associated protein;Microtubule-associated protein 4;Putative uncharacterized protein MAP4;Microtubule-associated protein;Microtubule-associated protein;Microtubule-associated protein 4	MAP4	E7EVA0;P27816;P27816-6;P27816-2;B9ZVR1;E9PGM5;Q86Y04;P27816-4;B5MEG9;Q8NDS5;F8W9U4;B4DSQ1;P27816-5	>E7EVA0|E7EVA0_HUMAN Microtubule-associated protein OS=Homo sapiens GN=MAP4 PE=4 SV=1|SWISS-PROT:E7EVA0;>P27816|MAP4_HUMAN Microtubule-associated protein 4 OS=Homo sapiens GN=MAP4 PE=1 SV=3|SWISS-PROT:P27816;>P27816-6|MAP4_HUMAN Isoform 6 of Microtubule-as	2073	0.901972	0.0721402	96.64	605.789	-0.14793	2
1.37039	1.51223	1.03731	0.992841	+	2.63211	1.22819	2.34273	0.00233288	S	_KEIPAS(ph)PSR_	KEIPAS(0.999)PS(0.001)R	KEIPAS(32.13)PS(-32.13)R	KKEIPASPSRTKI	Q9NYZ3|GTSE1_HUMAN	Q9NYZ3|GTSE1_HUMAN;B4DZT6|B4DZT6_HUMAN	G2 and S phase-expressed protein 1;Protein B99 homolog;cDNA FLJ54919, highly similar to G2 and S phase expressed protein 1	GTSE1	Q9NYZ3;B4DZT6	>Q9NYZ3|GTSE1_HUMAN G2 and S phase-expressed protein 1 OS=Homo sapiens GN=GTSE1 PE=1 SV=3|SWISS-PROT:Q9NYZ3;>B4DZT6|B4DZT6_HUMAN cDNA FLJ54919, highly similar to G2 and S phase expressed protein 1 OS=Homo sapiens PE=2 SV=1|SWISS-PROT:B4DZT6	243	0.999388	0.00328002	128.27	532.76	-1.4873	2
1.55459		1.24732	0.828713	+	1.53894	1.21021	2.31371	0.0289107	S	_LPDSGDS(ph)MLR_	LPDSGDS(1)MLR	LPDS(-37.27)GDS(37.27)MLR	LPDSGDSMLRIST	Q8TEP8|CE192_HUMAN	E9PF99|E9PF99_HUMAN;B7ZMF0|B7ZMF0_HUMAN;C9JT09|C9JT09_HUMAN;B7ZME9|B7ZME9_HUMAN;Q8TEP8|CE192_HUMAN;Q8TEP8-2|CE192_HUMAN	CEP192 protein;Putative uncharacterized protein CEP192;CEP192 protein;Centrosomal protein of 192 kDa;Centrosomal protein of 192 kDa	CEP192	E9PF99;B7ZMF0;C9JT09;B7ZME9;Q8TEP8;Q8TEP8-2	>E9PF99|E9PF99_HUMAN Uncharacterized protein OS=Homo sapiens GN=CEP192 PE=4 SV=1|SWISS-PROT:E9PF99;>B7ZMF0|B7ZMF0_HUMAN CEP192 protein OS=Homo sapiens GN=CEP192 PE=2 SV=1|SWISS-PROT:B7ZMF0;>C9JT09|C9JT09_HUMAN Uncharacterized protein OS=Homo sapiens GN=CEP	711	0.999812	0.00252774	119.53	585.747	-0.40165	2
1.13073	1.01849	1.33897	1.30223	+	3.27255	1.19761	2.29359	0.000533892	S	_QLS(ph)SGVSEIR_	QLS(0.996)S(0.004)GVSEIR	QLS(24.51)S(-24.51)GVS(-48.02)EIR	ALSRQLSSGVSEI	P04792|HSPB1_HUMAN	P04792|HSPB1_HUMAN;F8WE04|F8WE04_HUMAN;B4DL87|B4DL87_HUMAN	28 kDa heat shock protein;Estrogen-regulated 24 kDa protein;Heat shock 27 kDa protein;Heat shock protein beta-1;Stress-responsive protein 27;cDNA FLJ52243, highly similar to Heat-shock protein beta-1	HSPB1	P04792;F8WE04;B4DL87	>P04792|HSPB1_HUMAN Heat shock protein beta-1 OS=Homo sapiens GN=HSPB1 PE=1 SV=2|SWISS-PROT:P04792;>F8WE04|F8WE04_HUMAN Uncharacterized protein OS=Homo sapiens GN=HSPB1 PE=4 SV=1|SWISS-PROT:F8WE04;>B4DL87|B4DL87_HUMAN Uncharacterized protein OS=Homo sapien	82	0.996457	0.0315297	92.866	578.274	0.61626	2
1.69064	1.08794	1.47524	0.524465	+	1.73183	1.19457	2.28877	0.0185426	S	_LSGSDLGGHS(ph)SLLER_	LSGSDLGGHS(0.5)S(0.5)LLER	LS(-71.96)GS(-56.5)DLGGHS(0)S(0)LLER	DLGGHSSLLERLE	O95613|PCNT_HUMAN	O95613|PCNT_HUMAN;O95613-2|PCNT_HUMAN	Kendrin;Pericentrin;Pericentrin-B;Kendrin;Pericentrin;Pericentrin-B	PCNT	O95613;O95613-2	>O95613|PCNT_HUMAN Pericentrin OS=Homo sapiens GN=PCNT PE=1 SV=4|SWISS-PROT:O95613;>O95613-2|PCNT_HUMAN Isoform 2 of Pericentrin OS=Homo sapiens GN=PCNT|SWISS-PROT:O95613-2	2486	0.499999	2.32638e-12	159.18	536.586	0.13035	3
		1.20658	1.16343	+	1.93598	1.18501	2.27365	0.0115884	S	_MNESLEPSSSSGS(ph)NGK_	MNESLEPS(0.002)S(0.081)S(0.363)S(0.048)GS(0.506)NGK	MNES(-71.59)LEPS(-23.35)S(-7.97)S(-1.44)S(-10.19)GS(1.44)NGK	PSSSSGSNGKGPA	O95716|RAB3D_HUMAN	O95716|RAB3D_HUMAN	Ras-related protein Rab-3D	RAB3D	O95716	>O95716|RAB3D_HUMAN Ras-related protein Rab-3D OS=Homo sapiens GN=RAB3D PE=1 SV=1|SWISS-PROT:O95716	199	0.505709	2.74345e-09	144.73	845.835	0.23829	2
1.37757	1.5742	0.416515	1.27751	+	1.69871	1.16145	2.23682	0.0200119	S	_VLAQQGEYS(ph)EAIPILR_	VLAQQGEY(0.035)S(0.965)EAIPILR	VLAQQGEY(-14.42)S(14.42)EAIPILR	AQQGEYSEAIPIL	Q14318-2|FKBP8_HUMAN	Q14318-2|FKBP8_HUMAN;B2R8G6|B2R8G6_HUMAN;Q14318|FKBP8_HUMAN;C8C9T5|C8C9T5_HUMAN;B7Z6M0|B7Z6M0_HUMAN	38 kDa FK506-binding protein;FK506-binding protein 8;FKBPR38;Peptidyl-prolyl cis-trans isomerase FKBP8;Rotamase;cDNA, FLJ93891, Homo sapiens FK506 binding protein 8, 38kDa (FKBP8), mRNA;38 kDa FK506-binding protein;FK506-binding protein 8;FKBPR38;Peptidyl-prolyl cis-trans isomerase FKBP8;Rotamase;FKBP8 isoform 1;cDNA FLJ56370, highly similar to Homo sapiens FK506 binding protein 8, 38kDa (FKBP8),…	FKBP8	Q14318-2;Q14318;B2R8G6;C8C9T5;B7Z6M0	>Q14318-2|FKBP8_HUMAN Isoform 2 of Peptidyl-prolyl cis-trans isomerase FKBP8 OS=Homo sapiens GN=FKBP8|SWISS-PROT:Q14318-2;>B2R8G6|B2R8G6_HUMAN cDNA, FLJ93891, Homo sapiens FK506 binding protein 8, 38kDa (FKBP8), mRNA OS=Homo sapiens PE=2 SV=1|SWISS-PROT:B2	324	0.965116	6.46281e-10	142.32	933.972	-0.81894	2
1.1139	1.17114			+	1.79739	1.14252	2.20767	0.0159445	S	_MSS(ph)PLADAK_	MSS(1)PLADAK	MS(-40.45)S(40.45)PLADAK	SLEKMSSPLADAK	P49790|NU153_HUMAN	F6QR24|F6QR24_HUMAN;P49790|NU153_HUMAN;Q7Z743|Q7Z743_HUMAN;B4DIK2|B4DIK2_HUMAN;Q4LE47|Q4LE47_HUMAN	153 kDa nucleoporin;Nuclear pore complex protein Nup153;Nucleoporin Nup153;Nucleoporin 153kDa;cDNA FLJ60565, highly similar to Nuclear pore complex protein Nup153;NUP153 variant protein	NUP153	F6QR24;P49790;Q7Z743;B4DIK2;Q4LE47	>F6QR24|F6QR24_HUMAN Uncharacterized protein OS=Homo sapiens GN=NUP153 PE=4 SV=1|SWISS-PROT:F6QR24;>P49790|NU153_HUMAN Nuclear pore complex protein Nup153 OS=Homo sapiens GN=NUP153 PE=1 SV=2|SWISS-PROT:P49790;>Q7Z743|Q7Z743_HUMAN Nucleoporin 153kDa OS=Homo	320	0.99991	0.00835763	123.75	500.214	0.87279	2
1.89817	0.930851	1.29995	0.265917	+	1.31191	1.09872	2.14165	0.0487634	S	_ELDS(ph)IEAELTR_	ELDS(1)IEAELTR	ELDS(76.61)IEAELT(-76.61)R	AKRELDSIEAELT	Q96CS2|HAUS1_HUMAN	Q96CS2|HAUS1_HUMAN;Q96CS2-2|HAUS1_HUMAN	Coiled-coil domain-containing protein 5;Enhancer of invasion-cluster;HAUS augmin-like complex subunit 1;Coiled-coil domain-containing protein 5;Enhancer of invasion-cluster;HAUS augmin-like complex subunit 1	HAUS1	Q96CS2;Q96CS2-2	>Q96CS2|HAUS1_HUMAN HAUS augmin-like complex subunit 1 OS=Homo sapiens GN=HAUS1 PE=1 SV=1|SWISS-PROT:Q96CS2;>Q96CS2-2|HAUS1_HUMAN Isoform 2 of HAUS augmin-like complex subunit 1 OS=Homo sapiens GN=HAUS1|SWISS-PROT:Q96CS2-2	264	1	0.0615579	98.156	678.308	-0.48749	2
0.71079		1.34261	1.2318	+	1.51981	1.09507	2.13623	0.0302124	S	_SWQEDSESGEAQLS(ph)PQAGR_	SWQEDSESGEAQLS(1)PQAGR	S(-116.07)WQEDS(-93.17)ES(-100.42)GEAQLS(93.17)PQAGR	SGEAQLSPQAGRM	Q9NYF5|FA13B_HUMAN	B2RAJ9|B2RAJ9_HUMAN;Q9NYF5|FA13B_HUMAN;Q9NYF5-2|FA13B_HUMAN;G3V0H9|G3V0H9_HUMAN	cDNA, FLJ94962;GAP-like protein N61;Protein FAM13B;GAP-like protein N61;Protein FAM13B	FAM13B	B2RAJ9;Q9NYF5;Q9NYF5-2;G3V0H9	>B2RAJ9|B2RAJ9_HUMAN cDNA, FLJ94962 OS=Homo sapiens PE=2 SV=1|SWISS-PROT:B2RAJ9;>Q9NYF5|FA13B_HUMAN Protein FAM13B OS=Homo sapiens GN=FAM13B PE=2 SV=2|SWISS-PROT:Q9NYF5;>Q9NYF5-2|FA13B_HUMAN Isoform 2 of Protein FAM13B OS=Homo sapiens GN=FAM13B|SWISS-PROT:	501	1	8.52076e-18	162.42	1071.44	-1.0879	2
1.8913	0.754289	1.35479	0.350271	+	1.31238	1.08766	2.1253	0.0487108	S	_GIVSAQDAS(ph)LQER_	GIVSAQDAS(1)LQER	GIVS(-75.65)AQDAS(75.65)LQER	VSAQDASLQERVL	O43303|CP110_HUMAN	O43303|CP110_HUMAN;O43303-2|CP110_HUMAN;B4DTZ1|B4DTZ1_HUMAN	Centrosomal protein of 110 kDa;Centrosomal protein of 110 kDa;cDNA FLJ60154, highly similar to Centrosomal protein of 110 kDa	CEP110	O43303;O43303-2;B4DTZ1	>O43303|CP110_HUMAN Centriolar coiled-coil protein of 110 kDa OS=Homo sapiens GN=CCP110 PE=1 SV=3|SWISS-PROT:O43303;>O43303-2|CP110_HUMAN Isoform 2 of Centriolar coiled-coil protein of 110 kDa OS=Homo sapiens GN=CCP110|SWISS-PROT:O43303-2;>B4DTZ1|B4DTZ1_HU	854	1	5.63808e-06	145	727.338	0.65422	2
1.30328	1.23597	1.11056	0.565695	+	2.0906	1.05388	2.0761	0.0081171	S	_FKDDS(ph)NHTIGVEFGSK_	FKDDS(0.995)NHT(0.005)IGVEFGSK	FKDDS(22.63)NHT(-22.63)IGVEFGS(-59.87)K	KKFKDDSNHTIGV	P20338|RAB4A_HUMAN	C9JZA1|C9JZA1_HUMAN;P20338|RAB4A_HUMAN	Putative uncharacterized protein RAB4A;Ras-related protein Rab-4A	RAB4A	C9JZA1;P20338	>C9JZA1|C9JZA1_HUMAN Uncharacterized protein OS=Homo sapiens GN=RAB4A PE=3 SV=1|SWISS-PROT:C9JZA1;>P20338|RAB4A_HUMAN Ras-related protein Rab-4A OS=Homo sapiens GN=RAB4A PE=1 SV=2|SWISS-PROT:P20338	37	0.994568	0.0535677	72.615	620.944	-0.34302	3
1.47062	1.5096	0.883934	0.33811	+	1.49155	1.05056	2.07134	0.0322444	S	_KS(ph)PPKADEK_	KS(1)PPKADEK	KS(108.43)PPKADEK	RFLMRKSPPKADE	Q13427|PPIG_HUMAN	C9JM79|C9JM79_HUMAN;Q32LZ0|Q32LZ0_HUMAN;Q6GMS9|Q6GMS9_HUMAN;Q13427-2|PPIG_HUMAN;Q13427|PPIG_HUMAN;E9PG73|E9PG73_HUMAN;Q2NKQ6|Q2NKQ6_HUMAN	Putative uncharacterized protein PPIG;PPIG protein;PPIG protein;CASP10;Clk-associating RS-cyclophilin;Cyclophilin G;Peptidyl-prolyl cis-trans isomerase G;Rotamase G;CASP10;Clk-associating RS-cyclophilin;Cyclophilin G;Peptidyl-prolyl cis-trans isomerase G;Rotamase G;PPIG protein	PPIG	C9JM79;Q32LZ0;Q6GMS9;Q13427-2;Q13427;E9PG73;Q2NKQ6	>C9JM79|C9JM79_HUMAN Uncharacterized protein OS=Homo sapiens GN=PPIG PE=4 SV=1|SWISS-PROT:C9JM79;>Q32LZ0|Q32LZ0_HUMAN PPIG protein (Fragment) OS=Homo sapiens GN=PPIG PE=2 SV=1|SWISS-PROT:Q32LZ0;>Q6GMS9|Q6GMS9_HUMAN PPIG protein (Fragment) OS=Homo sapiens G	290	1	0.017621	108.43	540.26	0.06401	2
1.43835	1.09491	0.612966		+	1.31557	1.04874	2.06872	0.0483535	S	_MLNGLEDS(ph)IGLSK_	MLNGLEDS(0.998)IGLS(0.002)K	MLNGLEDS(27.91)IGLS(-27.91)K	LNGLEDSIGLSKM	P42704|LPPRC_HUMAN	E5KNY5|E5KNY5_HUMAN;P42704|LPPRC_HUMAN;F5H4J6|F5H4J6_HUMAN;B4DSR0|B4DSR0_HUMAN	130 kDa leucine-rich protein;GP130;Leucine-rich PPR motif-containing protein, mitochondrial;cDNA FLJ60080, highly similar to 130 kDa leucine-rich protein (LRP 130)	LRPPRC	E5KNY5;P42704;F5H4J6;B4DSR0	>E5KNY5|E5KNY5_HUMAN Leucine-rich PPR-motif containing OS=Homo sapiens GN=LRPPRC PE=4 SV=1|SWISS-PROT:E5KNY5;>P42704|LPPRC_HUMAN Leucine-rich PPR motif-containing protein, mitochondrial OS=Homo sapiens GN=LRPPRC PE=1 SV=3|SWISS-PROT:P42704;>F5H4J6|F5H4J6_H	1171	0.998383	0.00612302	121.45	728.841	-1.0073	2
1.02913		1.05485		+	2.10487	1.04199	2.05907	0.00785467	T	_T(ph)RSVEDDEEGHLICQSGDVLSAR_	T(0.5)RS(0.5)VEDDEEGHLICQSGDVLSAR	T(0)RS(0)VEDDEEGHLICQS(-46.71)GDVLS(-60.02)AR	SHRRKRTRSVEDD	P49759|CLK1_HUMAN	B4DFW7|B4DFW7_HUMAN;P49759|CLK1_HUMAN;F8WBF5|F8WBF5_HUMAN	cDNA FLJ56064, highly similar to Dual specificity protein kinase CLK1 (EC 2.7.12.1);CDC-like kinase 1;Dual specificity protein kinase CLK1	CLK1	B4DFW7;P49759;F8WBF5	>B4DFW7|B4DFW7_HUMAN cDNA FLJ56064, highly similar to Dual specificity protein kinase CLK1 (EC 2.7.12.1) OS=Homo sapiens PE=2 SV=1|SWISS-PROT:B4DFW7;>P49759|CLK1_HUMAN Dual specificity protein kinase CLK1 OS=Homo sapiens GN=CLK1 PE=1 SV=2|SWISS-PROT:P49759	180	0.499994	8.37509e-09	123.55	885.057	-1.2279	3
1.72988	0.870818	1.19421	0.361993	+	1.44125	1.03923	2.05512	0.0362033	S	_QSTS(ph)EDSLNATER_	QS(0.002)T(0.098)S(0.899)EDS(0.001)LNATER	QS(-27.19)T(-9.64)S(9.64)EDS(-28.2)LNAT(-82.61)ER	LMKQSTSEDSLNA	P31629|ZEP2_HUMAN	P31629|ZEP2_HUMAN;Q38G99|Q38G99_HUMAN;B4DKE9|B4DKE9_HUMAN	Human immunodeficiency virus type I enhancer-binding protein 2;MHC-binding protein 2;Transcription factor HIVEP2;C-myc intron-binding protein 1;cDNA FLJ56919, highly similar to Human immunodeficiency virus type Ienhancer-binding protein 2	HIVEP2	P31629;Q38G99;B4DKE9	>P31629|ZEP2_HUMAN Transcription factor HIVEP2 OS=Homo sapiens GN=HIVEP2 PE=1 SV=2|SWISS-PROT:P31629;>Q38G99|Q38G99_HUMAN C-myc intron-binding protein 1 OS=Homo sapiens GN=MIBP1 PE=2 SV=1|SWISS-PROT:Q38G99;>B4DKE9|B4DKE9_HUMAN cDNA FLJ56919, highly similar	2311	0.899217	0.00693249	96.64	759.309	0.046364	2
0.993856		1.08291		+	1.56413	1.03838	2.05392	0.0272815	T	_MRPNS(ph)NTPVNETATASDSK_	MRPNS(0.5)NT(0.5)PVNETATASDSK	MRPNS(0)NT(0)PVNET(-68.35)AT(-83.7)AS(-90.59)DS(-108.76)K	MRPNSNTPVNETA	O15014|ZN609_HUMAN	O15014|ZN609_HUMAN	Zinc finger protein 609	ZNF609	O15014	>O15014|ZN609_HUMAN Zinc finger protein 609 OS=Homo sapiens GN=ZNF609 PE=1 SV=2|SWISS-PROT:O15014	381	0.5	0.000919488	117.4	700.64	-0.0048247	3
0.998557	0.87798	1.19592	1.07533	+	3.23663	1.03694	2.05188	0.000579929	S	_SS(ph)ENLSLDDCNK_	S(0.07)S(0.93)ENLSLDDCNK	S(-11.22)S(11.22)ENLS(-122.96)LDDCNK	TFPKRSSENLSLD	Q96T17-2|MA7D2_HUMAN	Q96T17-2|MA7D2_HUMAN;Q96T17|MA7D2_HUMAN;B7Z3S7|B7Z3S7_HUMAN;B7Z2J8|B7Z2J8_HUMAN;C9JYW0|C9JYW0_HUMAN;B3KXC0|B3KXC0_HUMAN;F5GYC2|F5GYC2_HUMAN;B7ZA02|B7ZA02_HUMAN;B7Z895|B7Z895_HUMAN	MAP7 domain-containing protein 2;MAP7 domain-containing protein 2;cDNA FLJ57335, weakly similar to Homo sapiens microtubule-associated protein 7 (MAP7), mRNA;cDNA FLJ58136, weakly similar to Homo sapiens microtubule-associated protein 7 (MAP7), mRNA;Putative uncharacterized protein MAP7D2;cDNA FLJ45113 fis, clone BRAWH3034743, weakly similar to Mus musculus microtubule-associated protein 7 (Mtap7…	MAP7D2	Q96T17-2;Q96T17;B7Z3S7;B7Z2J8;C9JYW0;B3KXC0;F5GYC2;B7ZA02;B7Z895	>Q96T17-2|MA7D2_HUMAN Isoform 2 of MAP7 domain-containing protein 2 OS=Homo sapiens GN=MAP7D2|SWISS-PROT:Q96T17-2;>Q96T17|MA7D2_HUMAN MAP7 domain-containing protein 2 OS=Homo sapiens GN=MAP7D2 PE=1 SV=2|SWISS-PROT:Q96T17;>B7Z3S7|B7Z3S7_HUMAN Uncharacterize	744	0.929838	1.56915e-36	234.9	731.282	-0.099609	2
0.843984	0.401194	1.48243	1.41462	+	1.56834	1.03556	2.04991	0.0270185	S	_NNS(ph)NTCNIENELEDSRK_	NNS(0.998)NT(0.002)CNIENELEDSRK	NNS(26.02)NT(-26.02)CNIENELEDS(-75.51)RK	LELRNNSNTCNIE	Q6PL18|ATAD2_HUMAN	Q6PL18|ATAD2_HUMAN	AAA nuclear coregulator cancer-associated protein;ATPase family AAA domain-containing protein 2	ATAD2	Q6PL18	>Q6PL18|ATAD2_HUMAN ATPase family AAA domain-containing protein 2 OS=Homo sapiens GN=ATAD2 PE=1 SV=1|SWISS-PROT:Q6PL18	1243	0.997504	4.57195e-15	169.92	706.292	-0.24732	3
	0.950394	1.10668		+	1.31627	1.02854	2.03996	0.0482754	S	_DPLQNSPGS(ph)EGK_	DPLQNS(0.205)PGS(0.795)EGK	DPLQNS(-5.87)PGS(5.87)EGK	LQNSPGSEGKTLL	Q6IE81|JADE1_HUMAN	B4E2E2|B4E2E2_HUMAN;Q6IE81|JADE1_HUMAN;Q6IE81-2|JADE1_HUMAN;B4E3Q3|B4E3Q3_HUMAN;B4DM93|B4DM93_HUMAN	cDNA FLJ53490, highly similar to Homo sapiens PHD finger protein 17 (PHF17), transcript variant L, mRNA;PHD finger protein 17;Protein Jade-1;PHD finger protein 17;Protein Jade-1;cDNA FLJ53388, highly similar to Homo sapiens PHD finger protein 17 (PHF17), transcript variant L, mRNA;cDNA FLJ60695, highly similar to Homo sapiens PHD finger protein 17 (PHF17), transcript variant L, mRNA	JADE1	B4E2E2;Q6IE81;Q6IE81-2;B4E3Q3;B4DM93	>B4E2E2|B4E2E2_HUMAN cDNA FLJ53490, highly similar to Homo sapiens PHD finger protein 17 (PHF17), transcript variant L, mRNA OS=Homo sapiens PE=2 SV=1|SWISS-PROT:B4E2E2;>Q6IE81|JADE1_HUMAN Protein Jade-1 OS=Homo sapiens GN=PHF17 PE=1 SV=1|SWISS-PROT:Q6IE81	606	0.794506	0.0149076	89.403	654.777	0.58348	2
1.04152	1.24598		0.79452	+	1.80245	1.02734	2.03827	0.0157599	S	_MS(ph)DSLDTDPSMLGSSK_	MS(0.97)DS(0.03)LDTDPSMLGSSK	MS(15.05)DS(-15.05)LDT(-73.9)DPS(-103.56)MLGS(-129.73)S(-129.73)K	AICDKMSDSLDTD	P20337|RAB3B_HUMAN	A8K6I8|A8K6I8_HUMAN;P20337|RAB3B_HUMAN	cDNA FLJ77324, highly similar to Homo sapiens RAB3B, member RAS oncogene family (RAB3B), mRNA;Ras-related protein Rab-3B	RAB3B	A8K6I8;P20337	>A8K6I8|A8K6I8_HUMAN cDNA FLJ77324, highly similar to Homo sapiens RAB3B, member RAS oncogene family (RAB3B), mRNA OS=Homo sapiens PE=2 SV=1|SWISS-PROT:A8K6I8;>P20337|RAB3B_HUMAN Ras-related protein Rab-3B OS=Homo sapiens GN=RAB3B PE=1 SV=2|SWISS-PROT:P203	188	0.969669	6.20263e-41	219.52	875.849	-1.0225	2
1.22268		0.628634	1.21437	+	1.45478	1.0219	2.03059	0.0350926	S	_SEEHS(ph)PPR_	SEEHS(1)PPR	S(-75.14)EEHS(75.14)PPR	RRSEEHSPPRGIN	Q8IXT5|RB12B_HUMAN	Q8IXT5|RB12B_HUMAN;B9ZVT1|B9ZVT1_HUMAN	RNA-binding motif protein 12B;RNA-binding protein 12B;Putative uncharacterized protein RBM12B	RBM12B	Q8IXT5;B9ZVT1	>Q8IXT5|RB12B_HUMAN RNA-binding protein 12B OS=Homo sapiens GN=RBM12B PE=1 SV=2|SWISS-PROT:Q8IXT5;>B9ZVT1|B9ZVT1_HUMAN Uncharacterized protein OS=Homo sapiens GN=RBM12B PE=4 SV=2|SWISS-PROT:B9ZVT1	254	1	0.0464051	113.71	509.703	-0.45542	2
	1.21618	1.02276	0.78668	+	1.82897	1.00854	2.01187	0.0148264	S	_ATVLNDLSS(ph)LR_	ATVLNDLS(0.003)S(0.997)LR	AT(-107.44)VLNDLS(-25.48)S(25.48)LR	VLNDLSSLRELCI	Q66GS9|CP135_HUMAN	Q66GS9|CP135_HUMAN	Centrosomal protein 4;Centrosomal protein of 135 kDa	CEP135	Q66GS9	>Q66GS9|CP135_HUMAN Centrosomal protein of 135 kDa OS=Homo sapiens GN=CEP135 PE=1 SV=2|SWISS-PROT:Q66GS9	976	0.997176	0.0140368	122.46	634.816	-0.044242	2
0.648558	1.36384	1.32112	0.563939	+	1.70539	0.974365	1.96478	0.0197067	S	_KQS(ph)EADLAETRPDLK_	KQS(1)EADLAETRPDLK	KQS(84.86)EADLAET(-84.86)RPDLK	NVIRKQSEADLAE	Q6UX15|LAYN_HUMAN	Q6UX15|LAYN_HUMAN;Q6UX15-2|LAYN_HUMAN;B4DP26|B4DP26_HUMAN;B4DDS5|B4DDS5_HUMAN;B4DJU0|B4DJU0_HUMAN	Layilin;Layilin;cDNA FLJ51015, highly similar to Homo sapiens layilin, mRNA;cDNA FLJ53823, highly similar to Homo sapiens layilin, mRNA;cDNA FLJ50977, highly similar to Homo sapiens layilin, mRNA	LAYN;UNQ208/PRO234;LAYN;UNQ208/PRO234	Q6UX15;Q6UX15-2;B4DP26;B4DDS5;B4DJU0	>Q6UX15|LAYN_HUMAN Layilin OS=Homo sapiens GN=LAYN PE=2 SV=1|SWISS-PROT:Q6UX15;>Q6UX15-2|LAYN_HUMAN Isoform 2 of Layilin OS=Homo sapiens GN=LAYN|SWISS-PROT:Q6UX15-2;>B4DP26|B4DP26_HUMAN Uncharacterized protein OS=Homo sapiens GN=LAYN PE=2 SV=1|SWISS-PROT:B	299	1	3.69622e-05	127.56	594.287	-0.4761	3
0.978196			0.945383	+	1.96423	0.961789	1.94772	0.0108585	S	_T(ph)SQPEDLTDGSYDDVLNAEQLQK_	T(0.499)S(0.499)QPEDLT(0.002)DGSYDDVLNAEQLQK	T(0)S(0)QPEDLT(-23.72)DGS(-46.06)Y(-56.51)DDVLNAEQLQK	SQWSKTSQPEDLT	Q8N2F6|ARM10_HUMAN	Q8N2F6|ARM10_HUMAN;Q8N2F6-3|ARM10_HUMAN;C9J5N7|C9J5N7_HUMAN	Armadillo repeat-containing protein 10;Splicing variant involved in hepatocarcinogenesis protein;Armadillo repeat-containing protein 10;Splicing variant involved in hepatocarcinogenesis protein;Putative uncharacterized protein ARMC10	ARMC10;PSEC0198;SVH;ARMC10;PSEC0198;SVH;ARMC10	Q8N2F6;Q8N2F6-3;C9J5N7	>Q8N2F6|ARM10_HUMAN Armadillo repeat-containing protein 10 OS=Homo sapiens GN=ARMC10 PE=1 SV=1|SWISS-PROT:Q8N2F6;>Q8N2F6-3|ARM10_HUMAN Isoform 3 of Armadillo repeat-containing protein 10 OS=Homo sapiens GN=ARMC10|SWISS-PROT:Q8N2F6-3;>C9J5N7|C9J5N7_HUMAN Un	79	0.498935	2.02306e-30	155.8	882.72	-1.5684	3
0.978196			0.945383	+	1.96423	0.961789	1.94772	0.0108585	T	_T(ph)SQPEDLTDGSYDDVLNAEQLQK_	T(0.499)S(0.499)QPEDLT(0.002)DGSYDDVLNAEQLQK	T(0)S(0)QPEDLT(-23.72)DGS(-46.06)Y(-56.51)DDVLNAEQLQK	ESQWSKTSQPEDL	Q8N2F6|ARM10_HUMAN	Q8N2F6|ARM10_HUMAN;Q8N2F6-3|ARM10_HUMAN;C9J5N7|C9J5N7_HUMAN	Armadillo repeat-containing protein 10;Splicing variant involved in hepatocarcinogenesis protein;Armadillo repeat-containing protein 10;Splicing variant involved in hepatocarcinogenesis protein;Putative uncharacterized protein ARMC10	ARMC10;PSEC0198;SVH;ARMC10;PSEC0198;SVH;ARMC10	Q8N2F6;Q8N2F6-3;C9J5N7	>Q8N2F6|ARM10_HUMAN Armadillo repeat-containing protein 10 OS=Homo sapiens GN=ARMC10 PE=1 SV=1|SWISS-PROT:Q8N2F6;>Q8N2F6-3|ARM10_HUMAN Isoform 3 of Armadillo repeat-containing protein 10 OS=Homo sapiens GN=ARMC10|SWISS-PROT:Q8N2F6-3;>C9J5N7|C9J5N7_HUMAN Un	78	0.498935	2.02306e-30	155.8	882.72	-1.5684	3
0.969676	0.494159	1.29249	0.994218	+	1.96637	0.937635	1.91539	0.0108051	S	_LSGSDLGGHS(ph)SLLER_	LSGSDLGGHS(0.5)S(0.5)LLER	LS(-71.96)GS(-56.5)DLGGHS(0)S(0)LLER	SDLGGHSSLLERL	O95613|PCNT_HUMAN	O95613|PCNT_HUMAN;O95613-2|PCNT_HUMAN	Kendrin;Pericentrin;Pericentrin-B;Kendrin;Pericentrin;Pericentrin-B	KIAA0402;PCNT;PCNT2;KIAA0402;PCNT;PCNT2	O95613;O95613-2	>O95613|PCNT_HUMAN Pericentrin OS=Homo sapiens GN=PCNT PE=1 SV=4|SWISS-PROT:O95613;>O95613-2|PCNT_HUMAN Isoform 2 of Pericentrin OS=Homo sapiens GN=PCNT|SWISS-PROT:O95613-2	2485	0.499999	2.32638e-12	159.18	536.586	0.13035	3
0.996027		0.740021	1.07676	+	1.93863	0.937604	1.91534	0.0115178	S	_VMEKGS(ph)LK_	VMEKGS(1)LK	VMEKGS(101.64)LK	RVMEKGSLKCAQY	A8K3M3|A8K3M3_HUMAN	A8K3M3|A8K3M3_HUMAN;P18031|PTN1_HUMAN;B4DSN5|B4DSN5_HUMAN	cDNA FLJ75657, highly similar to Homo sapiens protein tyrosine phosphatase, non-receptor type 1 (PTPN1), mRNA;cDNA, FLJ92897, Homo sapiens protein tyrosine phosphatase, non-receptor type 1 (PTPN1), mRNA;Protein tyrosine phosphatase, non-receptor type 1, isoform CRA_c;Protein-tyrosine phosphatase 1B;Tyrosine-protein phosphatase non-receptor type 1;cDNA FLJ50851, highly similar to Tyrosine-protein …	hCG_37134;PTPN1;PTP1B;PTPN1	A8K3M3;P18031;B4DSN5	>A8K3M3|A8K3M3_HUMAN Protein tyrosine phosphatase, non-receptor type 1, isoform CRA_c OS=Homo sapiens GN=PTPN1 PE=2 SV=1|SWISS-PROT:A8K3M3;>P18031|PTN1_HUMAN Tyrosine-protein phosphatase non-receptor type 1 OS=Homo sapiens GN=PTPN1 PE=1 SV=1|SWISS-PROT:P18	118	1	0.0238918	121.09	486.235	0.64522	2
1.22058	0.723165	1.04068	0.743644	+	2.34761	0.932017	1.90794	0.00449151	S	_LWAQDGSEDEPPKDS(ph)DGEDPETAAVGCR_	LWAQDGS(0.001)EDEPPKDS(0.999)DGEDPETAAVGCR	LWAQDGS(-31.85)EDEPPKDS(31.85)DGEDPET(-37.71)AAVGCR	DEPPKDSDGEDPE	Q96NU1-2|SAM11_HUMAN	Q96NU1-2|SAM11_HUMAN;Q96NU1|SAM11_HUMAN;Q96NU1-1|SAM11_HUMAN	Sterile alpha motif domain-containing protein 11;Sterile alpha motif domain-containing protein 11;Sterile alpha motif domain-containing protein 11	SAMD11;SAMD11;SAMD11	Q96NU1-2;Q96NU1;Q96NU1-1	>Q96NU1-2|SAM11_HUMAN Isoform 2 of Sterile alpha motif domain-containing protein 11 OS=Homo sapiens GN=SAMD11|SWISS-PROT:Q96NU1-2;>Q96NU1|SAM11_HUMAN Sterile alpha motif domain-containing protein 11 OS=Homo sapiens GN=SAMD11 PE=2 SV=3|SWISS-PROT:Q96NU1;>Q9	469	0.999178	8.47487e-10	122.18	1037.76	-2.0902	3
1.12664	0.535456	1.12823		+	1.37487	0.930109	1.90542	0.0421822	S	_SES(ph)HTDLTFSR_	S(0.052)ES(0.943)HT(0.005)DLTFSR	S(-12.55)ES(12.55)HT(-23.07)DLT(-42.95)FS(-79.04)R	NYARSESHTDLTF	G3V1N1|G3V1N1_HUMAN	G3V1N1|G3V1N1_HUMAN;A3F768|A3F768_HUMAN;A3F769|A3F769_HUMAN;O15226|NKRF_HUMAN;Q6NUN2|Q6NUN2_HUMAN;A2I829|A2I829_HUMAN	NF-kappaB repressing factor;NF-kappaB repressing factor;NF-kappa-B-repressing factor;Protein ITBA4;Transcription factor NRF;NFKB repressing factor;NF-kappaB repressing factor	NRF;NRF;ITBA4;NKRF;NRF;NKRF;NKRF	G3V1N1;A3F768;A3F769;O15226;Q6NUN2;A2I829	>G3V1N1|G3V1N1_HUMAN NF-kappaB repressing factor, isoform CRA_a OS=Homo sapiens GN=NKRF PE=4 SV=1|SWISS-PROT:G3V1N1;>A3F768|A3F768_HUMAN NF-kappaB repressing factor OS=Homo sapiens GN=NRF PE=2 SV=1|SWISS-PROT:A3F768;>A3F769|A3F769_HUMAN NF-kappaB repressin	633	0.942912	0.0241683	107.24	680.282	-1.2723	2
	0.70673	0.842054	1.24025	+	1.54656	0.929679	1.90485	0.0284077	S	_ASNNS(ph)MENYLSK_	AS(0.01)NNS(0.975)MENY(0.015)LSK	AS(-20.01)NNS(18.1)MENY(-18.1)LS(-49.94)K	PRASNNSMENYLS	Q9UPS8-3|ANR26_HUMAN	Q9UPS8-3|ANR26_HUMAN;Q9UPS8|ANR26_HUMAN;A1L497|A1L497_HUMAN;E7ESJ3|E7ESJ3_HUMAN;Q9UPS8-2|ANR26_HUMAN;E9PCJ5|E9PCJ5_HUMAN	Ankyrin repeat domain-containing protein 26;Ankyrin repeat domain-containing protein 26;ANKRD26 protein;Ankyrin repeat domain-containing protein 26	ANKRD26;KIAA1074;ANKRD26;KIAA1074;ANKRD26;ANKRD26;KIAA1074	Q9UPS8-3;Q9UPS8;A1L497;E7ESJ3;Q9UPS8-2;E9PCJ5	>Q9UPS8-3|ANR26_HUMAN Isoform 3 of Ankyrin repeat domain-containing protein 26 OS=Homo sapiens GN=ANKRD26|SWISS-PROT:Q9UPS8-3;>Q9UPS8|ANR26_HUMAN Ankyrin repeat domain-containing protein 26 OS=Homo sapiens GN=ANKRD26 PE=1 SV=3|SWISS-PROT:Q9UPS8;>A1L497|A1L	1644	0.975157	0.00202033	105.95	719.289	-1.042	2
1.06661	1.11217	0.715805	0.724388	+	2.45912	0.904741	1.87221	0.00347442	S	_(ac)AS(ph)VGECPAPVPVK_	AS(1)VGECPAPVPVK	AS(141.13)VGECPAPVPVK	____MASVGECPA	P56134|ATPK_HUMAN	P56134|ATPK_HUMAN;Q53FE1|Q53FE1_HUMAN;Q6IBB3|Q6IBB3_HUMAN;F8W7V3|F8W7V3_HUMAN	ATP synthase subunit f, mitochondrial;ATP synthase, H+ transporting, mitochondrial F0 complex, subunit f isoform 2a variant;ATP synthase, H+ transporting, mitochondrial F0 complex, subunit f, isoform 2;ATP synthase, H+ transporting, mitochondrial F0 complex, subunit F2;ATP5J2 protein	ATP5J2;ATP5JL;ATP5J2;hCG_2023419;tcag7.652	P56134;Q53FE1;Q6IBB3;F8W7V3	>P56134|ATPK_HUMAN ATP synthase subunit f, mitochondrial OS=Homo sapiens GN=ATP5J2 PE=1 SV=3|SWISS-PROT:P56134;>Q53FE1|Q53FE1_HUMAN ATP synthase, H+ transporting, mitochondrial F0 complex, subunit f isoform 2a variant (Fragment) OS=Homo sapiens PE=2 SV=1|S	3	1	3.0981e-05	150.21	716.831	1.0807	2
1.02899	0.60966	1.03703	0.94043	+	2.53715	0.904029	1.87128	0.00290302	S	_ISES(ph)GQFSDGLEDR_	IS(0.136)ES(0.864)GQFSDGLEDR	IS(-8.01)ES(8.01)GQFS(-63.62)DGLEDR	QVRISESGQFSDG	Q8TC26|TM163_HUMAN	Q8TC26|TM163_HUMAN	Transmembrane protein 163	TMEM163	Q8TC26	>Q8TC26|TM163_HUMAN Transmembrane protein 163 OS=Homo sapiens GN=TMEM163 PE=2 SV=1|SWISS-PROT:Q8TC26	57	0.863599	1.11648e-15	196.18	810.333	0.087659	2
	0.960808		0.82546	+	1.31744	0.893134	1.85721	0.0481456	T	_RCSDNT(ph)EVEVSNLENK_	RCS(0.433)DNT(0.567)EVEVSNLENK	RCS(-1.17)DNT(1.17)EVEVS(-73.93)NLENK	KRCSDNTEVEVSN	Q9NQW6|ANLN_HUMAN	Q9NQW6|ANLN_HUMAN;Q9NQW6-2|ANLN_HUMAN;A8K5D9|A8K5D9_HUMAN;C9JJT6|C9JJT6_HUMAN	Actin-binding protein anillin;Actin-binding protein anillin;cDNA FLJ77424, highly similar to Homo sapiens anillin, actin binding protein (scraps homolog, Drosophila), mRNA;Putative uncharacterized protein ANLN	ANLN;ANLN;ANLN	Q9NQW6;Q9NQW6-2;A8K5D9;C9JJT6	>Q9NQW6|ANLN_HUMAN Actin-binding protein anillin OS=Homo sapiens GN=ANLN PE=1 SV=2|SWISS-PROT:Q9NQW6;>Q9NQW6-2|ANLN_HUMAN Isoform 2 of Actin-binding protein anillin OS=Homo sapiens GN=ANLN|SWISS-PROT:Q9NQW6-2;>A8K5D9|A8K5D9_HUMAN cDNA FLJ77424, highly simi	75	0.567161	0.0178003	115.8	658.614	-1.0705	3
0.579856	1.14724	0.926835	0.89243	+	2.32397	0.886591	1.8488	0.00474277	S	_QQLS(ph)AEELDAQLDAYNAR_	QQLS(1)AEELDAQLDAYNAR	QQLS(122.1)AEELDAQLDAY(-122.1)NAR	NSKQQLSAEELDA	E9PB61|E9PB61_HUMAN	E9PB61|E9PB61_HUMAN;Q86V81|THOC4_HUMAN	Ally of AML-1 and LEF-1;bZIP-enhancing factor BEF;THO complex subunit 4;Transcriptional coactivator Aly/REF	ALY;BEF;THOC4	E9PB61;Q86V81	>E9PB61|E9PB61_HUMAN Uncharacterized protein OS=Homo sapiens GN=THOC4 PE=4 SV=1|SWISS-PROT:E9PB61;>Q86V81|THOC4_HUMAN THO complex subunit 4 OS=Homo sapiens GN=THOC4 PE=1 SV=3|SWISS-PROT:Q86V81	246	1	1.6567e-17	165.66	1057.97	0.66255	2
	0.852638	0.916706		+	1.63748	0.884672	1.84634	0.0230419	S	_MSQPGS(ph)PS(ph)PKTPTPSTPGDTQPNTPAPVPPAEDGIK_	MS(0.101)QPGS(0.494)PS(0.494)PKT(0.369)PT(0.369)PS(0.086)T(0.086)PGDT(0.001)QPNTPAPVPPAEDGIK	MS(-8.15)QPGS(0)PS(0)PKT(0)PT(0)PS(-7.31)T(-7.31)PGDT(-27.41)QPNT(-35.32)PAPVPPAEDGIK	SQPGSPSPKTPTP	Q14839-2|CHD4_HUMAN	Q14839-2|CHD4_HUMAN;Q14839|CHD4_HUMAN;F5GWX5|F5GWX5_HUMAN;B3KY63|B3KY63_HUMAN;F5H2G1|F5H2G1_HUMAN	ATP-dependent helicase CHD4;Chromodomain-helicase-DNA-binding protein 4;Mi-2 autoantigen 218 kDa protein;Mi2-beta;ATP-dependent helicase CHD4;Chromodomain-helicase-DNA-binding protein 4;Mi-2 autoantigen 218 kDa protein;Mi2-beta;cDNA FLJ16830 fis, clone UTERU3022536, highly similar to Chromodomain helicase-DNA-binding protein 4 (EC 3.6.1.-)	CHD4;CHD4	Q14839-2;Q14839;F5GWX5;B3KY63;F5H2G1	>Q14839-2|CHD4_HUMAN Isoform 2 of Chromodomain-helicase-DNA-binding protein 4 OS=Homo sapiens GN=CHD4|SWISS-PROT:Q14839-2;>Q14839|CHD4_HUMAN Chromodomain-helicase-DNA-binding protein 4 OS=Homo sapiens GN=CHD4 PE=1 SV=2|SWISS-PROT:Q14839;>F5GWX5|F5GWX5_HUMA	1565	0.493983	0.000109437	171.56	1247.9	-1.1521	3
1.12241	0.468427	0.556993	1.37156	+	1.55909	0.879847	1.84018	0.0275998	S	_EAAVEQAQS(ph)ET(ph)SLGAR_	EAAVEQAQS(0.988)ET(0.894)S(0.118)LGAR	EAAVEQAQS(18.63)ET(9.2)S(-9.2)LGAR	AVEQAQSETSLGA	O75190-3|DNJB6_HUMAN	O75190-3|DNJB6_HUMAN	DnaJ homolog subfamily B member 6;Heat shock protein J2;HHDJ1;MRJ;MSJ-1	DNAJB6;HSJ2;MRJ;MSJ1	O75190-3;O75190	>O75190-3|DNJB6_HUMAN Isoform C of DnaJ homolog subfamily B member 6 OS=Homo sapiens GN=DNAJB6|SWISS-PROT:O75190-3	312	0.987906	2.11507e-88	265.77	903.869	-0.31561	2
1.15095		0.481919	0.942909	+	1.30861	0.858592	1.81327	0.0491352	S	_QLS(ph)QNQEEK_	QLS(1)QNQEEK	QLS(77.19)QNQEEK	DLQRQLSQNQEEK	Q9BV73|CP250_HUMAN	Q9BV73|CP250_HUMAN;Q9BV73-2|CP250_HUMAN	250 kDa centrosomal protein;Centrosomal Nek2-associated protein 1;Centrosomal protein 2;Centrosome-associated protein CEP250;250 kDa centrosomal protein;Centrosomal Nek2-associated protein 1;Centrosomal protein 2;Centrosome-associated protein CEP250	CEP2;CEP250;CNAP1;CEP2;CEP250;CNAP1	Q9BV73;Q9BV73-2	>Q9BV73|CP250_HUMAN Centrosome-associated protein CEP250 OS=Homo sapiens GN=CEP250 PE=1 SV=2|SWISS-PROT:Q9BV73;>Q9BV73-2|CP250_HUMAN Isoform 2 of Centrosome-associated protein CEP250 OS=Homo sapiens GN=CEP250|SWISS-PROT:Q9BV73-2	1295	1	0.0473531	101.54	592.253	-0.10498	2
0.779638		0.853756	0.929033	+	2.59521	0.854143	1.80768	0.00253972	S	_KAPKS(ph)PAK_	KAPKS(1)PAK	KAPKS(73.23)PAK	PKKAPKSPAKAKA	A3R0T7|A3R0T7_HUMAN	A3R0T7|A3R0T7_HUMAN;A3R0T8|A3R0T8_HUMAN;B2R984|B2R984_HUMAN;P10412|H14_HUMAN;Q4VB24|Q4VB24_HUMAN	Liver histone H1e;Histone 1, H1e;Histone H1e;cDNA, FLJ94268, highly similar to Homo sapiens histone 1, H1e (HIST1H1E), mRNA;Histone H1.4;Histone H1b;Histone cluster 1, H1e	hCG_1645742;HIST1H1E;H1F4;HIST1H1E;HIST1H1E	A3R0T7;A3R0T8;B2R984;P10412;Q4VB24	>A3R0T7|A3R0T7_HUMAN Liver histone H1e OS=Homo sapiens PE=2 SV=1|SWISS-PROT:A3R0T7;>A3R0T8|A3R0T8_HUMAN Histone 1, H1e OS=Homo sapiens GN=HIST1H1E PE=2 SV=1|SWISS-PROT:A3R0T8;>B2R984|B2R984_HUMAN cDNA, FLJ94268, highly similar to Homo sapiens histone 1, H1	187	1	0.0238818	113.62	453.744	0.021444	2
0.861241		0.823505		+	1.84597	0.842373	1.793	0.014257	S	_ATASS(ph)PTQQDGR_	ATASS(0.734)PT(0.266)QQDGR	AT(-80.02)AS(-38.15)S(4.41)PT(-4.41)QQDGR	SKATASSPTQQDG	Q9BV73|CP250_HUMAN	Q9BV73|CP250_HUMAN;Q9BV73-2|CP250_HUMAN	250 kDa centrosomal protein;Centrosomal Nek2-associated protein 1;Centrosomal protein 2;Centrosome-associated protein CEP250;250 kDa centrosomal protein;Centrosomal Nek2-associated protein 1;Centrosomal protein 2;Centrosome-associated protein CEP250	CEP2;CEP250;CNAP1;CEP2;CEP250;CNAP1	Q9BV73;Q9BV73-2	>Q9BV73|CP250_HUMAN Centrosome-associated protein CEP250 OS=Homo sapiens GN=CEP250 PE=1 SV=2|SWISS-PROT:Q9BV73;>Q9BV73-2|CP250_HUMAN Isoform 2 of Centrosome-associated protein CEP250 OS=Homo sapiens GN=CEP250|SWISS-PROT:Q9BV73-2	2332	0.733821	9.91981e-05	145.31	649.772	0.38919	2
0.993928	0.325732	0.75232	1.28901	+	1.58833	0.840247	1.79036	0.0258029	S	_RAS(ph)GLSTEGATGPSADTSGSELDGR_	RAS(0.991)GLS(0.005)T(0.005)EGATGPSADTSGSELDGR	RAS(23.2)GLS(-23.2)T(-23.2)EGAT(-50.1)GPS(-101.21)ADT(-126.52)S(-126.52)GS(-133.43)ELDGR	RRSRRASGLSTEG	Q59EF9|Q59EF9_HUMAN	Q59EF9|Q59EF9_HUMAN;Q5SQI5|Q5SQI5_HUMAN;Q7Z628|ARHG8_HUMAN	Neuroepithelial cell transforming gene 1 protein variant;cDNA FLJ50843, highly similar to Neuroepithelial cell-transforming gene 1 protein;Neuroepithelial cell transforming gene 1;Neuroepithelial cell transforming gene 1, isoform CRA_b;Neuroepithelial cell-transforming gene 1 protein;Proto-oncogene p65 Net1;Rho guanine nucleotide exchange factor 8	hCG_19072;NET1;RP11-116G8.1-005;ARHGEF8;NET1	Q59EF9;Q5SQI5;Q7Z628	>Q59EF9|Q59EF9_HUMAN Neuroepithelial cell transforming gene 1 protein variant (Fragment) OS=Homo sapiens PE=2 SV=1|SWISS-PROT:Q59EF9;>Q5SQI5|Q5SQI5_HUMAN Neuroepithelial cell transforming gene 1 OS=Homo sapiens GN=NET1 PE=2 SV=1|SWISS-PROT:Q5SQI5;>Q7Z628|A	50	0.990508	6.29771e-30	149.71	820.361	-0.2327	3
0.632268	0.674822		1.19686	+	1.35471	0.83465	1.78342	0.0441868	S	_GAAPEGDSAALAEESPPAPS(ph)SR_	GAAPEGDSAALAEESPPAPS(0.5)S(0.5)R	GAAPEGDS(-141.07)AALAEES(-80.15)PPAPS(0)S(0)R	ESPPAPSSRSSST	Q96JH8|RADIL_HUMAN	Q96JH8|RADIL_HUMAN;Q96JH8-1|RADIL_HUMAN;C9J3K0|C9J3K0_HUMAN;B7Z3T0|B7Z3T0_HUMAN;F5H6X3|F5H6X3_HUMAN;Q96JH8-2|RADIL_HUMAN;Q75LH2|Q75LH2_HUMAN;Q96JH8-3|RADIL_HUMAN	Ras-associating and dilute domain-containing protein;Ras-associating and dilute domain-containing protein;Putative uncharacterized protein RADIL;cDNA FLJ59554;Ras-associating and dilute domain-containing protein;Putative uncharacterized protein FLJ10324;Ras-associating and dilute domain-containing protein	KIAA1849;RADIL;KIAA1849;RADIL;RADIL;KIAA1849;RADIL;FLJ10324;KIAA1849;RADIL	Q96JH8;Q96JH8-1;C9J3K0;B7Z3T0;F5H6X3;Q96JH8-2;Q75LH2;Q96JH8-3	>Q96JH8|RADIL_HUMAN Ras-associating and dilute domain-containing protein OS=Homo sapiens GN=RADIL PE=1 SV=5|SWISS-PROT:Q96JH8;>Q96JH8-1|RADIL_HUMAN Isoform 1 of Ras-associating and dilute domain-containing protein OS=Homo sapiens GN=RADIL|SWISS-PROT:Q96JH8	962	0.5	4.90121e-120	250.27	1073.97	-0.12615	2
0.831472	0.931153	0.737254		+	2.34844	0.833293	1.78175	0.00448294	S	_AGSSAAGASGWTSAGSLNSVPTNSAQQGHNSPDS(ph)PVTSAAK_	AGSSAAGASGWTSAGS(0.001)LNS(0.002)VPT(0.032)NS(0.037)AQQGHNS(0.099)PDS(0.63)PVT(0.099)S(0.099)AAK	AGS(-33.87)S(-33.87)AAGAS(-35.79)GWT(-34.16)S(-34.15)AGS(-28.22)LNS(-24.2)VPT(-12.94)NS(-12.37)AQQGHNS(-8.04)PDS(8.04)PVT(-8.04)S(-8.04)AAK	GHNSPDSPVTSAA	Q86XP3|DDX42_HUMAN	Q86XP3|DDX42_HUMAN;Q86XP3-2|DDX42_HUMAN;B3KTL4|B3KTL4_HUMAN;B3KX23|B3KX23_HUMAN;B3KV84|B3KV84_HUMAN;B3KMI4|B3KMI4_HUMAN	ATP-dependent RNA helicase DDX42;DEAD box protein 42;RNA helicase-like protein;RNA helicase-related protein;SF3b DEAD box protein;Splicing factor 3B-associated 125 kDa protein;ATP-dependent RNA helicase DDX42;DEAD box protein 42;RNA helicase-like protein;RNA helicase-related protein;SF3b DEAD box protein;Splicing factor 3B-associated 125 kDa protein;cDNA FLJ38453 fis, clone FEBRA2019663, highly s…	DDX42;DDX42	Q86XP3;Q86XP3-2;B3KTL4;B3KX23;B3KV84;B3KMI4	>Q86XP3|DDX42_HUMAN ATP-dependent RNA helicase DDX42 OS=Homo sapiens GN=DDX42 PE=1 SV=1|SWISS-PROT:Q86XP3;>Q86XP3-2|DDX42_HUMAN Isoform 2 of ATP-dependent RNA helicase DDX42 OS=Homo sapiens GN=DDX42|SWISS-PROT:Q86XP3-2;>B3KTL4|B3KTL4_HUMAN cDNA FLJ38453 fi	754	0.630273	0.000138105	76.956	1298.25	0.022183	3
0.60739		0.679604	1.1858	+	1.34256	0.824265	1.77063	0.0454399	S	_KIS(ph)SPTGSK_	KIS(0.969)S(0.01)PT(0.01)GS(0.011)K	KIS(19.46)S(-19.87)PT(-19.87)GS(-19.46)K	ARPRKISSPTGSK	Q99623|PHB2_HUMAN	Q99623|PHB2_HUMAN;F5GY37|F5GY37_HUMAN;B4DP75|B4DP75_HUMAN;F5GWA7|F5GWA7_HUMAN;B4DW05|B4DW05_HUMAN	B-cell receptor-associated protein BAP37;D-prohibitin;Prohibitin-2;Repressor of estrogen receptor activity;cDNA FLJ56579, highly similar to Prohibitin-2;cDNA FLJ60175, highly similar to Prohibitin-2	BAP;PHB2;REA	Q99623;F5GY37;B4DP75;F5GWA7;B4DW05	>Q99623|PHB2_HUMAN Prohibitin-2 OS=Homo sapiens GN=PHB2 PE=1 SV=2|SWISS-PROT:Q99623;>F5GY37|F5GY37_HUMAN Uncharacterized protein OS=Homo sapiens GN=PHB2 PE=4 SV=1|SWISS-PROT:F5GY37;>B4DP75|B4DP75_HUMAN Uncharacterized protein OS=Homo sapiens GN=PHB2 PE=2 S	91	0.969052	0.0581166	83.869	492.742	0.1148	2
0.820649	1.25017	0.369494	0.822771	+	1.69804	0.815772	1.76024	0.020043	S	_LSSQEAASS(ph)FGDDR_	LSSQEAAS(0.357)S(0.643)FGDDR	LS(-74.87)S(-67.45)QEAAS(-2.55)S(2.55)FGDDR	SQEAASSFGDDRL	P05165|PCCA_HUMAN	P05165|PCCA_HUMAN;B2RDE0|B2RDE0_HUMAN;P05165-2|PCCA_HUMAN;B4DPF9|B4DPF9_HUMAN;C9JPQ8|C9JPQ8_HUMAN	Propanoyl-CoA:carbon dioxide ligase subunit alpha;Propionyl-CoA carboxylase alpha chain, mitochondrial;cDNA, FLJ96567, highly similar to Homo sapiens propionyl Coenzyme A carboxylase, alpha polypeptide(PCCA), mRNA;Propanoyl-CoA:carbon dioxide ligase subunit alpha;Propionyl-CoA carboxylase alpha chain, mitochondrial;cDNA FLJ56469, highly similar to Propionyl-CoA carboxylase alpha chain, mitochondr…	PCCA;PCCA;PCCA	P05165;B2RDE0;P05165-2;B4DPF9;C9JPQ8	>P05165|PCCA_HUMAN Propionyl-CoA carboxylase alpha chain, mitochondrial OS=Homo sapiens GN=PCCA PE=1 SV=4|SWISS-PROT:P05165;>B2RDE0|B2RDE0_HUMAN cDNA, FLJ96567, highly similar to Homo sapiens propionyl Coenzyme A carboxylase, alpha polypeptide(PCCA), mRNA	252	0.642749	3.45693e-05	131.24	775.312	-0.32932	2
0.86267	0.757109			+	1.38269	0.809889	1.75308	0.04143	T	_IT(ph)HSPTVSQVTER_	IT(0.767)HS(0.116)PT(0.116)VSQVTER	IT(8.21)HS(-8.21)PT(-8.21)VS(-32.33)QVT(-38.8)ER	RGQARITHSPTVS	P16157-14|ANK1_HUMAN	P16157-14|ANK1_HUMAN;E7EVE3|E7EVE3_HUMAN;P16157-12|ANK1_HUMAN;P16157-21|ANK1_HUMAN;P16157|ANK1_HUMAN;P16157-3|ANK1_HUMAN;P16157-16|ANK1_HUMAN;P16157-5|ANK1_HUMAN;P16157-8|ANK1_HUMAN;P16157-15|ANK1_HUMAN;P16157-10|ANK1_HUMAN;P16157-13|ANK1_HUMAN;P16157-4|ANK1_HUMAN;P16157-7|ANK1_HUMAN;P16157-6|ANK1_HUMAN;P16157-9|ANK1_HUMAN;P16157-11|ANK1_HUMAN;B3KX39|B3KX39_HUMAN	Ankyrin-1;Ankyrin-R;Erythrocyte ankyrin;Ankyrin-1;Ankyrin-R;Erythrocyte ankyrin;Ankyrin-1;Ankyrin-R;Erythrocyte ankyrin;Ankyrin-1;Ankyrin-R;Erythrocyte ankyrin;Ankyrin-1;Ankyrin-R;Erythrocyte ankyrin;Ankyrin-1;Ankyrin-R;Erythrocyte ankyrin;Ankyrin-1;Ankyrin-R;Erythrocyte ankyrin;Ankyrin-1;Ankyrin-R;Erythrocyte ankyrin;Ankyrin-1;Ankyrin-R;Erythrocyte ankyrin;Ankyrin-1;Ankyrin-R;Erythrocyte ankyrin…	ANK;ANK1;ANK;ANK1;ANK;ANK1;ANK;ANK1;ANK;ANK1;ANK;ANK1;ANK;ANK1;ANK;ANK1;ANK;ANK1;ANK;ANK1;ANK;ANK1;ANK;ANK1;ANK;ANK1;ANK;ANK1;ANK;ANK1;ANK;ANK1	P16157-14;P16157;E7EVE3;P16157-12;P16157-21;P16157-3;P16157-16;P16157-5;P16157-8;P16157-15;P16157-10;P16157-13;P16157-4;P16157-7;P16157-6;P16157-9;P16157-11;B3KX39	>P16157-14|ANK1_HUMAN Isoform Er13 of Ankyrin-1 OS=Homo sapiens GN=ANK1|SWISS-PROT:P16157-14;>E7EVE3|E7EVE3_HUMAN Uncharacterized protein OS=Homo sapiens GN=ANK1 PE=4 SV=1|SWISS-PROT:E7EVE3;>P16157-12|ANK1_HUMAN Isoform Er11 of Ankyrin-1 OS=Homo sapiens GN	1684	0.76746	8.86415e-06	147.91	512.247	0.18339	3
1.3278	0.253626	0.74528	0.910195	+	1.44794	0.809226	1.75227	0.0356502	S	_KSS(ph)LLQK_	KS(0.002)S(0.998)LLQK	KS(-27.67)S(27.67)LLQK	EGGRKSSLLQKSK	Q9BT25|HAUS8_HUMAN	Q9BT25|HAUS8_HUMAN;C9JBZ4|C9JBZ4_HUMAN;Q9BT25-2|HAUS8_HUMAN	HAUS augmin-like complex subunit 8;HEC1/NDC80-interacting centrosome-associated protein 1;Sarcoma antigen NY-SAR-48;Putative uncharacterized protein HAUS8;HAUS augmin-like complex subunit 8;HEC1/NDC80-interacting centrosome-associated protein 1;Sarcoma antigen NY-SAR-48	HAUS8;HICE1;HAUS8;HAUS8;HICE1	Q9BT25;C9JBZ4;Q9BT25-2	>Q9BT25|HAUS8_HUMAN HAUS augmin-like complex subunit 8 OS=Homo sapiens GN=HAUS8 PE=1 SV=3|SWISS-PROT:Q9BT25;>C9JBZ4|C9JBZ4_HUMAN Uncharacterized protein OS=Homo sapiens GN=HAUS8 PE=4 SV=1|SWISS-PROT:C9JBZ4;>Q9BT25-2|HAUS8_HUMAN Isoform 2 of HAUS augmin-lik	70	0.998291	0.0796833	127.56	442.236	0.52345	2
0.854075	0.599699	0.988921	0.779638	+	2.66262	0.805583	1.74785	0.0021746	S	_RHS(ph)HS(ph)HSPMS(ph)TR_	RHS(1)HS(0.996)HS(0.04)PMS(0.482)T(0.482)R	RHS(44.66)HS(24.15)HS(-11.25)PMS(0)T(0)R	DYRRRHSHSHSPM	B2RDQ3|B2RDQ3_HUMAN	B2RDQ3|B2RDQ3_HUMAN;P62995|TRA2B_HUMAN;E7EQD1|E7EQD1_HUMAN;Q8N1H4|Q8N1H4_HUMAN;Q68DZ9|Q68DZ9_HUMAN;Q59GA1|Q59GA1_HUMAN	cDNA, FLJ96718, highly similar to Homo sapiens splicing factor, arginine/serine-rich 10 (transformer 2 homolog, Drosophila) (SFRS10), mRNA;Splicing factor, arginine/serine-rich 10;Transformer-2 protein homolog B;Transformer-2 protein homolog beta;cDNA FLJ40872 fis, clone TUTER2000283, highly similar to Homo sapiens transformer-2-beta (SFRS10) gene;Putative uncharacterized protein DKFZp686F18120;S…	SFRS10;TRA2B;DKFZp686F18120	B2RDQ3;P62995;E7EQD1;Q8N1H4;Q68DZ9;Q59GA1	>B2RDQ3|B2RDQ3_HUMAN cDNA, FLJ96718, highly similar to Homo sapiens splicing factor, arginine/serine-rich 10 (transformer 2 homolog, Drosophila) (SFRS10), mRNA OS=Homo sapiens PE=2 SV=1|SWISS-PROT:B2RDQ3;>P62995|TRA2B_HUMAN Transformer-2 protein homolog be	95	0.999971	0.000512997	169.52	830.286	-0.92188	2
0.860526	1.20614	0.847756	0.287	+	1.61074	0.800356	1.74153	0.0245051	S	_SVESTS(ph)PEPSK_	SVES(0.002)T(0.111)S(0.885)PEPS(0.002)K	S(-59.01)VES(-26.33)T(-9.02)S(9.02)PEPS(-26.33)K	KSVESTSPEPSKI	P18583-5|SON_HUMAN	P18583-5|SON_HUMAN;P18583-9|SON_HUMAN;P18583|SON_HUMAN;P18583-7|SON_HUMAN;P18583-2|SON_HUMAN;P18583-4|SON_HUMAN;P18583-10|SON_HUMAN;P18583-3|SON_HUMAN;P18583-6|SON_HUMAN;P18583-8|SON_HUMAN;D3DSF7|D3DSF7_HUMAN;B3KRA1|B3KRA1_HUMAN	Bax antagonist selected in saccharomyces 1;Negative regulatory element-binding protein;Protein DBP-5;Protein SON;SON3;Bax antagonist selected in saccharomyces 1;Negative regulatory element-binding protein;Protein DBP-5;Protein SON;SON3;Bax antagonist selected in saccharomyces 1;Negative regulatory element-binding protein;Protein DBP-5;Protein SON;SON3;Bax antagonist selected in saccharomyces 1;Ne…	C21orf50;DBP5;HSPC310;HSPC312;KIAA1019;NREBP;SON;C21orf50;DBP5;HSPC310;HSPC312;KIAA1019;NREBP;SON;C21orf50;DBP5;HSPC310;HSPC312;KIAA1019;NREBP;SON;C21orf50;DBP5;HSPC310;HSPC312;KIAA1019;NREBP;SON;C21orf50;DBP5;HSPC310;HSPC312;KIAA1019;NREBP;SON;C21orf50;DBP5;HSPC310;HSPC312;KIAA1019;NREBP;SON;C21orf50;DBP5;HSPC310;HSPC312;KIAA1019;NREBP;SON;C21orf50;DBP5;HSPC310;HSPC312;KIAA1019;NREBP;SON;C21orf5…	P18583-5;P18583;P18583-9;P18583-7;P18583-2;P18583-4;P18583-10;P18583-3;P18583-6;P18583-8;D3DSF7;B3KRA1	>P18583-5|SON_HUMAN Isoform D of Protein SON OS=Homo sapiens GN=SON|SWISS-PROT:P18583-5;>P18583-9|SON_HUMAN Isoform I of Protein SON OS=Homo sapiens GN=SON|SWISS-PROT:P18583-9;>P18583|SON_HUMAN Protein SON OS=Homo sapiens GN=SON PE=1 SV=4|SWISS-PROT:P18583	283	0.884994	0.00193827	153.34	614.261	0.97404	2
0.875466	0.80149	0.903733	0.60985	+	2.90999	0.797634	1.73825	0.00123029	S	_WPPTAS(ph)PPPAR_	WPPT(0.001)AS(0.999)PPPAR	WPPT(-28.74)AS(28.74)PPPAR	KWPPTASPPPARR	Q7Z591|AKNA_HUMAN	Q7Z591|AKNA_HUMAN;Q64FY1|Q64FY1_HUMAN;Q7Z591-2|AKNA_HUMAN;Q7Z591-7|AKNA_HUMAN;Q7Z591-8|AKNA_HUMAN;Q7Z591-5|AKNA_HUMAN;Q7Z591-4|AKNA_HUMAN	AT-hook-containing transcription factor;AKNA transcript B1;AT-hook-containing transcription factor;AT-hook-containing transcription factor;AT-hook-containing transcription factor;AT-hook-containing transcription factor;AT-hook-containing transcription factor	AKNA;KIAA1968;AKNA;AKNA;KIAA1968;AKNA;KIAA1968;AKNA;KIAA1968;AKNA;KIAA1968;AKNA;KIAA1968	Q7Z591;Q64FY1;Q7Z591-2;Q7Z591-7;Q7Z591-8;Q7Z591-5;Q7Z591-4	>Q7Z591|AKNA_HUMAN AT-hook-containing transcription factor OS=Homo sapiens GN=AKNA PE=1 SV=2|SWISS-PROT:Q7Z591;>Q64FY1|Q64FY1_HUMAN AKNA transcript B1 (Fragment) OS=Homo sapiens GN=AKNA PE=2 SV=1|SWISS-PROT:Q64FY1;>Q7Z591-2|AKNA_HUMAN Isoform 2 of AT-hook-	1377	0.998666	0.00112788	131.83	628.795	0.34814	2
0.714487		1.10662	0.569588	+	1.41781	0.796897	1.73736	0.0382112	S	_NNS(ph)FTAPSTVGK_	NNS(1)FTAPSTVGK	NNS(34.91)FT(-34.91)APS(-85.19)T(-92.39)VGK	HYYRNNSFTAPST	O95453|PARN_HUMAN	O95453|PARN_HUMAN;B4DWR4|B4DWR4_HUMAN;B4DDG8|B4DDG8_HUMAN;B4DSB0|B4DSB0_HUMAN;B3KN69|B3KN69_HUMAN	Deadenylating nuclease;Deadenylation nuclease;Poly(A)-specific ribonuclease PARN;Polyadenylate-specific ribonuclease;cDNA FLJ57636, highly similar to Poly(A)-specific ribonuclease PARN (EC 3.1.13.4);cDNA FLJ58764, highly similar to Poly(A)-specific ribonuclease PARN (EC3.1.13.4);cDNA FLJ58618, highly similar to Poly(A)-specific ribonuclease PARN (EC 3.1.13.4);cDNA FLJ13804 fis, clone THYRO1000197…	DAN;PARN	O95453;B4DWR4;B4DDG8;B4DSB0;B3KN69	>O95453|PARN_HUMAN Poly(A)-specific ribonuclease PARN OS=Homo sapiens GN=PARN PE=1 SV=1|SWISS-PROT:O95453;>B4DWR4|B4DWR4_HUMAN Uncharacterized protein OS=Homo sapiens GN=PARN PE=2 SV=1|SWISS-PROT:B4DWR4;>B4DDG8|B4DDG8_HUMAN Uncharacterized protein OS=Homo	557	0.999677	0.00623825	150.49	651.79	0.92129	2
1.17524	0.969749	0.857742	0.126444	+	1.38054	0.782293	1.71986	0.041635	S	_RGFS(ph)DSGGGPPAK_	RGFS(0.999)DS(0.001)GGGPPAK	RGFS(32.38)DS(-32.38)GGGPPAK	LLRRGFSDSGGGP	Q9H307|PININ_HUMAN	Q9H307|PININ_HUMAN;A8K964|A8K964_HUMAN;G3V579|G3V579_HUMAN;G3V5F0|G3V5F0_HUMAN	140 kDa nuclear and cell adhesion-related phosphoprotein;Desmosome-associated protein;Domain-rich serine protein;Melanoma metastasis clone A protein;Nuclear protein SDK3;Pinin;SR-like protein;cDNA FLJ75071, highly similar to Homo sapiens pinin, desmosome associated protein (PNN), mRNA	DRS;MEMA;PNN	Q9H307;A8K964;G3V579;G3V5F0	>Q9H307|PININ_HUMAN Pinin OS=Homo sapiens GN=PNN PE=1 SV=4|SWISS-PROT:Q9H307;>A8K964|A8K964_HUMAN cDNA FLJ75071, highly similar to Homo sapiens pinin, desmosome associated protein (PNN), mRNA OS=Homo sapiens PE=2 SV=1|SWISS-PROT:A8K964;>G3V579|G3V579_HUMAN	66	0.999422	3.89192e-11	191.79	656.788	-0.45782	2
0.602362	1.02984	0.731357	0.758815	+	2.49415	0.780594	1.71784	0.00320515	S	_TFSKDS(ph)VEK_	TFS(0.166)KDS(0.834)VEK	T(-38.48)FS(-7.01)KDS(7.01)VEK	KTFSKDSVEKLKV	Q6ZU80|CE128_HUMAN	Q6ZU80|CE128_HUMAN;Q6ZU80-1|CE128_HUMAN;Q9HCB0|Q9HCB0_HUMAN	Uncharacterized protein C14orf145;Uncharacterized protein C14orf145;Putative uncharacterized protein	C14orf145;C14orf61;C14orf145;C14orf61	Q6ZU80;Q6ZU80-1;Q9HCB0	>Q6ZU80|CE128_HUMAN Centrosomal protein of 128 kDa OS=Homo sapiens GN=CEP128 PE=1 SV=2|SWISS-PROT:Q6ZU80;>Q6ZU80-1|CE128_HUMAN Isoform 1 of Centrosomal protein of 128 kDa OS=Homo sapiens GN=CEP128|SWISS-PROT:Q6ZU80-1;>Q9HCB0|Q9HCB0_HUMAN Putative uncharact	846	0.833912	0.0383316	98.04	560.75	0.081826	2
1.14548	0.730053	0.597031	0.633571	+	2.06422	0.776534	1.71301	0.00862546	S	_ANS(ph)PEKPPEAGAAHKPR_	ANS(1)PEKPPEAGAAHKPR	ANS(107.65)PEKPPEAGAAHKPR	QVQKANSPEKPPE	Q9UFC0|LRWD1_HUMAN	Q9UFC0|LRWD1_HUMAN;Q59FT0|Q59FT0_HUMAN	Leucine-rich repeat and WD repeat-containing protein 1;Putative uncharacterized protein	LRWD1	Q9UFC0;Q59FT0	>Q9UFC0|LRWD1_HUMAN Leucine-rich repeat and WD repeat-containing protein 1 OS=Homo sapiens GN=LRWD1 PE=1 SV=2|SWISS-PROT:Q9UFC0;>Q59FT0|Q59FT0_HUMAN Putative uncharacterized protein (Fragment) OS=Homo sapiens PE=2 SV=1|SWISS-PROT:Q59FT0	212	1	1.09848e-13	148.15	918.941	-0.39908	2
0.743041			0.80521	+	1.59262	0.774125	1.71015	0.0255493	S	_S(ph)ATLETKPESK_	S(0.5)AT(0.5)LETKPESK	S(0)AT(0)LET(-49.95)KPES(-74)K	LISVVRSATLETK	B2R6Q9|B2R6Q9_HUMAN	B2R6Q9|B2R6Q9_HUMAN;P15260|INGR1_HUMAN;Q9BY69|Q9BY69_HUMAN;Q53GX8|Q53GX8_HUMAN;Q14936|Q14936_HUMAN;B4DLL6|B4DLL6_HUMAN;F5H5M7|F5H5M7_HUMAN;Q7Z687|Q7Z687_HUMAN	cDNA, FLJ93067, highly similar to Homo sapiens interferon gamma receptor 1 (IFNGR1), mRNA;CDw119;Interferon gamma receptor 1;Interferon-gamma receptor;Interferon gamma receptor 1 variant;Interferon-gamma receptor alpha chain;cDNA FLJ54961, highly similar to Interferon-gamma receptor alpha chain;Interferon gamma receptor 1	IFNGR1;IFNGR1	B2R6Q9;P15260;Q9BY69;Q53GX8;Q14936;B4DLL6;F5H5M7;Q7Z687	>B2R6Q9|B2R6Q9_HUMAN cDNA, FLJ93067, highly similar to Homo sapiens interferon gamma receptor 1 (IFNGR1), mRNA OS=Homo sapiens PE=2 SV=1|SWISS-PROT:B2R6Q9;>P15260|INGR1_HUMAN Interferon gamma receptor 1 OS=Homo sapiens GN=IFNGR1 PE=1 SV=1|SWISS-PROT:P15260	293	0.499997	0.00593394	105.03	635.8	-0.68732	2
0.727005	0.408386	1.02098	0.933119	+	1.96521	0.772373	1.70808	0.010834	S	_ASS(ph)LSESS(ph)PPK_	AS(0.012)S(0.988)LS(0.001)ES(0.37)S(0.63)PPK	AS(-18.97)S(18.97)LS(-31.06)ES(-2.3)S(2.3)PPK	PDSRASSLSESSP	Q53GG0|Q53GG0_HUMAN;Q59FE8|Q59FE8_HUMAN	Q53GG0|Q53GG0_HUMAN;Q9UHB6|LIMA1_HUMAN;B4DN52|B4DN52_HUMAN;Q9UHB6-2|LIMA1_HUMAN;F8VQE1|F8VQE1_HUMAN;B3KTW2|B3KTW2_HUMAN;Q9UHB6-3|LIMA1_HUMAN;F8VS07|F8VS07_HUMAN;F8VRN8|F8VRN8_HUMAN;Q59FE8|Q59FE8_HUMAN;Q9UHB6-4|LIMA1_HUMAN	Epithelial protein lost in neoplasm beta variant;Epithelial protein lost in neoplasm;LIM domain and actin-binding protein 1;cDNA FLJ55990, highly similar to LIM domain and actin-binding protein 1;Epithelial protein lost in neoplasm;LIM domain and actin-binding protein 1;cDNA FLJ38853 fis, clone MESAN2010321, highly similar to LIM domain and actin-binding protein 1;Epithelial protein lost in neopl…	EPLIN;LIMA1;PP624;SREBP3;EPLIN;LIMA1;PP624;SREBP3;EPLIN;LIMA1;PP624;SREBP3;EPLIN;LIMA1;PP624;SREBP3	Q53GG0;Q9UHB6;B4DN52;Q9UHB6-2;F8VQE1;B3KTW2;Q9UHB6-3;F8VS07;F8VRN8;Q59FE8;Q9UHB6-4	>Q53GG0|Q53GG0_HUMAN Epithelial protein lost in neoplasm beta variant (Fragment) OS=Homo sapiens PE=2 SV=1|SWISS-PROT:Q53GG0;>Q9UHB6|LIMA1_HUMAN LIM domain and actin-binding protein 1 OS=Homo sapiens GN=LIMA1 PE=1 SV=1|SWISS-PROT:Q9UHB6;>B4DN52|B4DN52_HUMA	379	0.988189	9.83628e-11	198.81	625.241	-0.25501	2
0.540027		0.994	0.766129	+	1.55293	0.766719	1.7014	0.0279942	S	_FSYVNS(ph)FTK_	FSYVNS(0.999)FT(0.001)K	FS(-81.73)Y(-64.32)VNS(28.54)FT(-28.54)K	RFSYVNSFTKRTV	Q6ZU80|CE128_HUMAN	Q6ZU80|CE128_HUMAN;Q9NS50|Q9NS50_HUMAN;C9JC40|C9JC40_HUMAN	Uncharacterized protein C14orf145;Putative uncharacterized protein;Putative uncharacterized protein C14orf145	C14orf145;C14orf61;C14orf145	Q6ZU80;Q9NS50;C9JC40	>Q6ZU80|CE128_HUMAN Centrosomal protein of 128 kDa OS=Homo sapiens GN=CEP128 PE=1 SV=2|SWISS-PROT:Q6ZU80;>Q9NS50|Q9NS50_HUMAN Putative uncharacterized protein (Fragment) OS=Homo sapiens PE=2 SV=1|SWISS-PROT:Q9NS50;>C9JC40|C9JC40_HUMAN Uncharacterized prote	1061	0.998601	1.33341e-05	140.45	586.755	0.088007	2
1.31591	0.771125	0.496411	0.47633	+	1.52726	0.764945	1.69931	0.029699	S	_EVS(ph)DSEAGGGPQGER_	EVS(0.894)DS(0.106)EAGGGPQGER	EVS(9.25)DS(-9.25)EAGGGPQGER	DLEREVSDSEAGG	B2R6A9|B2R6A9_HUMAN	B2R6A9|B2R6A9_HUMAN;Q9BW71|HIRP3_HUMAN	cDNA, FLJ92868, highly similar to Homo sapiens HIRA interacting protein 3 (HIRIP3), mRNA;HIRA-interacting protein 3	HIRIP3	B2R6A9;Q9BW71	>B2R6A9|B2R6A9_HUMAN cDNA, FLJ92868, highly similar to Homo sapiens HIRA interacting protein 3 (HIRIP3), mRNA OS=Homo sapiens PE=2 SV=1|SWISS-PROT:B2R6A9;>Q9BW71|HIRP3_HUMAN HIRA-interacting protein 3 OS=Homo sapiens GN=HIRIP3 PE=1 SV=3|SWISS-PROT:Q9BW71	370	0.893806	4.6999e-26	203.11	777.807	-1.1225	2
0.997112	0.401194	0.843019	0.814837	+	2.03213	0.76404	1.69824	0.00928694	S	_DSFS(ph)HSPGAVSSLK_	DSFS(0.5)HS(0.5)PGAVSSLK	DS(-34.31)FS(0)HS(0)PGAVS(-83.11)S(-82.67)LK	RDSFSHSPGAVSS	Q9H6R7|CB044_HUMAN	Q9H6R7|CB044_HUMAN;Q9H6R7-3|CB044_HUMAN	WD repeat-containing protein C2orf44;WD repeat-containing protein C2orf44	C2orf44;PP384;C2orf44;PP384	Q9H6R7;Q9H6R7-3	>Q9H6R7|CB044_HUMAN WD repeat-containing protein C2orf44 OS=Homo sapiens GN=C2orf44 PE=1 SV=1|SWISS-PROT:Q9H6R7;>Q9H6R7-3|CB044_HUMAN Isoform 3 of WD repeat-containing protein C2orf44 OS=Homo sapiens GN=C2orf44|SWISS-PROT:Q9H6R7-3	690	0.499907	4.01097e-21	201.48	500.224	0.11219	3
1.13934	0.848798	0.71264	0.325156	+	1.6817	0.756483	1.68937	0.0208112	S	_S(ph)RSPIIHS(ph)PK_	S(0.5)RS(0.5)PIIHS(1)PK	S(0)RS(0)PIIHS(31.41)PK	RSPIIHSPKRRDR	E9PQ01|E9PQ01_HUMAN;O94913|PCF11_HUMAN	E9PQ01|E9PQ01_HUMAN;B7Z7X4|B7Z7X4_HUMAN;E9PKN0|E9PKN0_HUMAN;O94913|PCF11_HUMAN	cDNA FLJ61740, highly similar to Pre-mRNA cleavage complex 2 protein Pcf11;Pre-mRNA cleavage complex 2 protein Pcf11;Pre-mRNA cleavage complex II protein Pcf11	KIAA0824;PCF11	E9PQ01;B7Z7X4;E9PKN0;O94913	>E9PQ01|E9PQ01_HUMAN Uncharacterized protein OS=Homo sapiens GN=PCF11 PE=4 SV=1|SWISS-PROT:E9PQ01;>B7Z7X4|B7Z7X4_HUMAN cDNA FLJ61740, highly similar to Pre-mRNA cleavage complex 2 protein Pcf11 (Fragment) OS=Homo sapiens PE=2 SV=1|SWISS-PROT:B7Z7X4;>E9PKN0	494	0.999639	0.000692851	158.42	427.863	0.40766	3
		0.703721	0.800579	+	1.38792	0.75215	1.6843	0.0409338	S	_FS(ph)SEAAESGSPETK_	FS(0.871)S(0.129)EAAESGSPETK	FS(8.3)S(-8.3)EAAES(-68.5)GS(-74.13)PET(-96.01)K	LPRRRFSSEAAES	P82650|RT22_HUMAN	P82650|RT22_HUMAN;A8K9Y7|A8K9Y7_HUMAN;Q8NBL6|Q8NBL6_HUMAN	28S ribosomal protein S22, mitochondrial;cDNA FLJ78575;cDNA PSEC0127 fis, clone PLACE1003724, highly similar to Mitochondrial 28S ribosomal protein S22	C3orf5;GK002;MRPS22;RPMS22	P82650;A8K9Y7;Q8NBL6	>P82650|RT22_HUMAN 28S ribosomal protein S22, mitochondrial OS=Homo sapiens GN=MRPS22 PE=1 SV=1|SWISS-PROT:P82650;>A8K9Y7|A8K9Y7_HUMAN cDNA FLJ78575 OS=Homo sapiens PE=2 SV=1|SWISS-PROT:A8K9Y7;>Q8NBL6|Q8NBL6_HUMAN cDNA PSEC0127 fis, clone PLACE1003724, hig	54	0.871143	0.000368559	125.53	753.803	-1.1224	2
1.09248	0.694212	1.07094	0.130799	+	1.34706	0.747107	1.67842	0.0449721	S	_KECSEAM(ox)EVETSVISIDS(ph)PQK_	KECSEAMEVETSVIS(0.002)IDS(0.998)PQK	KECS(-64.92)EAMEVET(-55.64)S(-55.64)VIS(-26.11)IDS(26.11)PQK	SVISIDSPQKLAI	Q12888-2|TP53B_HUMAN	Q12888-2|TP53B_HUMAN;Q12888|TP53B_HUMAN;F8VY86|F8VY86_HUMAN;A6NNK5|A6NNK5_HUMAN;B7Z3E7|B7Z3E7_HUMAN;A8KA50|A8KA50_HUMAN;C9JXV0|C9JXV0_HUMAN	Tumor suppressor p53-binding protein 1;Tumor suppressor p53-binding protein 1;Putative uncharacterized protein TP53BP1;cDNA FLJ56510, highly similar to Tumor suppressor p53-binding protein 1;cDNA FLJ78617;Putative uncharacterized protein TP53BP1	TP53BP1;TP53BP1;TP53BP1;TP53BP1	Q12888-2;Q12888;F8VY86;A6NNK5;B7Z3E7;A8KA50;C9JXV0	>Q12888-2|TP53B_HUMAN Isoform 2 of Tumor suppressor p53-binding protein 1 OS=Homo sapiens GN=TP53BP1|SWISS-PROT:Q12888-2;>Q12888|TP53B_HUMAN Tumor suppressor p53-binding protein 1 OS=Homo sapiens GN=TP53BP1 PE=1 SV=2|SWISS-PROT:Q12888;>F8VY86|F8VY86_HUMAN	732	0.997551	4.34136e-75	212.76	821.694	-0.50352	3
1.00475	0.665484	0.610889	0.704429	+	2.45997	0.746389	1.67759	0.00346757	S	_TVS(ph)LEHLQR_	TVS(1)LEHLQR	T(-59.5)VS(59.5)LEHLQR	LSRKTVSLEHLQR	B3KVI2|B3KVI2_HUMAN	B3KVI2|B3KVI2_HUMAN;Q66GT8|Q66GT8_HUMAN;Q96SN8|CK5P2_HUMAN;B9EG74|B9EG74_HUMAN;A6H8X1|A6H8X1_HUMAN;B7ZLE9|B7ZLE9_HUMAN;Q96SN8-4|CK5P2_HUMAN;Q96SN8-2|CK5P2_HUMAN;Q96SN8-3|CK5P2_HUMAN;Q5CZA0|Q5CZA0_HUMAN;E9PCD3|E9PCD3_HUMAN;Q7Z3M0|Q7Z3M0_HUMAN;Q6MZT4|Q6MZT4_HUMAN;B1AMJ5|B1AMJ5_HUMAN;Q5JTU8|Q5JTU8_HUMAN;Q5JTU9|Q5JTU9_HUMAN	cDNA FLJ16590 fis, clone TESTI4001604, highly similar to CDK5 regulatory subunit-associated protein 2;Centrosome protein Cep215;CDK5 activator-binding protein C48;CDK5 regulatory subunit-associated protein 2;Centrosome-associated protein 215;CDK5 regulatory subunit associated protein 2;CDK5 regulatory subunit associated protein 2;CDK5 regulatory subunit associated protein 2, isoform CRA_c;CDK5 re…	CDK5RAP2;CEP215;KIAA1633;CDK5RAP2;CDK5RAP2;hCG_27455;CDK5RAP2;CDK5RAP2;CEP215;KIAA1633;CDK5RAP2;CEP215;KIAA1633;CDK5RAP2;CEP215;KIAA1633;DKFZp686D1070;DKFZp686M1993;DKFZp686E2242;CDK5RAP2;RP11-412P1.1-008;CDK5RAP2;RP11-412P1.1-013;CDK5RAP2;RP11-412P1.1-014	B3KVI2;Q66GT8;Q96SN8;B9EG74;A6H8X1;B7ZLE9;Q96SN8-4;Q96SN8-2;Q96SN8-3;Q5CZA0;E9PCD3;Q7Z3M0;Q6MZT4;B1AMJ5;Q5JTU8;Q5JTU9	>B3KVI2|B3KVI2_HUMAN cDNA FLJ16590 fis, clone TESTI4001604, highly similar to CDK5 regulatory subunit-associated protein 2 OS=Homo sapiens PE=2 SV=1|SWISS-PROT:B3KVI2;>Q66GT8|Q66GT8_HUMAN Centrosome protein Cep215 OS=Homo sapiens PE=2 SV=1|SWISS-PROT:Q66GT	1490	0.999999	0.007307	125.97	581.784	0.82977	2
0.726744	0.832283		0.680054	+	2.44134	0.74636	1.67756	0.00361961	S	_QSHSESPS(ph)LQSK_	QSHSES(0.044)PS(0.954)LQS(0.001)K	QS(-73.46)HS(-38.27)ES(-13.31)PS(13.31)LQS(-30.19)K	SHSESPSLQSKSQ	Q9UQ35|SRRM2_HUMAN	Q9UQ35|SRRM2_HUMAN;Q9UQ35-2|SRRM2_HUMAN;F5GWZ7|F5GWZ7_HUMAN;O60382|O60382_HUMAN	300 kDa nuclear matrix antigen;Serine/arginine repetitive matrix protein 2;Serine/arginine-rich splicing factor-related nuclear matrix protein of 300 kDa;Splicing coactivator subunit SRm300;Tax-responsive enhancer element-binding protein 803;300 kDa nuclear matrix antigen;Serine/arginine repetitive matrix protein 2;Serine/arginine-rich splicing factor-related nuclear matrix protein of 300 kDa;Spl…	HSPC075;KIAA0324;SRL300;SRM300;SRRM2;HSPC075;KIAA0324;SRL300;SRM300;SRRM2;KIAA0324	Q9UQ35;Q9UQ35-2;F5GWZ7;O60382	>Q9UQ35|SRRM2_HUMAN Serine/arginine repetitive matrix protein 2 OS=Homo sapiens GN=SRRM2 PE=1 SV=2|SWISS-PROT:Q9UQ35;>Q9UQ35-2|SRRM2_HUMAN Isoform 2 of Serine/arginine repetitive matrix protein 2 OS=Homo sapiens GN=SRRM2|SWISS-PROT:Q9UQ35-2;>F5GWZ7|F5GWZ7_	1085	0.954446	0.000127586	130.56	697.801	-0.40205	2
		0.690819	0.79917	+	1.33523	0.744995	1.67597	0.0462132	S	_YLSS(ph)PSGPLR_	YLS(0.001)S(0.998)PS(0.002)GPLR	Y(-82.56)LS(-31.09)S(27.86)PS(-27.86)GPLR	AQRYLSSPSGPLR	Q7Z591|AKNA_HUMAN	Q7Z591|AKNA_HUMAN;Q64FY1|Q64FY1_HUMAN;Q7Z591-2|AKNA_HUMAN;Q7Z591-7|AKNA_HUMAN;Q7Z591-8|AKNA_HUMAN;Q7Z591-5|AKNA_HUMAN	AT-hook-containing transcription factor;AKNA transcript B1;AT-hook-containing transcription factor;AT-hook-containing transcription factor;AT-hook-containing transcription factor;AT-hook-containing transcription factor	AKNA;KIAA1968;AKNA;AKNA;KIAA1968;AKNA;KIAA1968;AKNA;KIAA1968;AKNA;KIAA1968	Q7Z591;Q64FY1;Q7Z591-2;Q7Z591-7;Q7Z591-8;Q7Z591-5	>Q7Z591|AKNA_HUMAN AT-hook-containing transcription factor OS=Homo sapiens GN=AKNA PE=1 SV=2|SWISS-PROT:Q7Z591;>Q64FY1|Q64FY1_HUMAN AKNA transcript B1 (Fragment) OS=Homo sapiens GN=AKNA PE=2 SV=1|SWISS-PROT:Q64FY1;>Q7Z591-2|AKNA_HUMAN Isoform 2 of AT-hook-	997	0.99759	0.00113618	127.42	578.774	0.03547	2
0.733441	0.746657			+	2.24534	0.740049	1.67023	0.00568412	T	_RPHT(ph)PTPGIYMGRPTYGSSR_	RPHT(0.873)PT(0.127)PGIYMGRPTYGSSR	RPHT(8.36)PT(-8.36)PGIY(-76.46)MGRPT(-86.89)Y(-91.08)GS(-89.94)S(-89.94)R	ITKRPHTPTPGIY	B2RDQ3|B2RDQ3_HUMAN	B2RDQ3|B2RDQ3_HUMAN;P62995|TRA2B_HUMAN;E7EQD1|E7EQD1_HUMAN;Q8N1H4|Q8N1H4_HUMAN;Q68DZ9|Q68DZ9_HUMAN;Q59GA1|Q59GA1_HUMAN;P62995-3|TRA2B_HUMAN	cDNA, FLJ96718, highly similar to Homo sapiens splicing factor, arginine/serine-rich 10 (transformer 2 homolog, Drosophila) (SFRS10), mRNA;Splicing factor, arginine/serine-rich 10;Transformer-2 protein homolog B;Transformer-2 protein homolog beta;cDNA FLJ40872 fis, clone TUTER2000283, highly similar to Homo sapiens transformer-2-beta (SFRS10) gene;Putative uncharacterized protein DKFZp686F18120;S…	SFRS10;TRA2B;DKFZp686F18120;SFRS10;TRA2B	B2RDQ3;P62995;E7EQD1;Q8N1H4;Q68DZ9;Q59GA1;P62995-3	>B2RDQ3|B2RDQ3_HUMAN cDNA, FLJ96718, highly similar to Homo sapiens splicing factor, arginine/serine-rich 10 (transformer 2 homolog, Drosophila) (SFRS10), mRNA OS=Homo sapiens PE=2 SV=1|SWISS-PROT:B2RDQ3;>P62995|TRA2B_HUMAN Transformer-2 protein homolog be	201	0.872764	0.000597981	124.51	578.525	-0.43952	4
0.948003	0.246955	0.704872	1.0273	+	1.59978	0.731782	1.66069	0.0251317	S	_SNS(ph)LPHPAGGGK_	S(0.002)NS(0.998)LPHPAGGGK	S(-26.98)NS(26.98)LPHPAGGGK	SLSRSNSLPHPAG	Q09019|DMWD_HUMAN	Q09019|DMWD_HUMAN;G5E9A7|G5E9A7_HUMAN;Q8WUW6|Q8WUW6_HUMAN	Dystrophia myotonica WD repeat-containing protein;Dystrophia myotonica-containing WD repeat motif protein;Protein 59;Protein DMR-N9;DMWD protein;Dystrophia myotonica-containing WD repeat motif	DM9;DMWD;DMWD	Q09019;G5E9A7;Q8WUW6	>Q09019|DMWD_HUMAN Dystrophia myotonica WD repeat-containing protein OS=Homo sapiens GN=DMWD PE=1 SV=3|SWISS-PROT:Q09019;>G5E9A7|G5E9A7_HUMAN Dystrophia myotonica-containing WD repeat motif, isoform CRA_a OS=Homo sapiens GN=DMWD PE=4 SV=1|SWISS-PROT:G5E9A7	495	0.997998	0.0124729	90.861	401.184	-0.49662	3
1.00913	0.989357	0.319849	0.575603	+	1.64013	0.723485	1.65117	0.0229017	S	_SNS(ph)LPIKK_	S(0.002)NS(0.998)LPIKK	S(-27.34)NS(27.34)LPIKK	ENGRSNSLPIKKT	Q96JQ2|CLMN_HUMAN	Q96JQ2|CLMN_HUMAN;Q6NUQ2|Q6NUQ2_HUMAN;A0PJD0|A0PJD0_HUMAN;A1A4B9|A1A4B9_HUMAN	Calmin;Calponin-like transmembrane domain protein;Calmin (Calponin-like, transmembrane);CLMN protein;CLMN protein	CLMN;KIAA1188;CLMN;CLMN;CLMN	Q96JQ2;Q6NUQ2;A0PJD0;A1A4B9	>Q96JQ2|CLMN_HUMAN Calmin OS=Homo sapiens GN=CLMN PE=1 SV=1|SWISS-PROT:Q96JQ2;>Q6NUQ2|Q6NUQ2_HUMAN Calmin (Calponin-like, transmembrane) OS=Homo sapiens GN=CLMN PE=2 SV=1|SWISS-PROT:Q6NUQ2;>A0PJD0|A0PJD0_HUMAN CLMN protein (Fragment) OS=Homo sapiens GN=CLM	419	0.99816	0.0680572	119.27	483.755	0.6637	2
0.542308	0.890797	0.766807	0.692695	+	2.663	0.723152	1.65078	0.00217271	S	_S(ph)DSAISVR_	S(0.924)DS(0.076)AISVR	S(10.84)DS(-10.84)AIS(-47.23)VR	ISTPRRSDSAISV	B3KQY7|B3KQY7_HUMAN	B3KQY7|B3KQY7_HUMAN;Q6Q0C0|TRAF7_HUMAN;Q6Q0C0-2|TRAF7_HUMAN	cDNA FLJ33305 fis, clone BNGH42003529, highly similar to E3 ubiquitin protein ligase TRAF7 (EC 6.3.2.-);E3 ubiquitin-protein ligase TRAF7;RING finger and WD repeat-containing protein 1;RING finger protein 119;TNF receptor-associated factor 7;E3 ubiquitin-protein ligase TRAF7;RING finger and WD repeat-containing protein 1;RING finger protein 119;TNF receptor-associated factor 7	RFWD1;RNF119;TRAF7;RFWD1;RNF119;TRAF7	B3KQY7;Q6Q0C0;Q6Q0C0-2	>B3KQY7|B3KQY7_HUMAN cDNA FLJ33305 fis, clone BNGH42003529, highly similar to E3 ubiquitin protein ligase TRAF7 (EC 6.3.2.-) OS=Homo sapiens PE=2 SV=1|SWISS-PROT:B3KQY7;>Q6Q0C0|TRAF7_HUMAN E3 ubiquitin-protein ligase TRAF7 OS=Homo sapiens GN=TRAF7 PE=1 SV=	86	0.923827	0.000880723	141.88	457.703	1.1818	2
1.08787	0.798092	0.453122	0.533065	+	1.81245	0.718037	1.64494	0.0154012	S	_YHGHS(ph)MSDPGVS(ph)YR_	Y(0.009)HGHS(0.496)MS(0.496)DPGVS(0.565)Y(0.435)R	Y(-18.17)HGHS(0)MS(0)DPGVS(1.14)Y(-1.14)R	MSDPGVSYRTREE	A5YVE9|A5YVE9_HUMAN	A5YVE9|A5YVE9_HUMAN;B2R5P7|B2R5P7_HUMAN;P08559|ODPA_HUMAN;B7Z3X5|B7Z3X5_HUMAN;B7Z3T7|B7Z3T7_HUMAN;A5PHJ9|A5PHJ9_HUMAN;A5YPB6|A5YPB6_HUMAN;Q53GE3|Q53GE3_HUMAN;Q5JPU3|Q5JPU3_HUMAN;P29803|ODPAT_HUMAN	cDNA FLJ59461, highly similar to Pyruvate dehydrogenase E1 component alpha subunit, somatic form, mitochondrial (EC 1.2.4.1);Mitochondrial PDHA1;cDNA, FLJ92558, highly similar to Homo sapiens pyruvate dehydrogenase (lipoamide) alpha 1 (PDHA1), mRNA;PDHE1-A type I;Pyruvate dehydrogenase E1 component subunit alpha, somatic form, mitochondrial;cDNA FLJ52314, highly similar to Pyruvate dehydrogenase …	PDHA1;PDHA1;PHE1A;PDHA1/LOC79064;PDHA1;PDHA1;RP11-723P2.1-002;PDHA2;PDHAL	A5YVE9;B2R5P7;P08559;B7Z3X5;B7Z3T7;A5PHJ9;A5YPB6;Q53GE3;Q5JPU3;P29803	>A5YVE9|A5YVE9_HUMAN Mitochondrial PDHA1 OS=Homo sapiens GN=PDHA1 PE=2 SV=1|SWISS-PROT:A5YVE9;>B2R5P7|B2R5P7_HUMAN cDNA, FLJ92558, highly similar to Homo sapiens pyruvate dehydrogenase (lipoamide) alpha 1 (PDHA1), mRNA OS=Homo sapiens PE=2 SV=1|SWISS-PROT:	338	0.56495	8.36561e-09	168.89	584.879	-0.5431	3
0.899485	0.383276	0.914641	0.673647	+	1.98539	0.717762	1.64463	0.0103421	S	_EASSPPPHPQLHS(ph)EEEIEPMEGPAPPVLIQLS(ph)PPNTDADTR_	EAS(0.186)S(0.186)PPPHPQLHS(0.628)EEEIEPMEGPAPPVLIQLS(0.99)PPNT(0.007)DADT(0.003)R	EAS(-5.3)S(-5.3)PPPHPQLHS(5.3)EEEIEPMEGPAPPVLIQLS(21.72)PPNT(-21.72)DADT(-26.09)R	PVLIQLSPPNTDA	B4DQZ7|B4DQZ7_HUMAN	B4DQZ7|B4DQZ7_HUMAN	cDNA FLJ50838, highly similar to Apoptotic chromatin condensation inducer in thenucleus		B4DQZ7	>B4DQZ7|B4DQZ7_HUMAN cDNA FLJ50838, highly similar to Apoptotic chromatin condensation inducer in thenucleus (Fragment) OS=Homo sapiens PE=2 SV=1|SWISS-PROT:B4DQZ7	355	0.989904	0.00108974	70.833	1143.27	-0.27656	4
1.19761	0.477884	0.845992	0.349252	+	1.47931	0.717686	1.64454	0.033166	S	_EASSPPPHPQLHS(ph)EEEIEPMEGPAPPVLIQLS(ph)PPNTDADTR_	EAS(0.186)S(0.186)PPPHPQLHS(0.628)EEEIEPMEGPAPPVLIQLS(0.99)PPNT(0.007)DADT(0.003)R	EAS(-5.3)S(-5.3)PPPHPQLHS(5.3)EEEIEPMEGPAPPVLIQLS(21.72)PPNT(-21.72)DADT(-26.09)R	PHPQLHSEEEIEP	B4DQZ7|B4DQZ7_HUMAN	B4DQZ7|B4DQZ7_HUMAN	cDNA FLJ50838, highly similar to Apoptotic chromatin condensation inducer in thenucleus		B4DQZ7	>B4DQZ7|B4DQZ7_HUMAN cDNA FLJ50838, highly similar to Apoptotic chromatin condensation inducer in thenucleus (Fragment) OS=Homo sapiens PE=2 SV=1|SWISS-PROT:B4DQZ7	336	0.628419	0.00108974	70.833	1143.27	-0.27656	4
0.622087	0.593306	1.1179	0.525568	+	1.87303	0.714714	1.64116	0.013396	S	_CS(ph)DSDGLAPPQHLIR_	CS(1)DSDGLAPPQHLIR	CS(60.73)DS(-60.73)DGLAPPQHLIR	PHHERCSDSDGLA	B6E4X6|B6E4X6_HUMAN	B6E4X6|B6E4X6_HUMAN;E5RMA8|E5RMA8_HUMAN;P04637|P53_HUMAN;Q2XSC7|Q2XSC7_HUMAN;B4DNI2|B4DNI2_HUMAN;P04637-3|P53_HUMAN;Q1MSW8|Q1MSW8_HUMAN;P04637-2|P53_HUMAN;P04637-4|P53_HUMAN;P04637-6|P53_HUMAN;P04637-5|P53_HUMAN;Q1MSX0|Q1MSX0_HUMAN;P04637-7|P53_HUMAN;P04637-9|P53_HUMAN;P04637-8|P53_HUMAN;E7ESS1|E7ESS1_HUMAN;E7EQX7|E7EQX7_HUMAN;Q1MSW9|Q1MSW9_HUMAN;B4E095|B4E095_HUMAN;E9PFT5|E9PFT5_HUMAN;Q27HK5|Q27…	Cellular tumor antigen p53;Antigen NY-CO-13;Cellular tumor antigen p53;Phosphoprotein p53;Tumor suppressor p53;Cellular tumor antigen p53;Cellular tumor antigen p53;Antigen NY-CO-13;Cellular tumor antigen p53;Phosphoprotein p53;Tumor suppressor p53;Cellular tumor antigen p53;Antigen NY-CO-13;Cellular tumor antigen p53;Phosphoprotein p53;Tumor suppressor p53;Antigen NY-CO-13;Cellular tumor antigen…	P53;TP53;TP53;P53;TP53;TP53;P53;TP53;P53;TP53;P53;TP53;P53;TP53;TP53;P53;TP53;P53;TP53;P53;TP53;TP53;TP53;TP53;TP53;TP53;TP53;TP53	B6E4X6;E5RMA8;P04637;Q2XSC7;B4DNI2;P04637-3;Q1MSW8;P04637-2;P04637-4;P04637-6;P04637-5;Q1MSX0;P04637-7;P04637-9;P04637-8;E7ESS1;E7EQX7;Q1MSW9;B4E095;E9PFT5;Q27HK5;Q0ZAK1;Q0ZAK0;A4GWB5;E2G6R5;E7ERV1;A4GWD0;A4GWB8;Q19RW6;B2ZAH3;B2ZAH4	>B6E4X6|B6E4X6_HUMAN Cellular tumor antigen p53 OS=Homo sapiens PE=2 SV=1|SWISS-PROT:B6E4X6;>E5RMA8|E5RMA8_HUMAN Cellular tumor antigen p53 OS=Homo sapiens GN=TP53 PE=3 SV=1|SWISS-PROT:E5RMA8;>P04637|P53_HUMAN Cellular tumor antigen p53 OS=Homo sapiens GN=	183	0.999999	8.74623e-06	135.02	582.594	-0.34185	3
0.727441	0.821955	0.549521	0.753776	+	2.9345	0.713173	1.63941	0.0011628	S	_EVS(ph)PGAGTEVQDALER_	EVS(0.999)PGAGT(0.001)EVQDALER	EVS(32.61)PGAGT(-32.61)EVQDALER	RGPREVSPGAGTE	Q6SZW1|SARM1_HUMAN	Q6SZW1|SARM1_HUMAN;Q0D2N8|Q0D2N8_HUMAN	Sterile alpha and Armadillo repeat protein;Sterile alpha and TIR motif-containing protein 1;Sterile alpha motif domain-containing protein 2;Tir-1 homolog;SARM1 protein	KIAA0524;SAMD2;SARM;SARM1;SARM1	Q6SZW1;Q0D2N8	>Q6SZW1|SARM1_HUMAN Sterile alpha and TIR motif-containing protein 1 OS=Homo sapiens GN=SARM1 PE=1 SV=1|SWISS-PROT:Q6SZW1;>Q0D2N8|Q0D2N8_HUMAN SARM1 protein (Fragment) OS=Homo sapiens GN=SARM1 PE=2 SV=1|SWISS-PROT:Q0D2N8	54	0.999452	1.13318e-05	125.67	869.388	-0.15227	2
0.992333	0.538737	1.06681	0.25084	+	1.46177	0.712181	1.63828	0.0345329	S	_ITEVSCKS(ph)PQPDPVK_	ITEVSCKS(1)PQPDPVK	IT(-87.31)EVS(-36.07)CKS(36.07)PQPDPVK	TEVSCKSPQPDPV	P46013|KI67_HUMAN;P46013-2|KI67_HUMAN	P46013|KI67_HUMAN;F5H4V4|F5H4V4_HUMAN;P46013-2|KI67_HUMAN	Antigen KI-67;Antigen KI-67	MKI67;MKI67	P46013;F5H4V4;P46013-2	>P46013|KI67_HUMAN Antigen KI-67 OS=Homo sapiens GN=MKI67 PE=1 SV=2|SWISS-PROT:P46013;>F5H4V4|F5H4V4_HUMAN Uncharacterized protein OS=Homo sapiens GN=MKI67 PE=4 SV=1|SWISS-PROT:F5H4V4;>P46013-2|KI67_HUMAN Isoform Short of Antigen KI-67 OS=Homo sapiens GN=M	1983	0.999753	2.34922e-13	169.94	882.916	-0.71012	2
1.15691	0.664847	0.376401	0.628167	+	1.64338	0.706582	1.63193	0.0227312	S	_NGGSS(ph)PESDVGTDNK_	NGGS(0.045)S(0.946)PES(0.009)DVGTDNK	NGGS(-13.22)S(13.22)PES(-20.14)DVGT(-66.4)DNK	EKNGGSSPESDVG	Q15652|JHD2C_HUMAN	Q15652|JHD2C_HUMAN;A0T124|A0T124_HUMAN;B7ZLC8|B7ZLC8_HUMAN;A6PW35|A6PW35_HUMAN	Jumonji domain-containing protein 1C;Probable JmjC domain-containing histone demethylation protein 2C;Thyroid receptor-interacting protein 8;Jumonji domain-containing 1 C splice variant;JMJD1C protein;Jumonji domain containing 1C	JHDM2C;JMJD1C;KIAA1380;TRIP8;JMJD1C;JMJD1C;JMJD1C;RP11-144G16.3-001	Q15652;A0T124;B7ZLC8;A6PW35	>Q15652|JHD2C_HUMAN Probable JmjC domain-containing histone demethylation protein 2C OS=Homo sapiens GN=JMJD1C PE=1 SV=2|SWISS-PROT:Q15652;>A0T124|A0T124_HUMAN Jumonji domain-containing 1 C splice variant OS=Homo sapiens GN=JMJD1C PE=2 SV=1|SWISS-PROT:A0T1	1989	0.945815	9.05965e-06	149.22	772.299	-0.6828	2
0.917317	0.620305	0.790188	0.484396	+	2.29296	0.703052	1.62794	0.00509374	S	_SNSLDDSTEEVQSM(ox)DVS(ph)PVSK_	SNSLDDSTEEVQSMDVS(0.972)PVS(0.028)K	S(-121.82)NS(-117.38)LDDS(-106.62)T(-112.28)EEVQS(-44.48)MDVS(15.43)PVS(-15.43)K	VQSMDVSPVSKEE	Q96T17-2|MA7D2_HUMAN	Q96T17-2|MA7D2_HUMAN;Q96T17|MA7D2_HUMAN;B7Z3S7|B7Z3S7_HUMAN;B7Z2J8|B7Z2J8_HUMAN;C9JYW0|C9JYW0_HUMAN;B3KXC0|B3KXC0_HUMAN;F5GYC2|F5GYC2_HUMAN;B7ZA02|B7ZA02_HUMAN;B7Z895|B7Z895_HUMAN	MAP7 domain-containing protein 2;MAP7 domain-containing protein 2;cDNA FLJ57335, weakly similar to Homo sapiens microtubule-associated protein 7 (MAP7), mRNA;cDNA FLJ58136, weakly similar to Homo sapiens microtubule-associated protein 7 (MAP7), mRNA;Putative uncharacterized protein MAP7D2;cDNA FLJ45113 fis, clone BRAWH3034743, weakly similar to Mus musculus microtubule-associated protein 7 (Mtap7…	MAP7D2;MAP7D2;MAP7D2	Q96T17-2;Q96T17;B7Z3S7;B7Z2J8;C9JYW0;B3KXC0;F5GYC2;B7ZA02;B7Z895	>Q96T17-2|MA7D2_HUMAN Isoform 2 of MAP7 domain-containing protein 2 OS=Homo sapiens GN=MAP7D2|SWISS-PROT:Q96T17-2;>Q96T17|MA7D2_HUMAN MAP7 domain-containing protein 2 OS=Homo sapiens GN=MAP7D2 PE=1 SV=2|SWISS-PROT:Q96T17;>B7Z3S7|B7Z3S7_HUMAN Uncharacterize	691	0.972115	2.22828e-82	232.29	783.993	-1.0293	3
1.2228	0.285935	0.538041	0.753433	+	1.41075	0.700054	1.62457	0.0388372	S	_KAAS(ph)QPTSLAPEK_	KAAS(1)QPTSLAPEK	KAAS(42.32)QPT(-42.32)S(-64.14)LAPEK	SRRKAASQPTSLA	Q96N66|MBOA7_HUMAN	Q96N66|MBOA7_HUMAN;B4DDH8|B4DDH8_HUMAN;Q96N66-2|MBOA7_HUMAN	1-acylglycerophosphatidylinositol O-acyltransferase;Bladder and breast carcinoma-overexpressed gene 1 protein;Leukocyte receptor cluster member 4;Lysophosphatidylinositol acyltransferase;Lysophospholipid acyltransferase 7;Membrane-bound O-acyltransferase domain-containing protein 7;cDNA FLJ55184, highly similar to Homo sapiens leukocyte receptor cluster (LRC) member 4 (LENG4), mRNA;1-acylglycerop…	BB1;LENG4;MBOAT7;OACT7;BB1;LENG4;MBOAT7;OACT7	Q96N66;B4DDH8;Q96N66-2	>Q96N66|MBOA7_HUMAN Lysophospholipid acyltransferase 7 OS=Homo sapiens GN=MBOAT7 PE=1 SV=2|SWISS-PROT:Q96N66;>B4DDH8|B4DDH8_HUMAN cDNA FLJ55184, highly similar to Homo sapiens leukocyte receptor cluster (LRC) member 4 (LENG4), mRNA OS=Homo sapiens PE=2 SV=	459	0.999941	1.11608e-08	176.87	704.348	-0.45859	2
0.743041	0.909428	0.447209		+	1.45184	0.699892	1.62438	0.035331	T	_GQGT(ph)PPSGPGVVR_	GQGT(1)PPSGPGVVR	GQGT(37.29)PPS(-37.29)GPGVVR	QPRGQGTPPSGPG	Q9UMN6|MLL4_HUMAN	Q9UMN6|MLL4_HUMAN;A8MVY7|A8MVY7_HUMAN	Histone-lysine N-methyltransferase MLL4;Lysine N-methyltransferase 2D;Myeloid/lymphoid or mixed-lineage leukemia protein 4;Trithorax homolog 2;WW domain-binding protein 7;Putative uncharacterized protein ENSP00000380130	HRX2;KIAA0304;KMT2D;MLL2;MLL4;TRX2;WBP7	Q9UMN6;A8MVY7	>Q9UMN6|MLL4_HUMAN Histone-lysine N-methyltransferase MLL4 OS=Homo sapiens GN=WBP7 PE=1 SV=1|SWISS-PROT:Q9UMN6;>A8MVY7|A8MVY7_HUMAN Uncharacterized protein OS=Homo sapiens PE=3 SV=1|SWISS-PROT:A8MVY7	2083	0.999813	0.00635177	97.69	644.806	-1.2118	2
0.707171	0.769518	0.71264	0.607863	+	3.61588	0.699298	1.62371	0.000242171	S	_NRPGS(ph)ALEK_	NRPGS(1)ALEK	NRPGS(77.19)ALEK	TKNRPGSALEKEV	P31930|QCR1_HUMAN	P31930|QCR1_HUMAN	Complex III subunit 1;Core protein I;Cytochrome b-c1 complex subunit 1, mitochondrial;Ubiquinol-cytochrome-c reductase complex core protein 1	UQCRC1	P31930	>P31930|QCR1_HUMAN Cytochrome b-c1 complex subunit 1, mitochondrial OS=Homo sapiens GN=UQCRC1 PE=1 SV=3|SWISS-PROT:P31930	107	1	0.00339741	130.98	526.25	-1.2946	2
1.01328	0.677621	0.561986	0.53037	+	2.09253	0.695815	1.6198	0.00808107	S	_S(ph)LS(ph)GSSPCPK_	S(1)LS(1)GSSPCPK	S(78.45)LS(49.17)GS(-49.17)S(-57.55)PCPK	SLRRSLSGSSPCP	Q9UQ35|SRRM2_HUMAN	Q9UQ35|SRRM2_HUMAN;Q9UQ35-2|SRRM2_HUMAN;F5GWZ7|F5GWZ7_HUMAN;Q9UQ39|Q9UQ39_HUMAN	300 kDa nuclear matrix antigen;Serine/arginine repetitive matrix protein 2;Serine/arginine-rich splicing factor-related nuclear matrix protein of 300 kDa;Splicing coactivator subunit SRm300;Tax-responsive enhancer element-binding protein 803;300 kDa nuclear matrix antigen;Serine/arginine repetitive matrix protein 2;Serine/arginine-rich splicing factor-related nuclear matrix protein of 300 kDa;Spl…	HSPC075;KIAA0324;SRL300;SRM300;SRRM2;HSPC075;KIAA0324;SRL300;SRM300;SRRM2	Q9UQ35;Q9UQ35-2;F5GWZ7;Q9UQ39	>Q9UQ35|SRRM2_HUMAN Serine/arginine repetitive matrix protein 2 OS=Homo sapiens GN=SRRM2 PE=1 SV=2|SWISS-PROT:Q9UQ35;>Q9UQ35-2|SRRM2_HUMAN Isoform 2 of Serine/arginine repetitive matrix protein 2 OS=Homo sapiens GN=SRRM2|SWISS-PROT:Q9UQ35-2;>F5GWZ7|F5GWZ7_	780	0.999986	0.00114611	153.34	590.211	0.63004	2
0.883152	0.754802	0.601411	0.537246	+	2.52738	0.694153	1.61793	0.00296905	S	_EREDSGDAEAHAFKS(ph)PSK_	EREDS(0.001)GDAEAHAFKS(0.748)PS(0.251)K	EREDS(-27.36)GDAEAHAFKS(4.75)PS(-4.75)K	EAHAFKSPSKENK	Q9NPI1-2|BRD7_HUMAN	Q9NPI1-2|BRD7_HUMAN;Q9NPI1|BRD7_HUMAN	75 kDa bromodomain protein;Bromodomain-containing protein 7;Protein CELTIX-1;75 kDa bromodomain protein;Bromodomain-containing protein 7;Protein CELTIX-1	BP75;BRD7;CELTIX1;BP75;BRD7;CELTIX1	Q9NPI1-2;Q9NPI1	>Q9NPI1-2|BRD7_HUMAN Isoform 2 of Bromodomain-containing protein 7 OS=Homo sapiens GN=BRD7|SWISS-PROT:Q9NPI1-2;>Q9NPI1|BRD7_HUMAN Bromodomain-containing protein 7 OS=Homo sapiens GN=BRD7 PE=1 SV=1|SWISS-PROT:Q9NPI1	289	0.74784	0.0105641	77.746	680.96	0.49806	3
0.831958	0.171079	1.03991	0.72299	+	1.47326	0.691484	1.61494	0.0336312	S	_DDNHS(ph)LTFFPESTEQK_	DDNHS(1)LTFFPESTEQK	DDNHS(41.53)LT(-41.53)FFPES(-83.34)T(-99.46)EQK	LKDDNHSLTFFPE	Q8IW35-2|CEP97_HUMAN	Q8IW35-2|CEP97_HUMAN;Q8IW35|CEP97_HUMAN;B4DGU8|B4DGU8_HUMAN;E9PG22|E9PG22_HUMAN	Centrosomal protein of 97 kDa;Leucine-rich repeat and IQ domain-containing protein 2;Centrosomal protein of 97 kDa;Leucine-rich repeat and IQ domain-containing protein 2;cDNA FLJ60110, highly similar to Homo sapiens leucine-rich repeats and IQ motif containing 2 (LRRIQ2), mRNA	CEP97;LRRIQ2;CEP97;LRRIQ2	Q8IW35-2;Q8IW35;B4DGU8;E9PG22	>Q8IW35-2|CEP97_HUMAN Isoform 2 of Centrosomal protein of 97 kDa OS=Homo sapiens GN=CEP97|SWISS-PROT:Q8IW35-2;>Q8IW35|CEP97_HUMAN Centrosomal protein of 97 kDa OS=Homo sapiens GN=CEP97 PE=1 SV=1|SWISS-PROT:Q8IW35;>B4DGU8|B4DGU8_HUMAN cDNA FLJ60110, highly	500	0.99993	1.18379e-11	164.93	987.909	0.88004	2
0.75446	1.03661	0.902575	0.070252	+	1.31255	0.690974	1.61437	0.0486908	S	_LGASNS(ph)PGQPNSVK_	LGASNS(1)PGQPNSVK	LGAS(-75.6)NS(75.6)PGQPNS(-107.62)VK	KLGASNSPGQPNS	P49756|RBM25_HUMAN	P49756|RBM25_HUMAN	Arg/Glu/Asp-rich protein of 120 kDa;Protein S164;RNA-binding motif protein 25;RNA-binding protein 25;RNA-binding region-containing protein 7	RBM25;RNPC7	P49756	>P49756|RBM25_HUMAN RNA-binding protein 25 OS=Homo sapiens GN=RBM25 PE=1 SV=3|SWISS-PROT:P49756	677	1	3.48247e-38	225.86	718.332	-0.3725	2
0.573956	0.443076	0.873498	0.871055	+	2.10651	0.690396	1.61373	0.00782511	S	_DSFS(ph)HSPGAVSSLK_	DSFS(0.5)HS(0.5)PGAVSSLK	DS(-34.31)FS(0)HS(0)PGAVS(-83.11)S(-82.67)LK	VFRDSFSHSPGAV	Q9H6R7|CB044_HUMAN	Q9H6R7|CB044_HUMAN;Q9H6R7-3|CB044_HUMAN	WD repeat-containing protein C2orf44;WD repeat-containing protein C2orf44	C2orf44;PP384;C2orf44;PP384	Q9H6R7;Q9H6R7-3	>Q9H6R7|CB044_HUMAN WD repeat-containing protein C2orf44 OS=Homo sapiens GN=C2orf44 PE=1 SV=1|SWISS-PROT:Q9H6R7;>Q9H6R7-3|CB044_HUMAN Isoform 3 of WD repeat-containing protein C2orf44 OS=Homo sapiens GN=C2orf44|SWISS-PROT:Q9H6R7-3	688	0.499907	4.01097e-21	201.48	500.224	0.11219	3
0.733528	0.645056			+	1.38934	0.689292	1.61249	0.0407997	S	_SAAS(ph)PVVSS(ph)MPER_	S(0.357)AAS(0.643)PVVS(0.108)S(0.892)MPER	S(-2.81)AAS(2.81)PVVS(-10.08)S(10.08)MPER	ASPVVSSMPERAS	P18583-5|SON_HUMAN	P18583-5|SON_HUMAN;P18583-9|SON_HUMAN;P18583|SON_HUMAN;P18583-7|SON_HUMAN;P18583-2|SON_HUMAN;P18583-4|SON_HUMAN;P18583-10|SON_HUMAN;P18583-3|SON_HUMAN;P18583-6|SON_HUMAN	Bax antagonist selected in saccharomyces 1;Negative regulatory element-binding protein;Protein DBP-5;Protein SON;SON3;Bax antagonist selected in saccharomyces 1;Negative regulatory element-binding protein;Protein DBP-5;Protein SON;SON3;Bax antagonist selected in saccharomyces 1;Negative regulatory element-binding protein;Protein DBP-5;Protein SON;SON3;Bax antagonist selected in saccharomyces 1;Ne…	C21orf50;DBP5;HSPC310;HSPC312;KIAA1019;NREBP;SON;C21orf50;DBP5;HSPC310;HSPC312;KIAA1019;NREBP;SON;C21orf50;DBP5;HSPC310;HSPC312;KIAA1019;NREBP;SON;C21orf50;DBP5;HSPC310;HSPC312;KIAA1019;NREBP;SON;C21orf50;DBP5;HSPC310;HSPC312;KIAA1019;NREBP;SON;C21orf50;DBP5;HSPC310;HSPC312;KIAA1019;NREBP;SON;C21orf50;DBP5;HSPC310;HSPC312;KIAA1019;NREBP;SON;C21orf50;DBP5;HSPC310;HSPC312;KIAA1019;NREBP;SON;C21orf5…	P18583-5;P18583;P18583-9;P18583-7;P18583-2;P18583-4;P18583-10;P18583-3;P18583-6	>P18583-5|SON_HUMAN Isoform D of Protein SON OS=Homo sapiens GN=SON|SWISS-PROT:P18583-5;>P18583-9|SON_HUMAN Isoform I of Protein SON OS=Homo sapiens GN=SON|SWISS-PROT:P18583-9;>P18583|SON_HUMAN Protein SON OS=Homo sapiens GN=SON PE=1 SV=4|SWISS-PROT:P18583	1774	0.892474	1.08429e-05	149.69	739.293	-1.0213	2
0.925088	0.688762	0.676719	0.43776	+	2.1968	0.682082	1.60445	0.00635625	S	_S(ph)LS(ph)GSSPCPK_	S(1)LS(1)GSSPCPK	S(78.45)LS(49.17)GS(-49.17)S(-57.55)PCPK	RLSLRRSLSGSSP	Q9UQ35|SRRM2_HUMAN	Q9UQ35|SRRM2_HUMAN;Q9UQ35-2|SRRM2_HUMAN;F5GWZ7|F5GWZ7_HUMAN;Q9UQ39|Q9UQ39_HUMAN	300 kDa nuclear matrix antigen;Serine/arginine repetitive matrix protein 2;Serine/arginine-rich splicing factor-related nuclear matrix protein of 300 kDa;Splicing coactivator subunit SRm300;Tax-responsive enhancer element-binding protein 803;300 kDa nuclear matrix antigen;Serine/arginine repetitive matrix protein 2;Serine/arginine-rich splicing factor-related nuclear matrix protein of 300 kDa;Spl…	HSPC075;KIAA0324;SRL300;SRM300;SRRM2;HSPC075;KIAA0324;SRL300;SRM300;SRRM2	Q9UQ35;Q9UQ35-2;F5GWZ7;Q9UQ39	>Q9UQ35|SRRM2_HUMAN Serine/arginine repetitive matrix protein 2 OS=Homo sapiens GN=SRRM2 PE=1 SV=2|SWISS-PROT:Q9UQ35;>Q9UQ35-2|SRRM2_HUMAN Isoform 2 of Serine/arginine repetitive matrix protein 2 OS=Homo sapiens GN=SRRM2|SWISS-PROT:Q9UQ35-2;>F5GWZ7|F5GWZ7_	778	1	0.00114611	153.34	590.211	0.63004	2
	0.496309	0.640714	0.896775	+	1.54423	0.677933	1.59985	0.0285606	S	_SPS(ph)KENIASVLENYHTESK_	S(0.138)PS(0.841)KENIAS(0.02)VLENYHTESK	S(-7.84)PS(7.84)KENIAS(-16.2)VLENY(-50.49)HT(-59.76)ES(-70.97)K	LALKSPSKENIAS	Q6NVY1|HIBCH_HUMAN	Q6NVY1|HIBCH_HUMAN;Q6NVY1-2|HIBCH_HUMAN;B9A058|B9A058_HUMAN;F8W8A6|F8W8A6_HUMAN	3-hydroxyisobutyryl-CoA hydrolase, mitochondrial;3-hydroxyisobutyryl-coenzyme A hydrolase;3-hydroxyisobutyryl-CoA hydrolase, mitochondrial;3-hydroxyisobutyryl-coenzyme A hydrolase;Putative uncharacterized protein HIBCH	HIBCH;HIBCH;HIBCH	Q6NVY1;Q6NVY1-2;B9A058;F8W8A6	>Q6NVY1|HIBCH_HUMAN 3-hydroxyisobutyryl-CoA hydrolase, mitochondrial OS=Homo sapiens GN=HIBCH PE=1 SV=2|SWISS-PROT:Q6NVY1;>Q6NVY1-2|HIBCH_HUMAN Isoform 2 of 3-hydroxyisobutyryl-CoA hydrolase, mitochondrial OS=Homo sapiens GN=HIBCH|SWISS-PROT:Q6NVY1-2;>B9A0	236	0.84141	2.12764e-05	115.8	738.342	-0.16145	3
0.641731	0.945907	0.0909888	1.00101	+	1.3111	0.669909	1.59097	0.0488535	S	_S(ph)SQGPTVPPPPR_	S(0.5)S(0.5)QGPTVPPPPR	S(0)S(0)QGPT(-46.45)VPPPPR	AGIQRRSSQGPTV	Q8TC26|TM163_HUMAN	Q8TC26|TM163_HUMAN	Transmembrane protein 163	TMEM163	Q8TC26	>Q8TC26|TM163_HUMAN Transmembrane protein 163 OS=Homo sapiens GN=TMEM163 PE=2 SV=1|SWISS-PROT:Q8TC26	11	0.499994	0.000557528	116.63	650.308	0.1049	2
1.05547	0.708938	0.428464	0.479748	+	1.73433	0.668156	1.58904	0.0184361	S	_VSHS(ph)PPPK_	VSHS(1)PPPK	VS(-59)HS(59)PPPK	KRRVSHSPPPKQR	B7Z7U0|B7Z7U0_HUMAN	B7Z7U0|B7Z7U0_HUMAN;E9PCT1|E9PCT1_HUMAN;A9Z1X7|A9Z1X7_HUMAN;Q8IYB3|SRRM1_HUMAN;Q8IYB3-2|SRRM1_HUMAN	cDNA FLJ61739, highly similar to Serine/arginine repetitive matrix protein 1;Putative uncharacterized protein SRRM1;Serine/arginine repetitive matrix 1;Ser/Arg-related nuclear matrix protein;Serine/arginine repetitive matrix protein 1;SR-related nuclear matrix protein of 160 kDa;Ser/Arg-related nuclear matrix protein;Serine/arginine repetitive matrix protein 1;SR-related nuclear matrix protein of…	RP11-373M8.1-002;SRRM1;SRM160;SRRM1;SRM160;SRRM1	B7Z7U0;E9PCT1;A9Z1X7;Q8IYB3;Q8IYB3-2	>B7Z7U0|B7Z7U0_HUMAN cDNA FLJ61739, highly similar to Serine/arginine repetitive matrix protein 1 OS=Homo sapiens PE=2 SV=1|SWISS-PROT:B7Z7U0;>E9PCT1|E9PCT1_HUMAN Uncharacterized protein OS=Homo sapiens GN=SRRM1 PE=4 SV=2|SWISS-PROT:E9PCT1;>A9Z1X7|A9Z1X7_H	650	0.999999	9.21189e-12	154.49	464.718	0.21852	2
0.971737	0.1141	0.695638	0.887525	+	1.38893	0.66725	1.58804	0.0408387	S	_GSS(ph)S(ph)ASIVK_	GS(0.016)S(0.986)S(0.998)ASIVK	GS(-18.47)S(18.47)S(26.49)AS(-36.5)IVK	TMKGSSSASIVKG	Q14126|DSG2_HUMAN	Q14126|DSG2_HUMAN	Cadherin family member 5;Desmoglein-2;HDGC	CDHF5;DSG2	Q14126	>Q14126|DSG2_HUMAN Desmoglein-2 OS=Homo sapiens GN=DSG2 PE=1 SV=2|SWISS-PROT:Q14126	701	0.997568	0.0186917	114.97	498.196	0.1979	2
1.15834	0.412944	0.315682	0.743213	+	1.38923	0.657544	1.5774	0.04081	S	_S(ph)FTDQSTLQEDER_	S(0.999)FT(0.001)DQSTLQEDER	S(28.68)FT(-28.68)DQS(-86.61)T(-94.1)LQEDER	MSAVDRSFTDQST	Q92729|PTPRU_HUMAN	Q92729|PTPRU_HUMAN;E9PH42|E9PH42_HUMAN;F8W7J5|F8W7J5_HUMAN;Q92729-4|PTPRU_HUMAN;Q92729-2|PTPRU_HUMAN;Q92729-3|PTPRU_HUMAN	Pancreatic carcinoma phosphatase 2;Protein-tyrosine phosphatase J;Protein-tyrosine phosphatase pi;Protein-tyrosine phosphatase receptor omicron;Receptor-type protein-tyrosine phosphatase psi;Receptor-type tyrosine-protein phosphatase U;Pancreatic carcinoma phosphatase 2;Protein-tyrosine phosphatase J;Protein-tyrosine phosphatase pi;Protein-tyrosine phosphatase receptor omicron;Receptor-type prote…	FMI;PCP2;PTPRO;PTPRU;FMI;PCP2;PTPRO;PTPRU;FMI;PCP2;PTPRO;PTPRU;FMI;PCP2;PTPRO;PTPRU	Q92729;E9PH42;F8W7J5;Q92729-4;Q92729-2;Q92729-3	>Q92729|PTPRU_HUMAN Receptor-type tyrosine-protein phosphatase U OS=Homo sapiens GN=PTPRU PE=1 SV=2|SWISS-PROT:Q92729;>E9PH42|E9PH42_HUMAN Uncharacterized protein OS=Homo sapiens GN=PTPRU PE=4 SV=1|SWISS-PROT:E9PH42;>F8W7J5|F8W7J5_HUMAN Uncharacterized pro	809	0.998646	1.17645e-05	155.66	818.33	0.052405	2
0.770279	0.529371	0.523863	0.799999	+	2.50385	0.655878	1.57557	0.00313434	S	_IS(ph)PPIKEEETKGDSVEK_	IS(0.999)PPIKEEET(0.001)KGDSVEK	IS(31.41)PPIKEEET(-31.41)KGDS(-35.36)VEK	SRTPRISPPIKEE	Q6PJT7|ZC3HE_HUMAN	Q6PJT7|ZC3HE_HUMAN;Q6PJT7-2|ZC3HE_HUMAN;G3V5R4|G3V5R4_HUMAN;Q6PJT7-5|ZC3HE_HUMAN;B4E2H4|B4E2H4_HUMAN;F8W9T2|F8W9T2_HUMAN;G3V256|G3V256_HUMAN;F8W848|F8W848_HUMAN;Q6PJT7-3|ZC3HE_HUMAN;Q6PJT7-4|ZC3HE_HUMAN;B4DXU8|B4DXU8_HUMAN;G3V5I6|G3V5I6_HUMAN;B4DZW7|B4DZW7_HUMAN	Renal carcinoma antigen NY-REN-37;Zinc finger CCCH domain-containing protein 14;Renal carcinoma antigen NY-REN-37;Zinc finger CCCH domain-containing protein 14;Renal carcinoma antigen NY-REN-37;Zinc finger CCCH domain-containing protein 14;cDNA FLJ56206, highly similar to Homo sapiens nuclear protein UKp68 , transcript variant 1, mRNA;Renal carcinoma antigen NY-REN-37;Zinc finger CCCH domain-cont…	ZC3H14;ZC3H14;ZC3H14;ZC3H14;ZC3H14	Q6PJT7;Q6PJT7-2;G3V5R4;Q6PJT7-5;B4E2H4;F8W9T2;G3V256;F8W848;Q6PJT7-3;Q6PJT7-4;B4DXU8;G3V5I6;B4DZW7	>Q6PJT7|ZC3HE_HUMAN Zinc finger CCCH domain-containing protein 14 OS=Homo sapiens GN=ZC3H14 PE=1 SV=1|SWISS-PROT:Q6PJT7;>Q6PJT7-2|ZC3HE_HUMAN Isoform 2 of Zinc finger CCCH domain-containing protein 14 OS=Homo sapiens GN=ZC3H14|SWISS-PROT:Q6PJT7-2;>G3V5R4|G	409	0.998988	0.028707	84.605	492.241	-0.03144	4
0.578987		0.841087	0.53047	+	1.6713	0.650182	1.56937	0.0213157	S	_TEPAAEAEAASGPSES(ph)PS(ph)PPAAEELPGSHAEPPVPAQGEAPGEQAR_	T(0.002)EPAAEAEAAS(0.013)GPS(0.338)ES(0.823)PS(0.822)PPAAEELPGS(0.003)HAEPPVPAQGEAPGEQAR	T(-29.21)EPAAEAEAAS(-20.63)GPS(-5.86)ES(5.86)PS(5.86)PPAAEELPGS(-26.22)HAEPPVPAQGEAPGEQAR	ASGPSESPSPPAA	P55884-2|EIF3B_HUMAN	P55884-2|EIF3B_HUMAN;F8W8C8|F8W8C8_HUMAN;P55884|EIF3B_HUMAN;Q86UM1|Q86UM1_HUMAN	eIF3 p110;eIF3 p116;eIF-3-eta;Eukaryotic translation initiation factor 3 subunit 9;Eukaryotic translation initiation factor 3 subunit B;Prt1 homolog;eIF3 p110;eIF3 p116;eIF-3-eta;Eukaryotic translation initiation factor 3 subunit 9;Eukaryotic translation initiation factor 3 subunit B;Prt1 homolog;Putative uncharacterized protein EIF3S9	EIF3B;EIF3S9;EIF3B;EIF3S9;EIF3S9	P55884-2;P55884;F8W8C8;Q86UM1	>P55884-2|EIF3B_HUMAN Isoform 2 of Eukaryotic translation initiation factor 3 subunit B OS=Homo sapiens GN=EIF3B|SWISS-PROT:P55884-2;>F8W8C8|F8W8C8_HUMAN Uncharacterized protein OS=Homo sapiens GN=EIF3B PE=3 SV=1|SWISS-PROT:F8W8C8;>P55884|EIF3B_HUMAN Eukar	83	0.822753	3.96264e-32	124.19	1540	-0.36073	3
0.942683	0.452701	0.739848	0.458277	+	1.91754	0.648377	1.5674	0.012091	S	_EAVVDLHADDS(ph)RISEDETER_	EAVVDLHADDS(0.89)RIS(0.107)EDET(0.003)ER	EAVVDLHADDS(9.19)RIS(-9.19)EDET(-25.14)ER	DLHADDSRISEDE	G3V3M7|G3V3M7_HUMAN	G3V3M7|G3V3M7_HUMAN;Q9UKV3-5|ACINU_HUMAN	Apoptotic chromatin condensation inducer in the nucleus	ACIN1;ACINUS;KIAA0670	G3V3M7;Q9UKV3-5;Q9UKV3	>G3V3M7|G3V3M7_HUMAN Uncharacterized protein OS=Homo sapiens GN=ACIN1 PE=4 SV=1|SWISS-PROT:G3V3M7;>Q9UKV3-5|ACINU_HUMAN Isoform 4 of Apoptotic chromatin condensation inducer in the nucleus OS=Homo sapiens GN=ACIN1|SWISS-PROT:Q9UKV3-5	882	0.890121	5.71002e-36	167.53	789.343	-0.41557	3
1.02857	0.815657	0.485736	0.258459	+	1.48994	0.647105	1.56602	0.0323639	S	_RDFS(ph)LEQLR_	RDFS(1)LEQLR	RDFS(117.52)LEQLR	MKKRDFSLEQLRQ	O15173|PGRC2_HUMAN	O15173|PGRC2_HUMAN	Membrane-associated progesterone receptor component 2;Progesterone membrane-binding protein;Steroid receptor protein DG6	DG6;PGRMC2;PMBP	O15173	>O15173|PGRC2_HUMAN Membrane-associated progesterone receptor component 2 OS=Homo sapiens GN=PGRMC2 PE=1 SV=1|SWISS-PROT:O15173	104	1	0.000234124	186.16	622.295	0.21608	2
0.891186	0.904349	0.560226	0.232538	+	1.56902	0.647075	1.56599	0.0269764	T	_VKAQT(ph)PPGPSLSGSKS(ph)PCPQEK_	VKAQT(1)PPGPSLSGSKS(1)PCPQEK	VKAQT(44.48)PPGPS(-44.48)LS(-63.98)GS(-50.44)KS(50.44)PCPQEK	PKVKAQTPPGPSL	Q9UQ35|SRRM2_HUMAN	Q9UQ35|SRRM2_HUMAN;Q9UQ35-2|SRRM2_HUMAN;F5GWZ7|F5GWZ7_HUMAN;O60382|O60382_HUMAN	300 kDa nuclear matrix antigen;Serine/arginine repetitive matrix protein 2;Serine/arginine-rich splicing factor-related nuclear matrix protein of 300 kDa;Splicing coactivator subunit SRm300;Tax-responsive enhancer element-binding protein 803;300 kDa nuclear matrix antigen;Serine/arginine repetitive matrix protein 2;Serine/arginine-rich splicing factor-related nuclear matrix protein of 300 kDa;Spl…	HSPC075;KIAA0324;SRL300;SRM300;SRRM2;HSPC075;KIAA0324;SRL300;SRM300;SRRM2;KIAA0324	Q9UQ35;Q9UQ35-2;F5GWZ7;O60382	>Q9UQ35|SRRM2_HUMAN Serine/arginine repetitive matrix protein 2 OS=Homo sapiens GN=SRRM2 PE=1 SV=2|SWISS-PROT:Q9UQ35;>Q9UQ35-2|SRRM2_HUMAN Isoform 2 of Serine/arginine repetitive matrix protein 2 OS=Homo sapiens GN=SRRM2|SWISS-PROT:Q9UQ35-2;>F5GWZ7|F5GWZ7_	1003	0.999964	1.7441e-39	167.85	814.037	-0.98859	3
0.874286	0.377402	0.720891	0.615322	+	2.07231	0.646975	1.56588	0.00846618	S	_ANPLS(ph)LDSAR_	ANPLS(1)LDSAR	ANPLS(41.08)LDS(-41.08)AR	PRANPLSLDSARW	O14654|IRS4_HUMAN	O14654|IRS4_HUMAN	160 kDa phosphotyrosine protein;Insulin receptor substrate 4;Phosphoprotein of 160 kDa	IRS4	O14654	>O14654|IRS4_HUMAN Insulin receptor substrate 4 OS=Homo sapiens GN=IRS4 PE=1 SV=1|SWISS-PROT:O14654	989	0.999922	0.0046106	114.86	562.261	0.31704	2
0.561595	0.538936	0.695994	0.781821	+	2.82008	0.644586	1.56329	0.00151328	S	_AAIIS(ph)AEGDSK_	AAIIS(1)AEGDSK	AAIIS(54.03)AEGDS(-54.03)K	KKAAIISAEGDSK	A8K401|A8K401_HUMAN	A8K401|A8K401_HUMAN;P35232|PHB_HUMAN;Q6FHP5|Q6FHP5_HUMAN;Q53FV0|Q53FV0_HUMAN;Q6PUJ7|Q6PUJ7_HUMAN;C9JW96|C9JW96_HUMAN	cDNA FLJ78511, highly similar to Homo sapiens prohibitin (PHB), mRNA;cDNA, FLJ93035, Homo sapiens prohibitin (PHB), mRNA;Prohibitin, isoform CRA_a;Prohibitin;PHB protein;Prohibitin variant;Prohibitin;Putative uncharacterized protein PHB	hCG_29613;PHB;PHB;PHB;PHB	A8K401;P35232;Q6FHP5;Q53FV0;Q6PUJ7;C9JW96	>A8K401|A8K401_HUMAN Prohibitin, isoform CRA_a OS=Homo sapiens GN=PHB PE=2 SV=1|SWISS-PROT:A8K401;>P35232|PHB_HUMAN Prohibitin OS=Homo sapiens GN=PHB PE=1 SV=1|SWISS-PROT:P35232;>Q6FHP5|Q6FHP5_HUMAN PHB protein (Fragment) OS=Homo sapiens GN=PHB PE=2 SV=1|S	213	0.999996	0.00144331	127.87	571.26	0.98968	2
1.05575	0.797096	0.431997	0.29337	+	1.47006	0.644554	1.56326	0.03388	S	_GPS(ph)GLGFNIVGGTDQQYVSNDSGIYVSR_	GPS(1)GLGFNIVGGTDQQYVSNDSGIYVSR	GPS(71.92)GLGFNIVGGT(-71.92)DQQY(-110.07)VS(-119.6)NDS(-127.12)GIY(-131.32)VS(-129.93)R	NLTRGPSGLGFNI	P57105|SYJ2B_HUMAN	P57105|SYJ2B_HUMAN	Mitochondrial outer membrane protein 25;Synaptojanin-2-binding protein	OMP25;SYNJ2BP	P57105	>P57105|SYJ2B_HUMAN Synaptojanin-2-binding protein OS=Homo sapiens GN=SYNJ2BP PE=1 SV=2|SWISS-PROT:P57105	21	1	6.27573e-42	172.74	1484.18	-0.068128	2
0.770026	1.01264	0.551098	0.236585	+	1.52296	0.642587	1.56113	0.0299944	S	_S(ph)WEEPNWM(ox)GSPR_	S(1)WEEPNWMGSPR	S(73.12)WEEPNWMGS(-73.12)PR	SHSGKRSWEEPNW	B0QY95|B0QY95_HUMAN	B0QY95|B0QY95_HUMAN;Q9H0J7|Q9H0J7_HUMAN;Q9NQG6|MID51_HUMAN;Q7L890|Q7L890_HUMAN	Putative uncharacterized protein RP5-1104E15.5;Smith-Magenis syndrome chromosome region, candidate 7-like;Putative uncharacterized protein DKFZp434F0116;Smith-Magenis syndrome chromosomal region candidate gene 7 protein-like;cDNA FLJ77734;Putative uncharacterized protein DKFZp434E0130	hCG_41725;RP5-1104E15.5;RP5-1104E15.7-005;SMCR7L;DKFZp434F0116;SMCR7L;DKFZp434E0130	B0QY95;Q9H0J7;Q9NQG6;Q7L890	>B0QY95|B0QY95_HUMAN Putative uncharacterized protein RP5-1104E15.5 OS=Homo sapiens GN=SMCR7L PE=4 SV=1|SWISS-PROT:B0QY95;>Q9H0J7|Q9H0J7_HUMAN Putative uncharacterized protein DKFZp434F0116 OS=Homo sapiens GN=DKFZp434F0116 PE=2 SV=1|SWISS-PROT:Q9H0J7;>Q9NQ	70	1	1.06435e-16	202.29	786.303	-0.33666	2
0.576184	0.586597	0.574344	0.820975	+	2.74173	0.639525	1.55782	0.00181245	S	_GAKS(ph)DPSIVR_	GAKS(1)DPSIVR	GAKS(33.01)DPS(-33.01)IVR	FIRGAKSDPSIVR	P84074|HPCA_HUMAN	P84074|HPCA_HUMAN;Q5U068|Q5U068_HUMAN;P37235|HPCL1_HUMAN;Q6FGY1|Q6FGY1_HUMAN;O75544|O75544_HUMAN;B2RB70|B2RB70_HUMAN;P61601|NCALD_HUMAN	Calcium-binding protein BDR-2;Neuron-specific calcium-binding protein hippocalcin;Hippocalcin;Calcium-binding protein BDR-1;Hippocalcin-like protein 1;HLP2;Visinin-like protein 3;cDNA FLJ78291, highly similar to Homo sapiens hippocalcin-like 1 (HPCAL1), transcript variant 2, mRNA;Hippocalcin-like 1;Hippocalcin-like 1, isoform CRA_a;HPCAL1 protein;Putative uncharacterized protein HPCAL1;BDP-1 prot…	BDR2;HPCA;BDR1;HPCAL1;hCG_23828;HPCAL1;hCG_16241;NCALD;NCALD	P84074;Q5U068;P37235;Q6FGY1;O75544;B2RB70;P61601	>P84074|HPCA_HUMAN Neuron-specific calcium-binding protein hippocalcin OS=Homo sapiens GN=HPCA PE=1 SV=2|SWISS-PROT:P84074;>Q5U068|Q5U068_HUMAN Hippocalcin OS=Homo sapiens PE=2 SV=1|SWISS-PROT:Q5U068;>P37235|HPCL1_HUMAN Hippocalcin-like protein 1 OS=Homo s	175	0.999501	0.0278865	90.685	555.271	0.056234	2
0.733354	0.547252	0.650489	0.618615	+	3.31654	0.637428	1.55555	0.000482459	S	_KNDKDDEDFQS(ph)IEFQVEQAHAK_	KNDKDDEDFQS(1)IEFQVEQAHAK	KNDKDDEDFQS(88.38)IEFQVEQAHAK	DDEDFQSIEFQVE	Q5TB80|QN1_HUMAN	Q5TB80|QN1_HUMAN;Q5TB80-2|QN1_HUMAN;B3KN48|B3KN48_HUMAN	Protein QN1 homolog;Protein QN1 homolog;cDNA FLJ13551 fis, clone PLACE1007140, weakly similar to Homo sapiens myosin, heavy polypeptide 10, non-muscle (MYH10), mRNA	C6orf84;KIAA1009;QN1;C6orf84;KIAA1009;QN1	Q5TB80;Q5TB80-2;B3KN48	>Q5TB80|QN1_HUMAN Protein QN1 homolog OS=Homo sapiens GN=KIAA1009 PE=1 SV=2|SWISS-PROT:Q5TB80;>Q5TB80-2|QN1_HUMAN Isoform 2 of Protein QN1 homolog OS=Homo sapiens GN=KIAA1009|SWISS-PROT:Q5TB80-2;>B3KN48|B3KN48_HUMAN cDNA FLJ13551 fis, clone PLACE1007140, w	1073	1	2.87358e-10	117.3	676.05	0.26809	4
0.825867	0.883777	0.320196	0.501617	+	1.74591	0.632864	1.55064	0.0179512	S	_VFQAS(ph)PEDHEK_	VFQAS(1)PEDHEK	VFQAS(72.96)PEDHEK	EKVFQASPEDHEK	Q8TCC3-2|RM30_HUMAN	Q8TCC3-2|RM30_HUMAN;Q8TCC3|RM30_HUMAN;Q8TCC3-3|RM30_HUMAN;B8ZZV5|B8ZZV5_HUMAN	39S ribosomal protein L28, mitochondrial;39S ribosomal protein L30, mitochondrial;39S ribosomal protein L28, mitochondrial;39S ribosomal protein L30, mitochondrial;39S ribosomal protein L28, mitochondrial;39S ribosomal protein L30, mitochondrial;Putative uncharacterized protein MRPL30	HSPC249;MRPL28;MRPL30;RPML28;HSPC249;MRPL28;MRPL30;RPML28;HSPC249;MRPL28;MRPL30;RPML28;MRPL30	Q8TCC3-2;Q8TCC3;Q8TCC3-3;B8ZZV5	>Q8TCC3-2|RM30_HUMAN Isoform 2 of 39S ribosomal protein L30, mitochondrial OS=Homo sapiens GN=MRPL30|SWISS-PROT:Q8TCC3-2;>Q8TCC3|RM30_HUMAN 39S ribosomal protein L30, mitochondrial OS=Homo sapiens GN=MRPL30 PE=1 SV=1|SWISS-PROT:Q8TCC3;>Q8TCC3-3|RM30_HUMAN	79	1	0.00257079	117.86	683.787	-0.010182	2
0.52717	0.424385	0.984188	0.594357	+	1.85286	0.632525	1.55028	0.0140328	S	_ATSSS(ph)SGS(ph)LSATGR_	AT(0.007)S(0.135)S(0.135)S(0.632)S(0.201)GS(0.867)LS(0.024)ATGR	AT(-23.53)S(-8.22)S(-8.22)S(6.56)S(-6.56)GS(13.79)LS(-16.07)AT(-39.01)GR	TSSSSGSLSATGR	Q03252|LMNB2_HUMAN	Q03252|LMNB2_HUMAN	Lamin-B2	LMN2;LMNB2	Q03252	>Q03252|LMNB2_HUMAN Lamin-B2 OS=Homo sapiens GN=LMNB2 PE=1 SV=3|SWISS-PROT:Q03252	404	0.866647	3.73134e-08	159	714.774	-0.12253	2
		0.616546	0.644502	+	1.85044	0.630524	1.54813	0.014111	T	_VT(ph)SAHLFEVELQAAR_	VT(0.5)S(0.5)AHLFEVELQAAR	VT(0)S(0)AHLFEVELQAAR	ECFLRVTSAHLFE	Q8N1F8|S11IP_HUMAN	Q8N1F8|S11IP_HUMAN;C9JQV3|C9JQV3_HUMAN;Q8N1F8-2|S11IP_HUMAN;B4DUE4|B4DUE4_HUMAN	LKB1-interacting protein 1;Serine/threonine-protein kinase 11-interacting protein;Putative uncharacterized protein STK11IP;LKB1-interacting protein 1;Serine/threonine-protein kinase 11-interacting protein;cDNA FLJ61412, highly similar to Homo sapiens serine/threonine kinase 11 interacting protein (STK11IP), mRNA	KIAA1898;LIP1;LKB1IP;STK11IP;STK11IP1;STK11IP;KIAA1898;LIP1;LKB1IP;STK11IP;STK11IP1	Q8N1F8;C9JQV3;Q8N1F8-2;B4DUE4	>Q8N1F8|S11IP_HUMAN Serine/threonine-protein kinase 11-interacting protein OS=Homo sapiens GN=STK11IP PE=1 SV=3|SWISS-PROT:Q8N1F8;>C9JQV3|C9JQV3_HUMAN Uncharacterized protein OS=Homo sapiens GN=STK11IP PE=4 SV=1|SWISS-PROT:C9JQV3;>Q8N1F8-2|S11IP_HUMAN Isof	573	0.5	5.85613e-26	201	875.93	0.34666	2
1.0345	0.462576	0.464877	0.556895	+	1.71578	0.629711	1.54726	0.0192405	S	_KDSNELS(ph)DS(ph)AGEEDSADLKR_	KDS(0.043)NELS(0.965)DS(0.992)AGEEDSADLKR	KDS(-14.35)NELS(14.35)DS(20.85)AGEEDS(-71.42)ADLKR	SNELSDSAGEEDS	Q9Y6X9|MORC2_HUMAN	Q9Y6X9|MORC2_HUMAN;Q9Y6X9-2|MORC2_HUMAN	MORC family CW-type zinc finger protein 2;Zinc finger CW-type coiled-coil domain protein 1;MORC family CW-type zinc finger protein 2;Zinc finger CW-type coiled-coil domain protein 1	KIAA0852;MORC2;ZCWCC1;KIAA0852;MORC2;ZCWCC1	Q9Y6X9;Q9Y6X9-2	>Q9Y6X9|MORC2_HUMAN MORC family CW-type zinc finger protein 2 OS=Homo sapiens GN=MORC2 PE=1 SV=2|SWISS-PROT:Q9Y6X9;>Q9Y6X9-2|MORC2_HUMAN Isoform 2 of MORC family CW-type zinc finger protein 2 OS=Homo sapiens GN=MORC2|SWISS-PROT:Q9Y6X9-2	779	0.992133	1.02741e-94	251.75	775.976	-0.65024	3
0.603027		0.732313	0.551491	+	2.14067	0.628944	1.54643	0.00723326	S	_RDS(ph)S(ph)ESQLASTESDKPTTGR_	RDS(0.996)S(0.996)ES(0.008)QLASTESDKPTTGR	RDS(24.19)S(24.19)ES(-24.19)QLAS(-87.03)T(-87.03)ES(-100.3)DKPT(-100.3)T(-100.3)GR	ELRRDSSESQLAS	Q96B23|CR025_HUMAN	Q96B23|CR025_HUMAN;Q96B23-2|CR025_HUMAN	Uncharacterized protein C18orf25;Uncharacterized protein C18orf25	C18orf25;C18orf25	Q96B23;Q96B23-2	>Q96B23|CR025_HUMAN Uncharacterized protein C18orf25 OS=Homo sapiens GN=C18orf25 PE=1 SV=2|SWISS-PROT:Q96B23;>Q96B23-2|CR025_HUMAN Isoform 2 of Uncharacterized protein C18orf25 OS=Homo sapiens GN=C18orf25|SWISS-PROT:Q96B23-2	67	0.996215	8.88002e-82	226.23	771.319	-1.3645	3
0.597889	0.606253	0.770702	0.540722	+	2.97903	0.628891	1.54638	0.00104947	S	_HVQSLEPDPGTPGS(ph)ER_	HVQSLEPDPGTPGS(1)ER	HVQS(-119.95)LEPDPGT(-42.89)PGS(42.89)ER	DPGTPGSERTEAL	Q9NX46|ARHL2_HUMAN	Q9NX46|ARHL2_HUMAN	[Protein ADP-ribosylarginine] hydrolase-like protein 2;ADP-ribosylhydrolase 3;Poly(ADP-ribose) glycohydrolase ARH3	ADPRHL2;ARH3	Q9NX46	>Q9NX46|ARHL2_HUMAN Poly(ADP-ribose) glycohydrolase ARH3 OS=Homo sapiens GN=ADPRHL2 PE=1 SV=1|SWISS-PROT:Q9NX46	67	0.999949	3.86264e-19	165.58	893.394	-0.73085	2
0.725261	0.835358	0.7612	0.171591	+	1.57873	0.623353	1.54045	0.0263798	S	_KSS(ph)GTGTEPVAK_	KS(0.001)S(0.998)GTGTEPVAK	KS(-28.3)S(28.3)GT(-38.9)GT(-47.72)EPVAK	QLARKSSGTGTEP	Q6ULP2|AFTIN_HUMAN	Q6ULP2|AFTIN_HUMAN;Q6ULP2-4|AFTIN_HUMAN;Q53GW0|Q53GW0_HUMAN;Q6ULP2-2|AFTIN_HUMAN;Q6ULP2-5|AFTIN_HUMAN;Q6ULP2-3|AFTIN_HUMAN;Q3LIF3|Q3LIF3_HUMAN;B8ZZI9|B8ZZI9_HUMAN	Aftiphilin;Aftiphilin;Aftiphilin protein isoform b variant;Aftiphilin;Aftiphilin;Aftiphilin;Putative uncharacterized protein Nbla10388;Putative uncharacterized protein AFTPH	AFTH;AFTPH;AFTH;AFTPH;AFTH;AFTPH;AFTH;AFTPH;AFTH;AFTPH;Nbla10388;AFTPH	Q6ULP2;Q6ULP2-4;Q53GW0;Q6ULP2-2;Q6ULP2-5;Q6ULP2-3;Q3LIF3;B8ZZI9	>Q6ULP2|AFTIN_HUMAN Aftiphilin OS=Homo sapiens GN=AFTPH PE=1 SV=2|SWISS-PROT:Q6ULP2;>Q6ULP2-4|AFTIN_HUMAN Isoform 4 of Aftiphilin OS=Homo sapiens GN=AFTPH|SWISS-PROT:Q6ULP2-4;>Q53GW0|Q53GW0_HUMAN Aftiphilin protein isoform b variant (Fragment) OS=Homo sapi	518	0.998378	0.00328186	160.38	621.292	0.97224	2
0.944784	0.617581	0.771125	0.146916	+	1.44069	0.620101	1.53698	0.0362498	S	_AGS(ph)LKDPDVAELFFKDDPEK_	AGS(1)LKDPDVAELFFKDDPEK	AGS(87.21)LKDPDVAELFFKDDPEK	AGGRAGSLKDPDV	Q9UL54|TAOK2_HUMAN	Q9UL54|TAOK2_HUMAN;B7ZM88|B7ZM88_HUMAN;Q9UL54-2|TAOK2_HUMAN;A0PJ48|A0PJ48_HUMAN;E7EV72|E7EV72_HUMAN;Q6PIN8|Q6PIN8_HUMAN	Kinase from chicken homolog C;Prostate-derived STE20-like kinase 1;Serine/threonine-protein kinase TAO2;Thousand and one amino acid protein 2;TAOK2 protein;Kinase from chicken homolog C;Prostate-derived STE20-like kinase 1;Serine/threonine-protein kinase TAO2;Thousand and one amino acid protein 2;TAOK2 protein;TAOK2 protein	KIAA0881;MAP3K17;PSK;PSK1;TAOK2;UNQ2971/PRO7431;TAOK2;KIAA0881;MAP3K17;PSK;PSK1;TAOK2;UNQ2971/PRO7431;TAOK2;TAOK2	Q9UL54;B7ZM88;Q9UL54-2;A0PJ48;E7EV72;Q6PIN8	>Q9UL54|TAOK2_HUMAN Serine/threonine-protein kinase TAO2 OS=Homo sapiens GN=TAOK2 PE=1 SV=2|SWISS-PROT:Q9UL54;>B7ZM88|B7ZM88_HUMAN TAOK2 protein OS=Homo sapiens GN=TAOK2 PE=2 SV=1|SWISS-PROT:B7ZM88;>Q9UL54-2|TAOK2_HUMAN Isoform 2 of Serine/threonine-protei	9	1	1.33637e-06	115.63	767.694	0.14427	3
0.689925	0.596458	0.644225	0.541713	+	3.52598	0.61808	1.53483	0.000297865	S	_TEPAAEAEAASGPSES(ph)PS(ph)PPAAEELPGSHAEPPVPAQGEAPGEQAR_	T(0.002)EPAAEAEAAS(0.013)GPS(0.338)ES(0.823)PS(0.822)PPAAEELPGS(0.003)HAEPPVPAQGEAPGEQAR	T(-29.21)EPAAEAEAAS(-20.63)GPS(-5.86)ES(5.86)PS(5.86)PPAAEELPGS(-26.22)HAEPPVPAQGEAPGEQAR	GPSESPSPPAAEE	P55884-2|EIF3B_HUMAN	P55884-2|EIF3B_HUMAN;F8W8C8|F8W8C8_HUMAN;P55884|EIF3B_HUMAN;Q86UM1|Q86UM1_HUMAN	eIF3 p110;eIF3 p116;eIF-3-eta;Eukaryotic translation initiation factor 3 subunit 9;Eukaryotic translation initiation factor 3 subunit B;Prt1 homolog;eIF3 p110;eIF3 p116;eIF-3-eta;Eukaryotic translation initiation factor 3 subunit 9;Eukaryotic translation initiation factor 3 subunit B;Prt1 homolog;Putative uncharacterized protein EIF3S9	EIF3B;EIF3S9;EIF3B;EIF3S9;EIF3S9	P55884-2;P55884;F8W8C8;Q86UM1	>P55884-2|EIF3B_HUMAN Isoform 2 of Eukaryotic translation initiation factor 3 subunit B OS=Homo sapiens GN=EIF3B|SWISS-PROT:P55884-2;>F8W8C8|F8W8C8_HUMAN Uncharacterized protein OS=Homo sapiens GN=EIF3B PE=3 SV=1|SWISS-PROT:F8W8C8;>P55884|EIF3B_HUMAN Eukar	85	0.82166	3.96264e-32	124.19	1540	-0.36073	3
0.981853	0.39835	0.53446	0.551491	+	1.78233	0.616539	1.53319	0.0165072	T	_VQTT(ph)PKVEEEQDLK_	VQT(0.112)T(0.888)PKVEEEQDLK	VQT(-8.99)T(8.99)PKVEEEQDLK	KIKVQTTPKVEEE	Q8N3X1-2|FNBP4_HUMAN	Q8N3X1-2|FNBP4_HUMAN;D3DQS4|D3DQS4_HUMAN;Q8N3X1|FNBP4_HUMAN;B3KNP0|B3KNP0_HUMAN	Formin-binding protein 30;Formin-binding protein 4;Formin binding protein 4, isoform CRA_d;Formin-binding protein 30;Formin-binding protein 4;cDNA FLJ30074 fis, clone BGGI11000123, highly similar to Homo sapiens formin binding protein 4 (FNBP4), mRNA	FBP30;FNBP4;KIAA1014;FNBP4;hCG_25190;FBP30;FNBP4;KIAA1014	Q8N3X1-2;Q8N3X1;D3DQS4;B3KNP0	>Q8N3X1-2|FNBP4_HUMAN Isoform 2 of Formin-binding protein 4 OS=Homo sapiens GN=FNBP4|SWISS-PROT:Q8N3X1-2;>D3DQS4|D3DQS4_HUMAN Formin binding protein 4, isoform CRA_d OS=Homo sapiens GN=FNBP4 PE=4 SV=1|SWISS-PROT:D3DQS4;>Q8N3X1|FNBP4_HUMAN Formin-binding pr	519	0.887939	7.69666e-06	138.02	575.277	-0.15735	3
0.69964	0.214995	0.695638	0.851119	+	1.67551	0.615348	1.53193	0.02111	S	_GSS(ph)S(ph)ASIVK_	GS(0.016)S(0.986)S(0.998)ASIVK	GS(-18.47)S(18.47)S(26.49)AS(-36.5)IVK	ATMKGSSSASIVK	Q14126|DSG2_HUMAN	Q14126|DSG2_HUMAN	Cadherin family member 5;Desmoglein-2;HDGC	CDHF5;DSG2	Q14126	>Q14126|DSG2_HUMAN Desmoglein-2 OS=Homo sapiens GN=DSG2 PE=1 SV=2|SWISS-PROT:Q14126	700	0.986003	0.0186917	114.97	498.196	0.1979	2
0.843421	0.375179	0.447949	0.794187	+	1.85332	0.615184	1.53175	0.0140178	S	_KEES(ph)PPPPK_	KEES(1)PPPPK	KEES(160.36)PPPPK	TVKKEESPPPPKV	A8K6Q4|A8K6Q4_HUMAN	A8K6Q4|A8K6Q4_HUMAN;P78332|RBM6_HUMAN;E9PGM9|E9PGM9_HUMAN;Q86SS3|Q86SS3_HUMAN;B4DNY1|B4DNY1_HUMAN;B3KSK6|B3KSK6_HUMAN	cDNA FLJ76888, highly similar to Homo sapiens RNA binding motif protein 6 (RBM6), mRNA;Lung cancer antigen NY-LU-12;Protein G16;RNA-binding motif protein 6;RNA-binding protein 6;RNA-binding protein DEF-3;RBM6 protein;cDNA FLJ60318, highly similar to RNA-binding protein 6;cDNA FLJ36517 fis, clone TRACH2002043, highly similar to RNA-binding protein 6	DEF3;RBM6	A8K6Q4;P78332;E9PGM9;Q86SS3;B4DNY1;B3KSK6	>A8K6Q4|A8K6Q4_HUMAN cDNA FLJ76888, highly similar to Homo sapiens RNA binding motif protein 6 (RBM6), mRNA OS=Homo sapiens PE=2 SV=1|SWISS-PROT:A8K6Q4;>P78332|RBM6_HUMAN RNA-binding protein 6 OS=Homo sapiens GN=RBM6 PE=1 SV=5|SWISS-PROT:P78332;>E9PGM9|E9P	891	1	0.000212297	173.64	544.755	-0.057251	2
0.545573	0.56179	0.736388		+	2.01171	0.614584	1.53112	0.00973386	S	_S(ph)WHDVQVSSAYVK_	S(1)WHDVQVSSAYVK	S(90.44)WHDVQVS(-90.44)S(-95.83)AY(-115.43)VK	KQNLSRSWHDVQV	Q5JWU6|Q5JWU6_HUMAN	Q5JWU6|Q5JWU6_HUMAN;Q5U0E0|Q5U0E0_HUMAN;O43399|TPD54_HUMAN;Q6FGS1|Q6FGS1_HUMAN;Q53GA0|Q53GA0_HUMAN;B4DDV4|B4DDV4_HUMAN;Q5J908|Q5J908_HUMAN	Tumor protein D52-like 2;Tumor protein D52-like 2, isoform CRA_e;Tumor protein D52-like 2;Tumor protein D52-like 2, isoform CRA_d;Tumor protein D52-like 2;Tumor protein D54;cDNA, FLJ95317, highly similar to Homo sapiens tumor protein D52-like 2 (TPD52L2), mRNA;TPD52L2 protein;Tumor protein D52-like 2, isoform CRA_a;Tumor protein D52-like 2 isoform e variant;cDNA FLJ52530, highly similar to Tumor …	hCG_22755;RP4-591C20.2-003;TPD52L2;hCG_22755;RP4-591C20.2-007;TPD52L2;TPD52L2;hCG_22755;TPD52L2	Q5JWU6;Q5U0E0;O43399;Q6FGS1;Q53GA0;B4DDV4;Q5J908	>Q5JWU6|Q5JWU6_HUMAN Tumor protein D52-like 2 OS=Homo sapiens GN=TPD52L2 PE=2 SV=1|SWISS-PROT:Q5JWU6;>Q5U0E0|Q5U0E0_HUMAN Tumor protein D52-like 2 OS=Homo sapiens GN=TPD52L2 PE=2 SV=1|SWISS-PROT:Q5U0E0;>O43399|TPD54_HUMAN Tumor protein D54 OS=Homo sapiens	96	1	0.000507878	122.97	793.356	1.3086	2
0.475189	0.99429	0.49917	0.484396	+	1.77036	0.613261	1.52971	0.0169682	S	_LPQTS(ph)DDEKKDF_	LPQT(0.349)S(0.651)DDEKKDF	LPQT(-2.71)S(2.71)DDEKKDF	PKLPQTSDDEKKD	Q9GZT3|SLIRP_HUMAN	Q9GZT3|SLIRP_HUMAN	SRA stem-loop-interacting RNA-binding protein, mitochondrial	C14orf156;DC23;DC50;PD04872;SLIRP	Q9GZT3	>Q9GZT3|SLIRP_HUMAN SRA stem-loop-interacting RNA-binding protein, mitochondrial OS=Homo sapiens GN=SLIRP PE=1 SV=1|SWISS-PROT:Q9GZT3	102	0.651018	3.48672e-08	186.46	501.552	-0.22228	3
0.492725	0.798507	0.98083	0.172743	+	1.38592	0.611201	1.52753	0.0411227	S	_ASS(ph)LSESS(ph)PPK_	AS(0.012)S(0.988)LS(0.001)ES(0.37)S(0.63)PPK	AS(-18.97)S(18.97)LS(-31.06)ES(-2.3)S(2.3)PPK	SSLSESSPPKAMK	Q53GG0|Q53GG0_HUMAN;Q59FE8|Q59FE8_HUMAN	Q53GG0|Q53GG0_HUMAN;Q9UHB6|LIMA1_HUMAN;B4DN52|B4DN52_HUMAN;Q9UHB6-2|LIMA1_HUMAN;F8VQE1|F8VQE1_HUMAN;B3KTW2|B3KTW2_HUMAN;Q9UHB6-3|LIMA1_HUMAN;F8VS07|F8VS07_HUMAN;F8VRN8|F8VRN8_HUMAN;Q59FE8|Q59FE8_HUMAN;Q9UHB6-4|LIMA1_HUMAN	Epithelial protein lost in neoplasm beta variant;Epithelial protein lost in neoplasm;LIM domain and actin-binding protein 1;cDNA FLJ55990, highly similar to LIM domain and actin-binding protein 1;Epithelial protein lost in neoplasm;LIM domain and actin-binding protein 1;cDNA FLJ38853 fis, clone MESAN2010321, highly similar to LIM domain and actin-binding protein 1;Epithelial protein lost in neopl…	EPLIN;LIMA1;PP624;SREBP3;EPLIN;LIMA1;PP624;SREBP3;EPLIN;LIMA1;PP624;SREBP3;EPLIN;LIMA1;PP624;SREBP3	Q53GG0;Q9UHB6;B4DN52;Q9UHB6-2;F8VQE1;B3KTW2;Q9UHB6-3;F8VS07;F8VRN8;Q59FE8;Q9UHB6-4	>Q53GG0|Q53GG0_HUMAN Epithelial protein lost in neoplasm beta variant (Fragment) OS=Homo sapiens PE=2 SV=1|SWISS-PROT:Q53GG0;>Q9UHB6|LIMA1_HUMAN LIM domain and actin-binding protein 1 OS=Homo sapiens GN=LIMA1 PE=1 SV=1|SWISS-PROT:Q9UHB6;>B4DN52|B4DN52_HUMA	384	0.629721	9.83628e-11	198.81	625.241	-0.25501	2
1.12121	0.265677	0.433387	0.614474	+	1.33605	0.608688	1.52487	0.0461269	S	_RPAS(ph)PSSPEHLPATPAESPAQR_	RPAS(0.736)PS(0.132)S(0.132)PEHLPATPAESPAQR	RPAS(7.46)PS(-7.46)S(-7.46)PEHLPAT(-58.48)PAES(-60.84)PAQR	SPKRPASPSSPEH	Q9H7L9|SDS3_HUMAN	Q9H7L9|SDS3_HUMAN;Q2M2F3|Q2M2F3_HUMAN;Q52LB7|Q52LB7_HUMAN	45 kDa Sin3-associated polypeptide;Sin3 histone deacetylase corepressor complex component SDS3;Suppressor of defective silencing 3 protein homolog;SUDS3 protein;SUDS3 protein	SAP45;SDS3;SUDS3;SUDS3;SUDS3	Q9H7L9;Q2M2F3;Q52LB7	>Q9H7L9|SDS3_HUMAN Sin3 histone deacetylase corepressor complex component SDS3 OS=Homo sapiens GN=SUDS3 PE=1 SV=2|SWISS-PROT:Q9H7L9;>Q2M2F3|Q2M2F3_HUMAN SUDS3 protein (Fragment) OS=Homo sapiens GN=SUDS3 PE=2 SV=1|SWISS-PROT:Q2M2F3;>Q52LB7|Q52LB7_HUMAN SUDS	234	0.735812	1.97091e-05	97.502	788.376	-0.36264	3
0.822445	0.568908	0.424815		+	1.4567	0.605389	1.52139	0.0349384	S	_TSAVSS(ph)PLLDQQR_	TSAVS(0.001)S(0.999)PLLDQQR	T(-94.52)S(-94.52)AVS(-29.39)S(29.39)PLLDQQR	KTSAVSSPLLDQQ	Q5T200|ZC3HD_HUMAN;Q5T200-2|ZC3HD_HUMAN	Q5T200|ZC3HD_HUMAN;Q6PJ96|Q6PJ96_HUMAN;C9J4N9|C9J4N9_HUMAN;Q5T200-2|ZC3HD_HUMAN	Zinc finger CCCH domain-containing protein 13;ZC3H13 protein;Putative uncharacterized protein ZC3H13;Zinc finger CCCH domain-containing protein 13	KIAA0853;ZC3H13;ZC3H13;ZC3H13;KIAA0853;ZC3H13	Q5T200;Q6PJ96;C9J4N9;Q5T200-2	>Q5T200|ZC3HD_HUMAN Zinc finger CCCH domain-containing protein 13 OS=Homo sapiens GN=ZC3H13 PE=1 SV=1|SWISS-PROT:Q5T200;>Q6PJ96|Q6PJ96_HUMAN ZC3H13 protein (Fragment) OS=Homo sapiens GN=ZC3H13 PE=2 SV=1|SWISS-PROT:Q6PJ96;>C9J4N9|C9J4N9_HUMAN Uncharacterize	242	0.998852	6.85942e-07	174.39	741.353	-0.87498	2
0.624522	0.751035	0.506399	0.539432	+	2.80436	0.605347	1.52134	0.00156908	S	_TRS(ph)QEQEVLER_	T(0.142)RS(0.858)QEQEVLER	T(-7.83)RS(7.83)QEQEVLER	ERPKTRSQEQEVL	B4DQZ7|B4DQZ7_HUMAN;Q9UKV3|ACINU_HUMAN;G3V3M7|G3V3M7_HUMAN	B4DQZ7|B4DQZ7_HUMAN;Q9UKV3|ACINU_HUMAN;E7EQT4|E7EQT4_HUMAN;G3V3M7|G3V3M7_HUMAN;Q9UKV3-5|ACINU_HUMAN	cDNA FLJ50838, highly similar to Apoptotic chromatin condensation inducer in thenucleus;Apoptotic chromatin condensation inducer in the nucleus;Apoptotic chromatin condensation inducer in the nucleus	ACIN1;ACINUS;KIAA0670;ACIN1;ACINUS;KIAA0670	B4DQZ7;Q9UKV3;E7EQT4;G3V3M7;Q9UKV3-5	>B4DQZ7|B4DQZ7_HUMAN cDNA FLJ50838, highly similar to Apoptotic chromatin condensation inducer in thenucleus (Fragment) OS=Homo sapiens PE=2 SV=1|SWISS-PROT:B4DQZ7;>Q9UKV3|ACINU_HUMAN Apoptotic chromatin condensation inducer in the nucleus OS=Homo sapiens	328	0.858385	0.000800602	162.22	485.559	-0.076002	3
0.817378		0.430285	0.55817	+	1.46889	0.601944	1.51776	0.0339708	S	_AIPADS(ph)PTDQEPK_	AIPADS(0.975)PT(0.025)DQEPK	AIPADS(15.85)PT(-15.85)DQEPK	KAIPADSPTDQEP	B2RB38|B2RB38_HUMAN	B2RB38|B2RB38_HUMAN;Q9Y5Y0|FLVC1_HUMAN	cDNA, FLJ95288, highly similar to Homo sapiens feline leukemia virus subgroup C cellular receptor (FLVCR), mRNA;Feline leukemia virus subgroup C receptor-related protein 1	FLVCR;FLVCR1	B2RB38;Q9Y5Y0	>B2RB38|B2RB38_HUMAN cDNA, FLJ95288, highly similar to Homo sapiens feline leukemia virus subgroup C cellular receptor (FLVCR), mRNA OS=Homo sapiens PE=2 SV=1|SWISS-PROT:B2RB38;>Q9Y5Y0|FLVC1_HUMAN Feline leukemia virus subgroup C receptor-related protein 1	536	0.974672	0.000425432	124.07	724.819	-0.66977	2
0.435949		0.528671	0.840282	+	1.40983	0.601634	1.51743	0.0389194	S	_SKPNLPSES(ph)R_	SKPNLPSES(1)R	S(-117.96)KPNLPS(-39.42)ES(39.42)R	PNLPSESRSRSKS	A8K644|A8K644_HUMAN	A8K644|A8K644_HUMAN;Q08170|SRSF4_HUMAN;Q59EF5|Q59EF5_HUMAN	cDNA FLJ76859, highly similar to Homo sapiens splicing factor, arginine/serine-rich 4 (SFRS4), mRNA;Splicing factor, arginine/serine-rich 4, isoform CRA_b;Pre-mRNA-splicing factor SRP75;Splicing factor, arginine/serine-rich 4;SRP001LB;Splicing factor, arginine/serine-rich 4 variant	hCG_23483;SFRS4;SFRS4;SRP75	A8K644;Q08170;Q59EF5	>A8K644|A8K644_HUMAN Splicing factor, arginine/serine-rich 4, isoform CRA_b OS=Homo sapiens GN=SFRS4 PE=2 SV=1|SWISS-PROT:A8K644;>Q08170|SRSF4_HUMAN Serine/arginine-rich splicing factor 4 OS=Homo sapiens GN=SRSF4 PE=1 SV=2|SWISS-PROT:Q08170;>Q59EF5|Q59EF5_	458	0.999886	0.000567146	129.89	597.779	-0.1376	2
1.13816	0.290424	0.51005	0.466862	+	1.32289	0.601374	1.51716	0.0475453	S	_(ac)AGVSFS(ph)GHR_	AGVSFS(1)GHR	AGVS(-66.15)FS(66.15)GHR	MAGVSFSGHRLEL	Q16643|DREB_HUMAN	Q16643|DREB_HUMAN;A8MV58|A8MV58_HUMAN;D6R9W4|D6R9W4_HUMAN;D6RFI1|D6RFI1_HUMAN	Developmentally-regulated brain protein;Drebrin;Putative uncharacterized protein DBN1	D0S117E;DBN1;DBN1	Q16643;A8MV58;D6R9W4;D6RFI1	>Q16643|DREB_HUMAN Drebrin OS=Homo sapiens GN=DBN1 PE=1 SV=4|SWISS-PROT:Q16643;>A8MV58|A8MV58_HUMAN Uncharacterized protein OS=Homo sapiens GN=DBN1 PE=4 SV=1|SWISS-PROT:A8MV58;>D6R9W4|D6R9W4_HUMAN Uncharacterized protein OS=Homo sapiens GN=DBN1 PE=4 SV=1|S	7	1	2.38407e-12	203.29	520.221	0.25094	2
0.453439		0.643949	0.703278	+	1.81243	0.600222	1.51595	0.0154019	S	_SES(ph)TENQSYAK_	SES(0.995)T(0.005)ENQSYAK	S(-45.82)ES(22.65)T(-22.65)ENQS(-112.59)Y(-138.37)AK	LLPRSESTENQSY	Q1RMD0|Q1RMD0_HUMAN	Q1RMD0|Q1RMD0_HUMAN;B7ZLV9|B7ZLV9_HUMAN;E9PCR8|E9PCR8_HUMAN;Q96RT1|LAP2_HUMAN;A0AVR1|A0AVR1_HUMAN;Q96RT1-2|LAP2_HUMAN;E7EQW9|E7EQW9_HUMAN;Q96RT1-3|LAP2_HUMAN;Q96RT1-5|LAP2_HUMAN;Q96RT1-4|LAP2_HUMAN;Q96RT1-6|LAP2_HUMAN;Q96RT1-7|LAP2_HUMAN;B4E3F1|B4E3F1_HUMAN	Erbb2 interacting protein;ERBB2IP protein;Densin-180-like protein;Erbb2-interacting protein;Protein LAP2;Erbb2 interacting protein;Densin-180-like protein;Erbb2-interacting protein;Protein LAP2;Densin-180-like protein;Erbb2-interacting protein;Protein LAP2;Densin-180-like protein;Erbb2-interacting protein;Protein LAP2;Densin-180-like protein;Erbb2-interacting protein;Protein LAP2;Densin-180-like …	ERBB2IP;ERBB2IP;ERBB2IP;ERBIN;KIAA1225;LAP2;ERBB2IP;ERBB2IP;ERBIN;KIAA1225;LAP2;ERBB2IP;ERBIN;KIAA1225;LAP2;ERBB2IP;ERBIN;KIAA1225;LAP2;ERBB2IP;ERBIN;KIAA1225;LAP2;ERBB2IP;ERBIN;KIAA1225;LAP2;ERBB2IP;ERBIN;KIAA1225;LAP2	Q1RMD0;B7ZLV9;E9PCR8;Q96RT1;A0AVR1;Q96RT1-2;E7EQW9;Q96RT1-3;Q96RT1-5;Q96RT1-4;Q96RT1-6;Q96RT1-7;B4E3F1	>Q1RMD0|Q1RMD0_HUMAN Erbb2 interacting protein OS=Homo sapiens GN=ERBB2IP PE=2 SV=1|SWISS-PROT:Q1RMD0;>B7ZLV9|B7ZLV9_HUMAN ERBB2IP protein OS=Homo sapiens GN=ERBB2IP PE=2 SV=1|SWISS-PROT:B7ZLV9;>E9PCR8|E9PCR8_HUMAN Uncharacterized protein OS=Homo sapiens G	1015	0.994573	2.52135e-10	197.07	662.259	-0.34384	2
0.867501	0.513188		0.419647	+	1.31903	0.600112	1.51583	0.0479704	S	_GSSEQAESDNMDVPPEDDS(ph)KEGAGEQK_	GSSEQAESDNMDVPPEDDS(1)KEGAGEQK	GS(-85.34)S(-85.34)EQAES(-61.16)DNMDVPPEDDS(61.16)KEGAGEQK	VPPEDDSKEGAGE	F4ZW66|F4ZW66_HUMAN;Q12906|ILF3_HUMAN	F4ZW66|F4ZW66_HUMAN;G5E9M5|G5E9M5_HUMAN;Q12906-6|ILF3_HUMAN;Q12906-4|ILF3_HUMAN;F4ZW64|F4ZW64_HUMAN;F4ZW65|F4ZW65_HUMAN;Q59GP7|Q59GP7_HUMAN;Q12906|ILF3_HUMAN;C9JFV5|C9JFV5_HUMAN;Q12906-3|ILF3_HUMAN;A8K590|A8K590_HUMAN;Q12906-2|ILF3_HUMAN;Q12906-5|ILF3_HUMAN;B4DFG4|B4DFG4_HUMAN	Double-stranded RNA-binding protein 76;Interleukin enhancer-binding factor 3;M-phase phosphoprotein 4;Nuclear factor associated with dsRNA;Nuclear factor of activated T-cells 90 kDa;Translational control protein 80;Double-stranded RNA-binding protein 76;Interleukin enhancer-binding factor 3;M-phase phosphoprotein 4;Nuclear factor associated with dsRNA;Nuclear factor of activated T-cells 90 kDa;Tr…	DRBF;ILF3;MPHOSPH4;NF90;DRBF;ILF3;MPHOSPH4;NF90;DRBF;ILF3;MPHOSPH4;NF90;ILF3;DRBF;ILF3;MPHOSPH4;NF90;DRBF;ILF3;MPHOSPH4;NF90;DRBF;ILF3;MPHOSPH4;NF90	F4ZW66;G5E9M5;Q12906-6;Q12906;Q12906-4;F4ZW64;F4ZW65;Q59GP7;C9JFV5;Q12906-3;A8K590;Q12906-2;Q12906-5;B4DFG4	>F4ZW66|F4ZW66_HUMAN NF110b OS=Homo sapiens PE=2 SV=1|SWISS-PROT:F4ZW66;>G5E9M5|G5E9M5_HUMAN Interleukin enhancer binding factor 3, 90kDa, isoform CRA_b OS=Homo sapiens GN=ILF3 PE=4 SV=1|SWISS-PROT:G5E9M5;>Q12906-6|ILF3_HUMAN Isoform 6 of Interleukin enhan	73	0.999999	2.77803e-56	194.08	972.717	-0.084208	3
0.214747	1.05984	0.617769	0.50457	+	1.37706	0.599231	1.51491	0.0419702	S	_KKDS(ph)PEPQVK_	KKDS(1)PEPQVK	KKDS(81.02)PEPQVK	AHKKKDSPEPQVK	Q96JQ2|CLMN_HUMAN	Q96JQ2|CLMN_HUMAN;Q6NUQ2|Q6NUQ2_HUMAN;A0PJD0|A0PJD0_HUMAN;A1A4B9|A1A4B9_HUMAN	Calmin;Calponin-like transmembrane domain protein;Calmin (Calponin-like, transmembrane);CLMN protein;CLMN protein	CLMN;KIAA1188;CLMN;CLMN;CLMN	Q96JQ2;Q6NUQ2;A0PJD0;A1A4B9	>Q96JQ2|CLMN_HUMAN Calmin OS=Homo sapiens GN=CLMN PE=1 SV=1|SWISS-PROT:Q96JQ2;>Q6NUQ2|Q6NUQ2_HUMAN Calmin (Calponin-like, transmembrane) OS=Homo sapiens GN=CLMN PE=2 SV=1|SWISS-PROT:Q6NUQ2;>A0PJD0|A0PJD0_HUMAN CLMN protein (Fragment) OS=Homo sapiens GN=CLM	619	1	5.22412e-05	141.08	412.539	0.14447	3
0.459851	0.755571	0.766298	0.411101	+	2.09845	0.598205	1.51383	0.00797165	S	_DPGPPRPPAGATQDEELQGS(ph)PLSR_	DPGPPRPPAGATQDEELQGS(0.991)PLS(0.009)R	DPGPPRPPAGAT(-102.21)QDEELQGS(20.51)PLS(-20.51)R	DEELQGSPLSRKF	Q58EX7|PKHG4_HUMAN	Q58EX7|PKHG4_HUMAN;Q58EX7-2|PKHG4_HUMAN;Q58EX7-3|PKHG4_HUMAN;C5IFI8|C5IFI8_HUMAN	Pleckstrin homology domain-containing family G member 4;Puratrophin-1;Purkinje cell atrophy-associated protein 1;Pleckstrin homology domain-containing family G member 4;Puratrophin-1;Purkinje cell atrophy-associated protein 1;Pleckstrin homology domain-containing family G member 4;Puratrophin-1;Purkinje cell atrophy-associated protein 1;Pleckstrin homology domain protein	PLEKHG4;PRTPHN1;PLEKHG4;PRTPHN1;PLEKHG4;PRTPHN1;PLEKHG4	Q58EX7;Q58EX7-2;Q58EX7-3;C5IFI8	>Q58EX7|PKHG4_HUMAN Puratrophin-1 OS=Homo sapiens GN=PLEKHG4 PE=1 SV=1|SWISS-PROT:Q58EX7;>Q58EX7-2|PKHG4_HUMAN Isoform 2 of Puratrophin-1 OS=Homo sapiens GN=PLEKHG4|SWISS-PROT:Q58EX7-2;>Q58EX7-3|PKHG4_HUMAN Isoform 3 of Puratrophin-1 OS=Homo sapiens GN=PLE	64	0.991196	3.34765e-10	129.29	851.397	-0.68152	3
0.340164	0.768417	0.601887	0.676358	+	2.1278	0.596706	1.51226	0.00745076	T	_VLLPEYGGT(ph)K_	VLLPEY(0.018)GGT(0.982)K	VLLPEY(-17.28)GGT(17.28)K	LPEYGGTKVVLDD	P61604|CH10_HUMAN	P61604|CH10_HUMAN;B8ZZL8|B8ZZL8_HUMAN;Q9UNM1|Q9UNM1_HUMAN;B8ZZ54|B8ZZ54_HUMAN	10 kDa chaperonin;10 kDa heat shock protein, mitochondrial;Chaperonin 10;Early-pregnancy factor;Heat shock 10kDa protein 1 (Chaperonin 10), isoform CRA_b;Putative uncharacterized protein HSPE1;Chaperonin 10-related protein;Heat shock 10kDa protein 1 (Chaperonin 10), isoform CRA_h;Putative uncharacterized protein HSPE1	HSPE1;hCG_21429;HSPE1;EPFP1;hCG_21429;HSPE1	P61604;B8ZZL8;Q9UNM1;B8ZZ54	>P61604|CH10_HUMAN 10 kDa heat shock protein, mitochondrial OS=Homo sapiens GN=HSPE1 PE=1 SV=2|SWISS-PROT:P61604;>B8ZZL8|B8ZZL8_HUMAN Heat shock 10kDa protein 1 (Chaperonin 10), isoform CRA_b OS=Homo sapiens GN=HSPE1 PE=3 SV=1|SWISS-PROT:B8ZZL8;>Q9UNM1|Q9U	79	0.98162	0.0241623	96.711	578.786	0.20124	2
0.513188		0.577248	0.690819	+	2.12119	0.593751	1.50917	0.00756493	S	_KESSS(ph)ALTESS(ph)GHLDHR_	KES(0.154)S(0.149)S(0.696)ALT(0.022)ES(0.415)S(0.565)GHLDHR	KES(-7.03)S(-7)S(7)ALT(-14.41)ES(-1.85)S(1.85)GHLDHR	EKKESSSALTESS	E9PMC2|E9PMC2_HUMAN	E9PMC2|E9PMC2_HUMAN;O94854|K0754_HUMAN;O94854-2|K0754_HUMAN	Uncharacterized protein KIAA0754;Uncharacterized protein KIAA0754	KIAA0754;KIAA0754	E9PMC2;O94854;O94854-2	>E9PMC2|E9PMC2_HUMAN Uncharacterized protein OS=Homo sapiens PE=4 SV=1|SWISS-PROT:E9PMC2;>O94854|K0754_HUMAN Uncharacterized protein KIAA0754 OS=Homo sapiens GN=KIAA0754 PE=1 SV=3|SWISS-PROT:O94854;>O94854-2|K0754_HUMAN Isoform 2 of Uncharacterized protein	37	0.695725	3.57254e-30	176.94	500.958	-0.2481	4
0.649386	0.710966	0.299948	0.711759	+	2.03354	0.593015	1.5084	0.00925674	S	_KWS(ph)LNTYK_	KWS(0.88)LNT(0.12)YK	KWS(8.65)LNT(-8.65)Y(-45.95)K	ELVRKWSLNTYKC	P53367-2|ARFP1_HUMAN	P53367-2|ARFP1_HUMAN;Q2M2X4|Q2M2X4_HUMAN;B4E273|B4E273_HUMAN;P53367|ARFP1_HUMAN;B7ZA10|B7ZA10_HUMAN	ADP-ribosylation factor-interacting protein 1;Arfaptin-1;ADP-ribosylation factor interacting protein 1;ADP-ribosylation factor interacting protein 1 (Arfaptin 1), isoform CRA_a;cDNA FLJ75640, highly similar to Homo sapiens ADP-ribosylation factor interacting protein 1(arfaptin 1) (ARFIP1), mRNA;ADP-ribosylation factor interacting protein 1 (Arfaptin 1), isoform CRA_b;ARFIP1 protein;cDNA FLJ53696,…	ARFIP1;ARFIP1;hCG_26981;ARFIP1;hCG_26981;ARFIP1	P53367-2;P53367;Q2M2X4;B4E273;B7ZA10	>P53367-2|ARFP1_HUMAN Isoform A of Arfaptin-1 OS=Homo sapiens GN=ARFIP1|SWISS-PROT:P53367-2;>Q2M2X4|Q2M2X4_HUMAN ADP-ribosylation factor interacting protein 1 OS=Homo sapiens GN=ARFIP1 PE=2 SV=1|SWISS-PROT:Q2M2X4;>B4E273|B4E273_HUMAN ADP-ribosylation facto	100	0.87999	0.0689719	88.819	560.265	1.1027	2
0.332622	0.911807	0.515208	0.610511	+	1.78762	0.592537	1.5079	0.0163072	S	_S(ph)SPVLQHK_	S(0.5)S(0.5)PVLQHK	S(0)S(0)PVLQHK	LKRQTRSSPVLQH	Q3V6T2|GRDN_HUMAN	Q3V6T2|GRDN_HUMAN;Q3V6T2-3|GRDN_HUMAN;Q3V6T2-2|GRDN_HUMAN;Q3V6T2-4|GRDN_HUMAN;B7ZM78|B7ZM78_HUMAN;D6W5D1|D6W5D1_HUMAN;Q9ULK8|Q9ULK8_HUMAN;B4DSN0|B4DSN0_HUMAN;Q9NW05|Q9NW05_HUMAN;B3KW94|B3KW94_HUMAN	Akt phosphorylation enhancer;Coiled-coil domain-containing protein 88A;G alpha-interacting vesicle-associated protein;Girders of actin filament;Girdin;Hook-related protein 1;Akt phosphorylation enhancer;Coiled-coil domain-containing protein 88A;G alpha-interacting vesicle-associated protein;Girders of actin filament;Girdin;Hook-related protein 1;Akt phosphorylation enhancer;Coiled-coil domain-con…	APE;CCDC88A;GRDN;KIAA1212;APE;CCDC88A;GRDN;KIAA1212;APE;CCDC88A;GRDN;KIAA1212;APE;CCDC88A;GRDN;KIAA1212;CCDC88A;KIAA1212	Q3V6T2;Q3V6T2-3;Q3V6T2-2;Q3V6T2-4;B7ZM78;D6W5D1;Q9ULK8;B4DSN0;Q9NW05;B3KW94	>Q3V6T2|GRDN_HUMAN Girdin OS=Homo sapiens GN=CCDC88A PE=1 SV=2|SWISS-PROT:Q3V6T2;>Q3V6T2-3|GRDN_HUMAN Isoform 3 of Girdin OS=Homo sapiens GN=CCDC88A|SWISS-PROT:Q3V6T2-3;>Q3V6T2-2|GRDN_HUMAN Isoform 2 of Girdin OS=Homo sapiens GN=CCDC88A|SWISS-PROT:Q3V6T2-2	1652	0.5	0.0889918	94.692	488.237	0.52223	2
0.332622	0.911807	0.515208	0.610511	+	1.78762	0.592537	1.5079	0.0163072	S	_S(ph)SPVLQHK_	S(0.5)S(0.5)PVLQHK	S(0)S(0)PVLQHK	KRQTRSSPVLQHK	Q3V6T2|GRDN_HUMAN	Q3V6T2|GRDN_HUMAN;Q3V6T2-3|GRDN_HUMAN;Q3V6T2-2|GRDN_HUMAN;Q3V6T2-4|GRDN_HUMAN;B7ZM78|B7ZM78_HUMAN;D6W5D1|D6W5D1_HUMAN;Q9ULK8|Q9ULK8_HUMAN;B4DSN0|B4DSN0_HUMAN;Q9NW05|Q9NW05_HUMAN;B3KW94|B3KW94_HUMAN	Akt phosphorylation enhancer;Coiled-coil domain-containing protein 88A;G alpha-interacting vesicle-associated protein;Girders of actin filament;Girdin;Hook-related protein 1;Akt phosphorylation enhancer;Coiled-coil domain-containing protein 88A;G alpha-interacting vesicle-associated protein;Girders of actin filament;Girdin;Hook-related protein 1;Akt phosphorylation enhancer;Coiled-coil domain-con…	APE;CCDC88A;GRDN;KIAA1212;APE;CCDC88A;GRDN;KIAA1212;APE;CCDC88A;GRDN;KIAA1212;APE;CCDC88A;GRDN;KIAA1212;CCDC88A;KIAA1212	Q3V6T2;Q3V6T2-3;Q3V6T2-2;Q3V6T2-4;B7ZM78;D6W5D1;Q9ULK8;B4DSN0;Q9NW05;B3KW94	>Q3V6T2|GRDN_HUMAN Girdin OS=Homo sapiens GN=CCDC88A PE=1 SV=2|SWISS-PROT:Q3V6T2;>Q3V6T2-3|GRDN_HUMAN Isoform 3 of Girdin OS=Homo sapiens GN=CCDC88A|SWISS-PROT:Q3V6T2-3;>Q3V6T2-2|GRDN_HUMAN Isoform 2 of Girdin OS=Homo sapiens GN=CCDC88A|SWISS-PROT:Q3V6T2-2	1653	0.5	0.0889918	94.692	488.237	0.52223	2
0.653427	0.817705	0.552475	0.345169	+	2.0312	0.592194	1.50754	0.00930684	S	_TDCEPVGLEPAVEQSSAASELAEASS(ph)EELAEAPTEAPS(ph)PEAR_	TDCEPVGLEPAVEQS(0.117)S(0.117)AAS(0.117)ELAEAS(0.117)S(0.506)EELAEAPT(0.042)EAPS(0.984)PEAR	T(-38.05)DCEPVGLEPAVEQS(-6.38)S(-6.38)AAS(-6.38)ELAEAS(-6.38)S(6.38)EELAEAPT(-12.73)EAPS(18.49)PEAR	APTEAPSPEARDS	A0AV56|A0AV56_HUMAN;Q14151|SAFB2_HUMAN	A0AV56|A0AV56_HUMAN;A8K329|A8K329_HUMAN;B7ZLP6|B7ZLP6_HUMAN;Q15424|SAFB1_HUMAN;B7ZLP5|B7ZLP5_HUMAN;B7Z5B6|B7Z5B6_HUMAN;F5H0H3|F5H0H3_HUMAN;F5H1L1|F5H1L1_HUMAN;B7Z2Z1|B7Z2Z1_HUMAN;F5GZU3|F5GZU3_HUMAN;B7Z2F6|B7Z2F6_HUMAN;B7Z1C7|B7Z1C7_HUMAN;B7Z5X3|B7Z5X3_HUMAN;Q14151|SAFB2_HUMAN;A0PJ47|A0PJ47_HUMAN;A8MXT5|A8MXT5_HUMAN;C9JPX0|C9JPX0_HUMAN	SAFB protein;Scaffold attachment factor B;cDNA FLJ76656, highly similar to Homo sapiens scaffold attachment factor B (SAFB), mRNA;SAFB protein;HSP27 estrogen response element-TATA box-binding protein;Scaffold attachment factor B1;SAFB protein;cDNA FLJ54745, highly similar to Scaffold attachment factor B;cDNA FLJ59523, highly similar to Scaffold attachment factor B;cDNA FLJ54744, highly similar to…	SAFB;SAFB;HAP;HET;SAFB;SAFB1;SAFB;KIAA0138;SAFB2;SAFB2;SAFB2;SAFB2	A0AV56;A8K329;B7ZLP6;Q15424;B7ZLP5;B7Z5B6;F5H0H3;F5H1L1;B7Z2Z1;F5GZU3;B7Z2F6;B7Z1C7;B7Z5X3;Q14151;A0PJ47;A8MXT5;C9JPX0	>A0AV56|A0AV56_HUMAN SAFB protein OS=Homo sapiens GN=SAFB PE=2 SV=1|SWISS-PROT:A0AV56;>A8K329|A8K329_HUMAN cDNA FLJ76656, highly similar to Homo sapiens scaffold attachment factor B (SAFB), mRNA OS=Homo sapiens PE=2 SV=1|SWISS-PROT:A8K329;>B7ZLP6|B7ZLP6_HU	344	0.983661	4.38836e-18	109.71	1491.3	-0.33763	3
0.743558	0.562279	0.627794	0.4336	+	2.55884	0.591808	1.50713	0.00276157	S	_VS(ph)PAHS(ph)PPENGLDK_	VS(1)PAHS(1)PPENGLDK	VS(84.65)PAHS(84.65)PPENGLDK	PATPRVSPAHSPP	Q04726|TLE3_HUMAN;F8W8S3|F8W8S3_HUMAN	Q04726|TLE3_HUMAN;Q04726-4|TLE3_HUMAN;E9PD64|E9PD64_HUMAN;Q6PI57|Q6PI57_HUMAN;Q6PRX2|Q6PRX2_HUMAN;Q04726-3|TLE3_HUMAN;B4DPT0|B4DPT0_HUMAN;F8W964|F8W964_HUMAN;Q04726-2|TLE3_HUMAN;B3KUA2|B3KUA2_HUMAN;F5H7D6|F5H7D6_HUMAN;F8W8S3|F8W8S3_HUMAN	Enhancer of split groucho-like protein 3;Transducin-like enhancer protein 3;Enhancer of split groucho-like protein 3;Transducin-like enhancer protein 3;TLE3 protein;Transducin-like enhancer of split 3 splice variant 2;Enhancer of split groucho-like protein 3;Transducin-like enhancer protein 3;cDNA FLJ58800, highly similar to Transducin-like enhancer protein 3;Enhancer of split groucho-like protei…	KIAA1547;TLE3;KIAA1547;TLE3;TLE3;KIAA1547;TLE3;KIAA1547;TLE3	Q04726;Q04726-4;E9PD64;Q6PI57;Q6PRX2;Q04726-3;B4DPT0;F8W964;Q04726-2;B3KUA2;F5H7D6;F8W8S3	>Q04726|TLE3_HUMAN Transducin-like enhancer protein 3 OS=Homo sapiens GN=TLE3 PE=1 SV=2|SWISS-PROT:Q04726;>Q04726-4|TLE3_HUMAN Isoform 4 of Transducin-like enhancer protein 3 OS=Homo sapiens GN=TLE3|SWISS-PROT:Q04726-4;>E9PD64|E9PD64_HUMAN Uncharacterized	263	1	0.000246495	157.38	804.329	-0.59167	2
	0.544386	0.632361		+	1.32325	0.588374	1.50355	0.0475059	T	_SPDEATAADQESEDDLSASRT(ph)SLER_	SPDEATAADQESEDDLS(0.053)AS(0.053)RT(0.447)S(0.447)LER	S(-94.83)PDEAT(-77.78)AADQES(-32.68)EDDLS(-9.28)AS(-9.28)RT(0)S(0)LER	DLSASRTSLERQA	C9JME2|C9JME2_HUMAN	C9JME2|C9JME2_HUMAN;Q9Y4F1-2|FARP1_HUMAN;Q9Y4F1|FARP1_HUMAN	Putative uncharacterized protein FARP1;Chondrocyte-derived ezrin-like protein;FERM, RhoGEF and pleckstrin domain-containing protein 1;Pleckstrin homology domain-containing family C member 2;Chondrocyte-derived ezrin-like protein;FERM, RhoGEF and pleckstrin domain-containing protein 1;Pleckstrin homology domain-containing family C member 2	FARP1;CDEP;FARP1;PLEKHC2;CDEP;FARP1;PLEKHC2	C9JME2;Q9Y4F1-2;Q9Y4F1	>C9JME2|C9JME2_HUMAN Uncharacterized protein OS=Homo sapiens GN=FARP1 PE=4 SV=2|SWISS-PROT:C9JME2;>Q9Y4F1-2|FARP1_HUMAN Isoform 2 of FERM, RhoGEF and pleckstrin domain-containing protein 1 OS=Homo sapiens GN=FARP1|SWISS-PROT:Q9Y4F1-2;>Q9Y4F1|FARP1_HUMAN FE	929	0.447066	1.98701e-20	141.64	920.721	-1.0283	3
0.586501	0.634221	0.485221	0.645425	+	3.28291	0.587842	1.503	0.000521302	S	_S(ph)RTS(ph)PVTR_	S(0.597)RT(0.481)S(0.921)PVT(0.001)R	S(1.1)RT(-1.1)S(8.21)PVT(-31.25)R	RSRSRTSPVTRRR	Q9UQ35|SRRM2_HUMAN	Q9UQ35|SRRM2_HUMAN;Q9UQ35-2|SRRM2_HUMAN;F5GWZ7|F5GWZ7_HUMAN;O60382|O60382_HUMAN	300 kDa nuclear matrix antigen;Serine/arginine repetitive matrix protein 2;Serine/arginine-rich splicing factor-related nuclear matrix protein of 300 kDa;Splicing coactivator subunit SRm300;Tax-responsive enhancer element-binding protein 803;300 kDa nuclear matrix antigen;Serine/arginine repetitive matrix protein 2;Serine/arginine-rich splicing factor-related nuclear matrix protein of 300 kDa;Spl…	HSPC075;KIAA0324;SRL300;SRM300;SRRM2;HSPC075;KIAA0324;SRL300;SRM300;SRRM2;KIAA0324	Q9UQ35;Q9UQ35-2;F5GWZ7;O60382	>Q9UQ35|SRRM2_HUMAN Serine/arginine repetitive matrix protein 2 OS=Homo sapiens GN=SRRM2 PE=1 SV=2|SWISS-PROT:Q9UQ35;>Q9UQ35-2|SRRM2_HUMAN Isoform 2 of Serine/arginine repetitive matrix protein 2 OS=Homo sapiens GN=SRRM2|SWISS-PROT:Q9UQ35-2;>F5GWZ7|F5GWZ7_	1987	0.921077	0.0548386	125.97	532.22	-0.58366	2
0.774165	0.976144	0.438612	0.1595	+	1.3239	0.587105	1.50223	0.0474351	S	_AEAPS(ph)SPDVAPAGKEDS(ph)PSASGR_	AEAPS(0.502)S(0.502)PDVAPAGKEDS(0.895)PS(0.051)AS(0.051)GR	AEAPS(0)S(0)PDVAPAGKEDS(12.47)PS(-12.47)AS(-12.47)GR	EKAEAPSSPDVAP	Q9P1Y6|PHRF1_HUMAN	Q9P1Y6|PHRF1_HUMAN;Q9P1Y6-3|PHRF1_HUMAN;B7ZM66|B7ZM66_HUMAN;F8WEF5|F8WEF5_HUMAN;B7ZM65|B7ZM65_HUMAN;E9PJ24|E9PJ24_HUMAN;Q9P1Y6-2|PHRF1_HUMAN	PHD and RING finger domain-containing protein 1;PHD and RING finger domain-containing protein 1;PHRF1 protein;PHRF1 protein;PHD and RING finger domain-containing protein 1	KIAA1542;PHRF1;KIAA1542;PHRF1;PHRF1;PHRF1;KIAA1542;PHRF1	Q9P1Y6;Q9P1Y6-3;B7ZM66;F8WEF5;B7ZM65;E9PJ24;Q9P1Y6-2	>Q9P1Y6|PHRF1_HUMAN PHD and RING finger domain-containing protein 1 OS=Homo sapiens GN=PHRF1 PE=1 SV=3|SWISS-PROT:Q9P1Y6;>Q9P1Y6-3|PHRF1_HUMAN Isoform 3 of PHD and RING finger domain-containing protein 1 OS=Homo sapiens GN=PHRF1|SWISS-PROT:Q9P1Y6-3;>B7ZM66	1359	0.501776	6.5033e-09	170.56	781.656	-1.0416	3
0.359409		0.729618	0.654527	+	1.44638	0.581185	1.49608	0.0357784	S	_GGEAS(ph)GTS(ph)DGGPPPSR_	GGEAS(0.997)GT(0.005)S(0.998)DGGPPPSR	GGEAS(25.75)GT(-25.75)S(26.93)DGGPPPS(-95.04)R	GEASGTSDGGPPP	O14641|DVL2_HUMAN	O14641|DVL2_HUMAN;B4E2D6|B4E2D6_HUMAN;B4DLQ0|B4DLQ0_HUMAN	DSH homolog 2;Segment polarity protein dishevelled homolog DVL-2;cDNA FLJ61066, highly similar to Segment polarity protein dishevelled homolog DVL-2;cDNA FLJ50985, highly similar to Segment polarity protein dishevelled homologDVL-2	DVL2	O14641;B4E2D6;B4DLQ0	>O14641|DVL2_HUMAN Segment polarity protein dishevelled homolog DVL-2 OS=Homo sapiens GN=DVL2 PE=1 SV=1|SWISS-PROT:O14641;>B4E2D6|B4E2D6_HUMAN cDNA FLJ61066, highly similar to Segment polarity protein dishevelled homolog DVL-2 OS=Homo sapiens PE=2 SV=1|SWI	641	0.99798	1.68198e-40	212.7	794.787	-0.79058	2
0.800165	0.354339	0.577731		+	1.3348	0.577412	1.49217	0.0462596	S	_TNS(ph)KTEVTV_	T(0.025)NS(0.487)KT(0.487)EVTV	T(-12.85)NS(0)KT(0)EVT(-43.08)V	RYLRTNSKTEVTV	B8ZZ34|SHSA8_HUMAN	B8ZZ34|SHSA8_HUMAN	Putative protein shisa-8	C22orf17;SHISA8	B8ZZ34	>B8ZZ34|SHSA8_HUMAN Putative protein shisa-8 OS=Homo sapiens GN=SHISA8 PE=5 SV=2|SWISS-PROT:B8ZZ34	486	0.487347	0.00954816	132.01	529.742	0.76931	2
0.61438	0.768925	0.688404	0.236829	+	1.78909	0.577135	1.49188	0.0162522	S	_LVGATATSS(ph)PPPK_	LVGATAT(0.012)S(0.1)S(0.888)PPPK	LVGAT(-44.79)AT(-18.79)S(-9.47)S(9.47)PPPK	GATATSSPPPKAR	Q96QD9|UIF_HUMAN	Q96QD9|UIF_HUMAN;Q96QD9-4|UIF_HUMAN	Forty-two-three domain-containing protein 1;UAP56-interacting factor;Forty-two-three domain-containing protein 1;UAP56-interacting factor	FYTTD1;UIF;FYTTD1;UIF	Q96QD9;Q96QD9-4	>Q96QD9|UIF_HUMAN UAP56-interacting factor OS=Homo sapiens GN=FYTTD1 PE=1 SV=3|SWISS-PROT:Q96QD9;>Q96QD9-4|UIF_HUMAN Isoform 4 of UAP56-interacting factor OS=Homo sapiens GN=FYTTD1|SWISS-PROT:Q96QD9-4	16	0.888023	8.04749e-06	159.94	653.326	-0.16374	2
0.86267	0.554147	0.210888	0.66712	+	1.60762	0.573706	1.48834	0.0246819	S	_S(ph)PVGKS(ph)PPSTGSTYGSSQK_	S(0.995)PVGKS(0.405)PPS(0.282)T(0.057)GS(0.057)T(0.197)Y(0.006)GS(0.001)SQK	S(21.49)PVGKS(1.57)PPS(-1.57)T(-8.54)GS(-8.54)T(-3.09)Y(-18.27)GS(-25.08)S(-34.75)QK	KSPVGKSPPSTGS	Q6PJV4|Q6PJV4_HUMAN;Q9Y2W1|TR150_HUMAN	Q6PJV4|Q6PJV4_HUMAN;Q6P0P7|Q6P0P7_HUMAN;Q05D20|Q05D20_HUMAN;Q7Z5U1|Q7Z5U1_HUMAN;Q9Y2W1|TR150_HUMAN	THRAP3 protein;THRAP3 protein;THRAP3 protein;THRAP3 protein;Thyroid hormone receptor-associated protein 3;Thyroid hormone receptor-associated protein complex 150 kDa component	THRAP3;THRAP3;THRAP3;THRAP3;THRAP3;TRAP150	Q6PJV4;Q6P0P7;Q05D20;Q7Z5U1;Q9Y2W1	>Q6PJV4|Q6PJV4_HUMAN THRAP3 protein (Fragment) OS=Homo sapiens GN=THRAP3 PE=2 SV=1|SWISS-PROT:Q6PJV4;>Q6P0P7|Q6P0P7_HUMAN THRAP3 protein (Fragment) OS=Homo sapiens GN=THRAP3 PE=2 SV=1|SWISS-PROT:Q6P0P7;>Q05D20|Q05D20_HUMAN THRAP3 protein (Fragment) OS=Homo	320	0.404735	3.45987e-30	169.7	1006.42	-0.98505	2
0.535854	0.482332	0.595026	0.673828	+	3.09545	0.57176	1.48634	0.00080269	S	_AFM(ox)ESS(ph)SLQK_	AFMES(0.034)S(0.483)S(0.483)LQK	AFMES(-11.57)S(0)S(0)LQK	AFMESSSLQKRMR	Q9NXB0|MKS1_HUMAN	Q9NXB0|MKS1_HUMAN;F5H885|F5H885_HUMAN;B4DVC5|B4DVC5_HUMAN;F5H5Y8|F5H5Y8_HUMAN	Meckel syndrome type 1 protein;cDNA FLJ53497, highly similar to Meckel syndrome type 1 protein	MKS1	Q9NXB0;F5H885;B4DVC5;F5H5Y8	>Q9NXB0|MKS1_HUMAN Meckel syndrome type 1 protein OS=Homo sapiens GN=MKS1 PE=1 SV=2|SWISS-PROT:Q9NXB0;>F5H885|F5H885_HUMAN Uncharacterized protein OS=Homo sapiens GN=MKS1 PE=4 SV=1|SWISS-PROT:F5H885;>B4DVC5|B4DVC5_HUMAN cDNA FLJ53497, highly similar to Mec	504	0.48317	0.000840901	129.1	612.254	0.19638	2
0.471448	0.552869	0.761541	0.501006	+	2.5	0.571716	1.48629	0.00316231	S	_APIDTS(ph)DVEEK_	APIDT(0.01)S(0.99)DVEEK	APIDT(-19.88)S(19.88)DVEEK	KAPIDTSDVEEKA	Q06265-2|EXOS9_HUMAN	Q06265-2|EXOS9_HUMAN;A5PLM5|A5PLM5_HUMAN;Q06265|EXOS9_HUMAN;D6RIY6|D6RIY6_HUMAN;B4DXG8|B4DXG8_HUMAN;Q06265-4|EXOS9_HUMAN;Q06265-3|EXOS9_HUMAN	Autoantigen PM/Scl 1;Exosome complex exonuclease RRP45;Exosome component 9;P75 polymyositis-scleroderma overlap syndrome-associated autoantigen;Polymyositis/scleroderma autoantigen 1;Polymyositis/scleroderma autoantigen 75 kDa;Exosome component 9;Autoantigen PM/Scl 1;Exosome complex exonuclease RRP45;Exosome component 9;P75 polymyositis-scleroderma overlap syndrome-associated autoantigen;Polymyos…	EXOSC9;PMSCL1;EXOSC9;EXOSC9;PMSCL1;EXOSC9;PMSCL1;EXOSC9;PMSCL1	Q06265-2;Q06265;A5PLM5;D6RIY6;B4DXG8;Q06265-4;Q06265-3	>Q06265-2|EXOS9_HUMAN Isoform 2 of Exosome complex component RRP45 OS=Homo sapiens GN=EXOSC9|SWISS-PROT:Q06265-2;>A5PLM5|A5PLM5_HUMAN Exosome component 9 OS=Homo sapiens GN=EXOSC9 PE=2 SV=1|SWISS-PROT:A5PLM5;>Q06265|EXOS9_HUMAN Exosome complex component RR	306	0.989822	3.36878e-10	196.11	642.274	-0.17488	2
0.345056		0.68419	0.681944	+	1.43327	0.570397	1.48493	0.0368747	S	_ISEVKDEEEDS(ph)_	ISEVKDEEEDS(1)	IS(-94.72)EVKDEEEDS(94.72)	KDEEEDS______	Q96C92|SDCG3_HUMAN	Q96C92|SDCG3_HUMAN;Q96C92-2|SDCG3_HUMAN;Q96C92-3|SDCG3_HUMAN;Q96C92-4|SDCG3_HUMAN	Antigen NY-CO-3;Serologically defined colon cancer antigen 3;Antigen NY-CO-3;Serologically defined colon cancer antigen 3;Antigen NY-CO-3;Serologically defined colon cancer antigen 3;Antigen NY-CO-3;Serologically defined colon cancer antigen 3	SDCCAG3;SDCCAG3;SDCCAG3;SDCCAG3	Q96C92;Q96C92-2;Q96C92-3;Q96C92-4	>Q96C92|SDCG3_HUMAN Serologically defined colon cancer antigen 3 OS=Homo sapiens GN=SDCCAG3 PE=1 SV=3|SWISS-PROT:Q96C92;>Q96C92-2|SDCG3_HUMAN Isoform 2 of Serologically defined colon cancer antigen 3 OS=Homo sapiens GN=SDCCAG3|SWISS-PROT:Q96C92-2;>Q96C92-3	435	1	8.69731e-11	198.57	680.264	-0.20254	2
0.420294	0.658737	0.730923	0.46425	+	2.32354	0.568551	1.48303	0.00474745	S	_AQPSSPLEGQAEGVETTGSQEAPGGGHS(ph)PSPPDQQPIYFR_	AQPSSPLEGQAEGVETTGS(0.003)QEAPGGGHS(0.798)PS(0.198)PPDQQPIYFR	AQPS(-64.85)S(-64.85)PLEGQAEGVET(-35.53)T(-35.53)GS(-23.76)QEAPGGGHS(6.05)PS(-6.05)PPDQQPIY(-39.97)FR	APGGGHSPSPPDQ	Q2TAZ0-3|ATG2A_HUMAN	Q2TAZ0-3|ATG2A_HUMAN;Q2TAZ0|ATG2A_HUMAN	Autophagy-related protein 2 homolog A;Autophagy-related protein 2 homolog A	ATG2A;KIAA0404;ATG2A;KIAA0404	Q2TAZ0-3;Q2TAZ0	>Q2TAZ0-3|ATG2A_HUMAN Isoform 2 of Autophagy-related protein 2 homolog A OS=Homo sapiens GN=ATG2A|SWISS-PROT:Q2TAZ0-3;>Q2TAZ0|ATG2A_HUMAN Autophagy-related protein 2 homolog A OS=Homo sapiens GN=ATG2A PE=1 SV=3|SWISS-PROT:Q2TAZ0	1655	0.797993	1.98204e-14	102.09	1390.96	-1.3016	3
0.430928	0.756682	0.489235	0.59388	+	2.38105	0.567681	1.48214	0.00415866	S	_RQLS(ph)PQSK_	RQLS(0.985)PQS(0.015)K	RQLS(18.17)PQS(-18.17)K	DRKRQLSPQSKSS	B4DTK7|B4DTK7_HUMAN	B4DTK7|B4DTK7_HUMAN;E7ERS3|E7ERS3_HUMAN;Q86VM9|ZCH18_HUMAN;B3KRL4|B3KRL4_HUMAN	cDNA FLJ61387, highly similar to Homo sapiens conserved nuclear protein NHN1 (NHN1), mRNA;Nuclear protein NHN1;Zinc finger CCCH domain-containing protein 18;cDNA FLJ34530 fis, clone HLUNG2008153, highly similar to Homo sapiens conserved nuclear protein NHN1 (NHN1), mRNA;cDNA FLJ36075 fis, clone TESTI2019729, highly similar to Homo sapiens conserved nuclear protein NHN1 (NHN1), mRNA;Conserved nucl…	NHN1;ZC3H18;hCG_1983429;NHN1	B4DTK7;E7ERS3;Q86VM9;B3KRL4	>B4DTK7|B4DTK7_HUMAN cDNA FLJ61387, highly similar to Homo sapiens conserved nuclear protein NHN1 (NHN1), mRNA OS=Homo sapiens PE=2 SV=1|SWISS-PROT:B4DTK7;>E7ERS3|E7ERS3_HUMAN Uncharacterized protein OS=Homo sapiens GN=ZC3H18 PE=4 SV=1|SWISS-PROT:E7ERS3;>Q	917	0.984991	0.0498738	94.85	512.253	-0.096613	2
0.310689	0.425567	0.660655	0.871292	+	1.69923	0.567051	1.48149	0.0199882	S	_AIEQADLLQEEDES(ph)PR_	AIEQADLLQEEDES(1)PR	AIEQADLLQEEDES(167.28)PR	LQEEDESPRSVLE	P61966|AP1S1_HUMAN	P61966|AP1S1_HUMAN	Adapter-related protein complex 1 sigma-1A subunit;Adaptor protein complex AP-1 sigma-1A subunit;AP-1 complex subunit sigma-1A;Clathrin assembly protein complex 1 sigma-1A small chain;Clathrin coat assembly protein AP19;Golgi adaptor HA1/AP1 adaptin sigma-1A subunit;HA1 19 kDa subunit;Sigma 1a subunit of AP-1 clathrin;Sigma1A-adaptin;Sigma-adaptin 1A	AP19;AP1S1;CLAPS1	P61966	>P61966|AP1S1_HUMAN AP-1 complex subunit sigma-1A OS=Homo sapiens GN=AP1S1 PE=1 SV=1|SWISS-PROT:P61966	147	1	1.09902e-36	194.37	961.923	1.3964	2
0.674461	0.958954	0.466758	0.148869	+	1.33729	0.56226	1.47658	0.0459946	S	_YS(ph)PSQNS(ph)PIHHIPSR_	Y(0.39)S(0.538)PS(0.079)QNS(0.992)PIHHIPS(0.001)R	Y(-1.41)S(1.41)PS(-8.68)QNS(21.75)PIHHIPS(-29.66)R	YSPSQNSPIHHIP	Q9NYF8|BCLF1_HUMAN	Q9NYF8|BCLF1_HUMAN;Q9NYF8-2|BCLF1_HUMAN;E9PK91|E9PK91_HUMAN;Q9NYF8-3|BCLF1_HUMAN;E9PKI6|E9PKI6_HUMAN;E9PQN2|E9PQN2_HUMAN;E9PK09|E9PK09_HUMAN;Q6DCA8|Q6DCA8_HUMAN;Q9NYF8-4|BCLF1_HUMAN;E9PJA7|E9PJA7_HUMAN	Bcl-2-associated transcription factor 1;Bcl-2-associated transcription factor 1;Bcl-2-associated transcription factor 1;BCLAF1 protein;Bcl-2-associated transcription factor 1	BCLAF1;BTF;KIAA0164;BCLAF1;BTF;KIAA0164;BCLAF1;BTF;KIAA0164;BCLAF1;BCLAF1;BTF;KIAA0164	Q9NYF8;Q9NYF8-2;E9PK91;Q9NYF8-3;E9PKI6;E9PQN2;E9PK09;Q6DCA8;Q9NYF8-4;E9PJA7	>Q9NYF8|BCLF1_HUMAN Bcl-2-associated transcription factor 1 OS=Homo sapiens GN=BCLAF1 PE=1 SV=2|SWISS-PROT:Q9NYF8;>Q9NYF8-2|BCLF1_HUMAN Isoform 2 of Bcl-2-associated transcription factor 1 OS=Homo sapiens GN=BCLAF1|SWISS-PROT:Q9NYF8-2;>E9PK91|E9PK91_HUMAN	290	0.992176	2.89636e-08	145.33	940.398	-0.89246	2
0.620493		0.536252	0.529471	+	2.56833	0.562072	1.47639	0.00270192	S	_DEGTS(ph)QEEMESR_	DEGT(0.012)S(0.988)QEEMESR	DEGT(-19.12)S(19.12)QEEMES(-47.22)R	LRDEGTSQEEMES	P58004|SESN2_HUMAN	P58004|SESN2_HUMAN	Hi95;Sestrin-2	SESN2;SEST2	P58004	>P58004|SESN2_HUMAN Sestrin-2 OS=Homo sapiens GN=SESN2 PE=1 SV=1|SWISS-PROT:P58004	279	0.987889	0.00376576	101.93	739.261	0.03242	2
0.153805	0.492212	0.85583	0.72718	+	1.43944	0.557257	1.47147	0.0363545	S	_TCS(ph)PWSHSEETR_	T(0.004)CS(0.995)PWS(0.001)HSEETR	T(-23.7)CS(23.7)PWS(-30.14)HS(-36.99)EET(-55.31)R	LSTRTCSPWSHSE	A5YKK5|A5YKK5_HUMAN	A5YKK5|A5YKK5_HUMAN;Q92628|K0232_HUMAN	KIAA0232;Uncharacterized protein KIAA0232	KIAA0232;KIAA0232	A5YKK5;Q92628	>A5YKK5|A5YKK5_HUMAN KIAA0232 OS=Homo sapiens GN=KIAA0232 PE=2 SV=1|SWISS-PROT:A5YKK5;>Q92628|K0232_HUMAN Uncharacterized protein KIAA0232 OS=Homo sapiens GN=KIAA0232 PE=1 SV=5|SWISS-PROT:Q92628	712	0.994594	0.0675619	98.902	778.795	1.5147	2
0.653977	0.381283	0.585443	0.607863	+	2.57086	0.557142	1.47135	0.00268624	S	_MQFS(ph)FEGPEK_	MQFS(1)FEGPEK	MQFS(126.19)FEGPEK	NMRMQFSFEGPEK	C9JMG9|C9JMG9_HUMAN	C9JMG9|C9JMG9_HUMAN;B4DGC5|B4DGC5_HUMAN;E9PG60|E9PG60_HUMAN;Q6DN90|IQEC1_HUMAN;Q6DN90-2|IQEC1_HUMAN	Putative uncharacterized protein IQSEC1;cDNA FLJ60491, highly similar to IQ motif and Sec7 domain-containing protein 1;ADP-ribosylation factors guanine nucleotide-exchange protein 100;ADP-ribosylation factors guanine nucleotide-exchange protein 2;Brefeldin-resistant Arf-GEF 2 protein;IQ motif and SEC7 domain-containing protein 1;ADP-ribosylation factors guanine nucleotide-exchange protein 100;ADP…	IQSEC1;ARFGEP100;BRAG2;IQSEC1;KIAA0763;ARFGEP100;BRAG2;IQSEC1;KIAA0763	C9JMG9;B4DGC5;E9PG60;Q6DN90;Q6DN90-2	>C9JMG9|C9JMG9_HUMAN Uncharacterized protein OS=Homo sapiens GN=IQSEC1 PE=4 SV=1|SWISS-PROT:C9JMG9;>B4DGC5|B4DGC5_HUMAN cDNA FLJ60491, highly similar to IQ motif and Sec7 domain-containing protein 1 OS=Homo sapiens PE=2 SV=1|SWISS-PROT:B4DGC5;>E9PG60|E9PG6	166	1	0.00015479	169.52	640.257	0.47623	2
0.705845	0.337426	0.576667	0.608431	+	2.24453	0.557092	1.4713	0.00569472	S	_HNGS(ph)SEILNK_	HNGS(0.991)S(0.009)EILNK	HNGS(20.64)S(-20.64)EILNK	VLKHNGSSEILNK	Q8TDM6|DLG5_HUMAN	Q8TDM6|DLG5_HUMAN;Q8TDM6-4|DLG5_HUMAN;Q8TDM6-2|DLG5_HUMAN	Discs large protein P-dlg;Disks large homolog 5;Placenta and prostate DLG;Discs large protein P-dlg;Disks large homolog 5;Placenta and prostate DLG;Discs large protein P-dlg;Disks large homolog 5;Placenta and prostate DLG	DLG5;KIAA0583;PDLG;DLG5;KIAA0583;PDLG;DLG5;KIAA0583;PDLG	Q8TDM6;Q8TDM6-4;Q8TDM6-2	>Q8TDM6|DLG5_HUMAN Disks large homolog 5 OS=Homo sapiens GN=DLG5 PE=1 SV=4|SWISS-PROT:Q8TDM6;>Q8TDM6-4|DLG5_HUMAN Isoform 4 of Disks large homolog 5 OS=Homo sapiens GN=DLG5|SWISS-PROT:Q8TDM6-4;>Q8TDM6-2|DLG5_HUMAN Isoform 2 of Disks large homolog 5 OS=Homo	295	0.99144	0.000365067	150.46	589.764	-0.10515	2
0.868213	0.315914	0.729009	0.311968	+	1.52295	0.556276	1.47047	0.0299951	T	_KAPT(ph)PQEK_	KAPT(1)PQEK	KAPT(133.23)PQEK	EEKKAPTPQEKKR	B4DDB5|B4DDB5_HUMAN;P35269|T2FA_HUMAN	B4DDB5|B4DDB5_HUMAN;P35269|T2FA_HUMAN;Q6IBK5|Q6IBK5_HUMAN;B4DXY2|B4DXY2_HUMAN;E7EUG6|E7EUG6_HUMAN	cDNA FLJ54284, highly similar to Transcription initiation factor IIF alpha subunit (EC 2.7.11.1);General transcription factor IIF 74 kDa subunit;General transcription factor IIF subunit 1;Transcription initiation factor IIF subunit alpha;Transcription initiation factor RAP74;GTF2F1 protein;cDNA FLJ50288, highly similar to Transcription initiation factor IIF alpha subunit (EC 2.7.11.1)	GTF2F1;RAP74;GTF2F1	B4DDB5;P35269;Q6IBK5;B4DXY2;E7EUG6	>B4DDB5|B4DDB5_HUMAN cDNA FLJ54284, highly similar to Transcription initiation factor IIF alpha subunit (EC 2.7.11.1) OS=Homo sapiens PE=2 SV=1|SWISS-PROT:B4DDB5;>P35269|T2FA_HUMAN General transcription factor IIF subunit 1 OS=Homo sapiens GN=GTF2F1 PE=1 S	331	1	0.0131259	152.34	489.736	0.25328	2
	0.524064		0.585251	+	1.45495	0.554657	1.46882	0.035079	S	_STWS(ph)QLSAVK_	STWS(1)QLSAVK	S(-56)T(-56)WS(56)QLS(-64.72)AVK	PLRSTWSQLSAVK	B3KXG0|B3KXG0_HUMAN	B3KXG0|B3KXG0_HUMAN;Q96DR7|ARHGQ_HUMAN;B3KVP8|B3KVP8_HUMAN;E9PBD0|E9PBD0_HUMAN;Q96DR7-3|ARHGQ_HUMAN	cDNA FLJ45349 fis, clone BRHIP3011460, highly similar to Homo sapiens Src homology 3 domain-containing guanine nucleotide exchange factor (SGEF), mRNA;SH3 domain-containing guanine exchange factor;cDNA FLJ41045 fis, clone NT2RP7005529, highly similar to Homo sapiens Src homology 3 domain-containing guanine nucleotide exchange factor (SGEF), mRNA;SH3 domain-containing guanine exchange factor	HMFN1864;SGEF;HMFN1864;SGEF	B3KXG0;Q96DR7;B3KVP8;E9PBD0;Q96DR7-3	>B3KXG0|B3KXG0_HUMAN cDNA FLJ45349 fis, clone BRHIP3011460, highly similar to Homo sapiens Src homology 3 domain-containing guanine nucleotide exchange factor (SGEF), mRNA OS=Homo sapiens PE=2 SV=1|SWISS-PROT:B3KXG0;>Q96DR7|ARHGQ_HUMAN Rho guanine nucleoti	419	0.999995	0.000341651	159.09	593.779	1.0703	2
0.795684	0.227741	0.524966	0.663937	+	1.69981	0.553082	1.46722	0.0199611	S	_S(ph)KS(ph)PPKS(ph)PEEEGAVSS_	S(1)KS(1)PPKS(1)PEEEGAVSS	S(71.34)KS(57.86)PPKS(45.82)PEEEGAVS(-45.82)S(-46.18)	SKSRSRSKSPPKS	Q01130|SRSF2_HUMAN	Q01130|SRSF2_HUMAN;Q53FN0|Q53FN0_HUMAN;B4DN89|B4DN89_HUMAN;Q8NAK9|Q8NAK9_HUMAN;B3KUY1|B3KUY1_HUMAN;B3KVY2|B3KVY2_HUMAN	Protein PR264;Splicing component, 35 kDa;Splicing factor SC35;Splicing factor, arginine/serine-rich 2;Splicing factor, arginine/serine-rich 2 variant;cDNA FLJ52570, highly similar to Splicing factor, arginine/serine-rich 2;Splicing factor, arginine/serine-rich 2, isoform CRA_g;cDNA FLJ35170 fis, clone PLACE6012942, highly similar to SPLICING FACTOR, ARGININE/SERINE-RICH 2;cDNA FLJ40890 fis, clone…	SFRS2;hCG_27842;SFRS2;hCG_27842;SFRS2	Q01130;Q53FN0;B4DN89;Q8NAK9;B3KUY1;B3KVY2	>Q01130|SRSF2_HUMAN Serine/arginine-rich splicing factor 2 OS=Homo sapiens GN=SRSF2 PE=1 SV=4|SWISS-PROT:Q01130;>Q53FN0|Q53FN0_HUMAN Splicing factor, arginine/serine-rich 2 variant (Fragment) OS=Homo sapiens PE=2 SV=1|SWISS-PROT:Q53FN0;>B4DN89|B4DN89_HUMAN	206	1	2.53777e-08	140.8	928.344	-0.23736	2
0.601031	0.521654	0.437547	0.647913	+	2.89909	0.552036	1.46615	0.00126156	S	_EMLHS(ph)PLPCTGGK_	EMLHS(1)PLPCTGGK	EMLHS(33.76)PLPCT(-33.76)GGK	AREMLHSPLPCTG	Q6SZW1|SARM1_HUMAN	Q6SZW1|SARM1_HUMAN;Q0D2N8|Q0D2N8_HUMAN;E9PFZ9|E9PFZ9_HUMAN;Q6SZW1-2|SARM1_HUMAN;Q05B42|Q05B42_HUMAN;B3KSI2|B3KSI2_HUMAN;B4DXM0|B4DXM0_HUMAN;E7EMZ3|E7EMZ3_HUMAN	Sterile alpha and Armadillo repeat protein;Sterile alpha and TIR motif-containing protein 1;Sterile alpha motif domain-containing protein 2;Tir-1 homolog;SARM1 protein;Sterile alpha and Armadillo repeat protein;Sterile alpha and TIR motif-containing protein 1;Sterile alpha motif domain-containing protein 2;Tir-1 homolog;SARM1 protein;cDNA FLJ36296 fis, clone THYMU2004320, highly similar to Steril…	KIAA0524;SAMD2;SARM;SARM1;SARM1;KIAA0524;SAMD2;SARM;SARM1;SARM1	Q6SZW1;Q0D2N8;E9PFZ9;Q6SZW1-2;Q05B42;B3KSI2;B4DXM0;E7EMZ3	>Q6SZW1|SARM1_HUMAN Sterile alpha and TIR motif-containing protein 1 OS=Homo sapiens GN=SARM1 PE=1 SV=1|SWISS-PROT:Q6SZW1;>Q0D2N8|Q0D2N8_HUMAN SARM1 protein (Fragment) OS=Homo sapiens GN=SARM1 PE=2 SV=1|SWISS-PROT:Q0D2N8;>E9PFZ9|E9PFZ9_HUMAN Uncharacterize	548	0.99958	0.000771012	119.45	753.828	-0.81892	2
0.704695	0.844868	0.59388	0.0615688	+	1.31402	0.551253	1.46536	0.0485271	S	_KEVIDASDKEGMS(ph)PAK_	KEVIDAS(0.009)DKEGMS(0.991)PAK	KEVIDAS(-20.62)DKEGMS(20.62)PAK	SDKEGMSPAKRTK	B4DZQ5|B4DZQ5_HUMAN	B4DZQ5|B4DZQ5_HUMAN	cDNA FLJ51417, highly similar to Serine/threonine-protein kinase PRP4 homolog (EC 2.7.11.1)		B4DZQ5	>B4DZQ5|B4DZQ5_HUMAN cDNA FLJ51417, highly similar to Serine/threonine-protein kinase PRP4 homolog (EC 2.7.11.1) OS=Homo sapiens PE=2 SV=1|SWISS-PROT:B4DZQ5	79	0.99141	2.25367e-81	266.15	595.609	0.02992	3
0.670387	0.572696	0.548733	0.401849	+	2.65702	0.548416	1.46248	0.00220285	S	_LSSEVSGS(ph)GSGNFGEEGNPQGK_	LS(0.036)S(0.036)EVS(0.101)GS(0.7)GS(0.127)GNFGEEGNPQGK	LS(-12.88)S(-12.88)EVS(-8.4)GS(7.42)GS(-7.42)GNFGEEGNPQGK	SSEVSGSGSGNFG	O14654|IRS4_HUMAN	O14654|IRS4_HUMAN	160 kDa phosphotyrosine protein;Insulin receptor substrate 4;Phosphoprotein of 160 kDa	IRS4	O14654	>O14654|IRS4_HUMAN Insulin receptor substrate 4 OS=Homo sapiens GN=IRS4 PE=1 SV=1|SWISS-PROT:O14654	463	0.699933	3.52297e-149	274.75	1102.46	-0.51549	2
	0.576861	0.519039		+	1.4742	0.54795	1.46201	0.0335584	S	_RHPPDDDLSQDSPEQEASKS(ph)PR_	RHPPDDDLS(0.001)QDS(0.006)PEQEAS(0.125)KS(0.868)PR	RHPPDDDLS(-30.73)QDS(-21.51)PEQEAS(-8.42)KS(8.42)PR	EQEASKSPRGGVA	Q9P0K8|FOXJ2_HUMAN	Q9P0K8|FOXJ2_HUMAN;Q9P0K8-2|FOXJ2_HUMAN	Fork head homologous X;Forkhead box protein J2;Fork head homologous X;Forkhead box protein J2	FHX;FOXJ2;FHX;FOXJ2	Q9P0K8;Q9P0K8-2	>Q9P0K8|FOXJ2_HUMAN Forkhead box protein J2 OS=Homo sapiens GN=FOXJ2 PE=1 SV=1|SWISS-PROT:Q9P0K8;>Q9P0K8-2|FOXJ2_HUMAN Isoform FOXJ2.S of Forkhead box protein J2 OS=Homo sapiens GN=FOXJ2|SWISS-PROT:Q9P0K8-2	172	0.868316	0.000626946	81.51	643.533	-0.15064	4
0.519341	0.268315	0.478092	0.917852	+	1.55988	0.5459	1.45993	0.0275499	S	_LVVPASQCGS(ph)LIGK_	LVVPAS(0.285)QCGS(0.715)LIGK	LVVPAS(-3.99)QCGS(3.99)LIGK	PASQCGSLIGKGG	Q59HD4|Q59HD4_HUMAN;F8VZX2|F8VZX2_HUMAN	Q59HD4|Q59HD4_HUMAN;Q6IPF4|Q6IPF4_HUMAN;Q15366|PCBP2_HUMAN;A8K7X6|A8K7X6_HUMAN;F8VYL7|F8VYL7_HUMAN;Q32Q82|Q32Q82_HUMAN;Q68Y55|Q68Y55_HUMAN;F8VRG9|F8VRG9_HUMAN;F8VWQ4|F8VWQ4_HUMAN;B4DXP5|B4DXP5_HUMAN;G3V0E8|G3V0E8_HUMAN;B4DLC0|B4DLC0_HUMAN;P57721|PCBP3_HUMAN;P57721-4|PCBP3_HUMAN;A8MX33|A8MX33_HUMAN;E9PFP8|E9PFP8_HUMAN;Q5MJP6|Q5MJP6_HUMAN;P57721-5|PCBP3_HUMAN;P57721-3|PCBP3_HUMAN;P57721-2|PCBP3_HUM…	Poly(RC)-binding protein 2 isoform b variant;Poly(RC) binding protein 2;Poly(RC) binding protein 2, isoform CRA_d;Alpha-CP2;Heterogeneous nuclear ribonucleoprotein E2;Poly(rC)-binding protein 2;cDNA FLJ77432, highly similar to Homo sapiens poly(rC) binding protein 2 (PCBP2), transcript variant 2, mRNA;Poly(RC) binding protein 2, isoform CRA_b;PCBP2 protein;Poly(RC) binding protein 2;Poly(RC) bind…	hCG_2017557;PCBP2;PCBP2;hCG_2017557;PCBP2;PCBP2;hCG_2017557;PCBP2;PCBP3;PCBP3;PCBP3;PCBP3;PCBP3;PCBP3;PCBP3	Q59HD4;Q6IPF4;Q15366;A8K7X6;F8VYL7;Q32Q82;Q68Y55;F8VRG9;F8VWQ4;B4DXP5;G3V0E8;B4DLC0;P57721;P57721-4;A8MX33;E9PFP8;Q5MJP6;P57721-5;P57721-3;P57721-2;F8VXH9;F8W0G4;F8W1G6;F8VZX2;B4DRD7	>Q59HD4|Q59HD4_HUMAN Poly(RC)-binding protein 2 isoform b variant (Fragment) OS=Homo sapiens PE=2 SV=1|SWISS-PROT:Q59HD4;>Q6IPF4|Q6IPF4_HUMAN Poly(RC) binding protein 2 OS=Homo sapiens GN=PCBP2 PE=2 SV=1|SWISS-PROT:Q6IPF4;>Q15366|PCBP2_HUMAN Poly(rC)-bindi	123	0.714643	0.00612727	98.592	754.881	-0.19195	2
0.66257	0.239276	0.587461	0.69332	+	1.86429	0.545657	1.45968	0.0136682	S	_KES(ph)LSPGK_	KES(0.864)LS(0.136)PGK	KES(8.02)LS(-8.02)PGK	SEAKKESLSPGKL	Q0ZGT2|NEXN_HUMAN	Q0ZGT2|NEXN_HUMAN;Q0ZGT2-2|NEXN_HUMAN;D3DQ79|D3DQ79_HUMAN;B4DPZ7|B4DPZ7_HUMAN;B4DUN9|B4DUN9_HUMAN;E7EUA0|E7EUA0_HUMAN;E7ETM8|E7ETM8_HUMAN	F-actin-binding protein;Nelin;Nexilin;F-actin-binding protein;Nelin;Nexilin;Nexilin (F actin binding protein), isoform CRA_b;cDNA FLJ56379, highly similar to Mus musculus nexilin (Nexn), mRNA;cDNA FLJ56909, highly similar to Rattus norvegicus nexilin (Nexn), transcript variant s, mRNA	NEXN;NEXN;hCG_24063;NEXN	Q0ZGT2;Q0ZGT2-2;D3DQ79;B4DPZ7;B4DUN9;E7EUA0;E7ETM8	>Q0ZGT2|NEXN_HUMAN Nexilin OS=Homo sapiens GN=NEXN PE=1 SV=1|SWISS-PROT:Q0ZGT2;>Q0ZGT2-2|NEXN_HUMAN Isoform 2 of Nexilin OS=Homo sapiens GN=NEXN|SWISS-PROT:Q0ZGT2-2;>D3DQ79|D3DQ79_HUMAN Nexilin (F actin binding protein), isoform CRA_b OS=Homo sapiens GN=NE	241	0.863838	0.0190348	120.12	463.223	0.21395	2
0.283685	0.858061	0.483674	0.553164	+	1.70761	0.544646	1.45866	0.0196062	S	_NEES(ph)EKEDA_	NEES(1)EKEDA	NEES(107.57)EKEDA	EVKNEESEKEDA_	Q9BYD6|RM01_HUMAN	Q9BYD6|RM01_HUMAN	39S ribosomal protein L1, mitochondrial	BM-022;MRPL1	Q9BYD6	>Q9BYD6|RM01_HUMAN 39S ribosomal protein L1, mitochondrial OS=Homo sapiens GN=MRPL1 PE=1 SV=2|SWISS-PROT:Q9BYD6	320	1	0.00126497	144.65	565.698	-0.31456	2
	0.78157	0.371726	0.479851	+	1.32621	0.544382	1.4584	0.0471834	S	_KHDS(ph)GAADLER_	KHDS(1)GAADLER	KHDS(87)GAADLER	KPRKHDSGAADLE	Q9NX55|HYPK_HUMAN	Q9NX55|HYPK_HUMAN;Q9NX55-3|HYPK_HUMAN	Huntingtin yeast partner K;Huntingtin-interacting protein K;Huntingtin yeast partner K;Huntingtin-interacting protein K	C15orf63;HSPC136;HYPK;C15orf63;HSPC136;HYPK	Q9NX55;Q9NX55-3	>Q9NX55|HYPK_HUMAN Huntingtin-interacting protein K OS=Homo sapiens GN=HYPK PE=1 SV=2|SWISS-PROT:Q9NX55;>Q9NX55-3|HYPK_HUMAN Isoform 3 of Huntingtin-interacting protein K OS=Homo sapiens GN=HYPK|SWISS-PROT:Q9NX55-3	38	1	0.000515573	136.7	639.777	-1.2071	2
0.478092	0.52707	0.410775	0.739934	+	2.32211	0.538968	1.45293	0.00476311	S	_ADLLGS(ph)ILSSM(ox)EK_	ADLLGS(1)ILSSMEK	ADLLGS(47.38)ILS(-47.38)S(-47.38)MEK	MADLLGSILSSME	O75391|SPAG7_HUMAN	O75391|SPAG7_HUMAN	Sperm-associated antigen 7	SPAG7	O75391	>O75391|SPAG7_HUMAN Sperm-associated antigen 7 OS=Homo sapiens GN=SPAG7 PE=1 SV=2|SWISS-PROT:O75391	7	0.999963	0.0625531	87.184	487.23	-0.43871	3
0.531069	0.52306	0.793605	0.304745	+	1.90062	0.53812	1.45208	0.0125713	S	_KGS(ph)PTPGFSTR_	KGS(0.972)PT(0.028)PGFSTR	KGS(15.43)PT(-15.43)PGFS(-50.59)T(-50.59)R	YPERKGSPTPGFS	Q6ZRV2|FA83H_HUMAN	Q6ZRV2|FA83H_HUMAN	Protein FAM83H	FAM83H	Q6ZRV2	>Q6ZRV2|FA83H_HUMAN Protein FAM83H OS=Homo sapiens GN=FAM83H PE=1 SV=3|SWISS-PROT:Q6ZRV2	881	0.972151	0.0036546	108.56	607.782	0.055687	2
0.697774	0.667665	0.156397	0.620023	+	1.60964	0.535465	1.44941	0.0245677	S	_ELS(ph)HEDLEPPPEHIPPPPRPPKR_	ELS(1)HEDLEPPPEHIPPPPRPPKR	ELS(25.5)HEDLEPPPEHIPPPPRPPKR	DQWKELSHEDLEP	A8K3M3|A8K3M3_HUMAN	A8K3M3|A8K3M3_HUMAN;P18031|PTN1_HUMAN;B4DSN5|B4DSN5_HUMAN	cDNA FLJ75657, highly similar to Homo sapiens protein tyrosine phosphatase, non-receptor type 1 (PTPN1), mRNA;cDNA, FLJ92897, Homo sapiens protein tyrosine phosphatase, non-receptor type 1 (PTPN1), mRNA;Protein tyrosine phosphatase, non-receptor type 1, isoform CRA_c;Protein-tyrosine phosphatase 1B;Tyrosine-protein phosphatase non-receptor type 1;cDNA FLJ50851, highly similar to Tyrosine-protein …	hCG_37134;PTPN1;PTP1B;PTPN1	A8K3M3;P18031;B4DSN5	>A8K3M3|A8K3M3_HUMAN Protein tyrosine phosphatase, non-receptor type 1, isoform CRA_c OS=Homo sapiens GN=PTPN1 PE=2 SV=1|SWISS-PROT:A8K3M3;>P18031|PTN1_HUMAN Tyrosine-protein phosphatase non-receptor type 1 OS=Homo sapiens GN=PTPN1 PE=1 SV=1|SWISS-PROT:P18	295	1	0.000512269	84.653	549.677	-0.15687	5
0.238542	0.341758	0.718263	0.842617	+	1.45997	0.535295	1.44924	0.0346762	S	_LSEHSEVNPSVELS(ph)PAR_	LSEHSEVNPSVELS(1)PAR	LS(-131.17)EHS(-119.07)EVNPS(-50.48)VELS(50.48)PAR	NPSVELSPARSWS	Q7Z591|AKNA_HUMAN	Q7Z591|AKNA_HUMAN;Q64FY1|Q64FY1_HUMAN;Q7Z591-2|AKNA_HUMAN;Q7Z591-7|AKNA_HUMAN;Q7Z591-3|AKNA_HUMAN;Q7Z591-6|AKNA_HUMAN	AT-hook-containing transcription factor;AKNA transcript B1;AT-hook-containing transcription factor;AT-hook-containing transcription factor;AT-hook-containing transcription factor;AT-hook-containing transcription factor	AKNA;KIAA1968;AKNA;AKNA;KIAA1968;AKNA;KIAA1968;AKNA;KIAA1968;AKNA;KIAA1968	Q7Z591;Q64FY1;Q7Z591-2;Q7Z591-7;Q7Z591-3;Q7Z591-6	>Q7Z591|AKNA_HUMAN AT-hook-containing transcription factor OS=Homo sapiens GN=AKNA PE=1 SV=2|SWISS-PROT:Q7Z591;>Q64FY1|Q64FY1_HUMAN AKNA transcript B1 (Fragment) OS=Homo sapiens GN=AKNA PE=2 SV=1|SWISS-PROT:Q64FY1;>Q7Z591-2|AKNA_HUMAN Isoform 2 of AT-hook-	196	0.999991	4.45249e-25	170.16	965.949	-1.6403	2
0.766468	0.556307	0.237686	0.568616	+	1.78065	0.532269	1.4462	0.0165709	S	_STGCDFAVS(ph)PK_	STGCDFAVS(1)PK	S(-120.01)T(-120.01)GCDFAVS(120.01)PK	GCDFAVSPKLMPM	B2R5V2|B2R5V2_HUMAN	B2R5V2|B2R5V2_HUMAN;P55809|SCOT1_HUMAN;Q6IAV5|Q6IAV5_HUMAN;B7Z609|B7Z609_HUMAN;E9PDW2|E9PDW2_HUMAN;B7Z528|B7Z528_HUMAN	cDNA, FLJ92639, highly similar to Homo sapiens 3-oxoacid CoA transferase (OXCT), nuclear geneencoding mitochondrial protein, mRNA;3-oxoacid-CoA transferase 1;Somatic-type succinyl-CoA:3-oxoacid-CoA-transferase;Succinyl-CoA:3-ketoacid-coenzyme A transferase 1, mitochondrial;OXCT protein;cDNA FLJ51747, highly similar to Succinyl-CoA:3-ketoacid-coenzyme A transferase1, mitochondrial (EC 2.8.3.5);cDN…	OXCT;OXCT1;SCOT;OXCT	B2R5V2;P55809;Q6IAV5;B7Z609;E9PDW2;B7Z528	>B2R5V2|B2R5V2_HUMAN cDNA, FLJ92639, highly similar to Homo sapiens 3-oxoacid CoA transferase (OXCT), nuclear geneencoding mitochondrial protein, mRNA OS=Homo sapiens PE=2 SV=1|SWISS-PROT:B2R5V2;>P55809|SCOT1_HUMAN Succinyl-CoA:3-ketoacid-coenzyme A transf	509	1	0.000319111	142.07	624.752	0.35857	2
0.412077	0.812457	0.216734	0.680234	+	1.54358	0.530376	1.44431	0.0286034	S	_WKEPGSGGPQNLS(ph)GPGGR_	WKEPGSGGPQNLS(1)GPGGR	WKEPGS(-48.88)GGPQNLS(48.88)GPGGR	GGPQNLSGPGGRE	Q9H0W8|SMG9_HUMAN	Q9H0W8|SMG9_HUMAN;Q9H0W8-2|SMG9_HUMAN	Protein SMG9;Protein smg-9 homolog;Protein SMG9;Protein smg-9 homolog	C19orf61;SMG9;C19orf61;SMG9	Q9H0W8;Q9H0W8-2	>Q9H0W8|SMG9_HUMAN Protein SMG9 OS=Homo sapiens GN=SMG9 PE=1 SV=1|SWISS-PROT:Q9H0W8;>Q9H0W8-2|SMG9_HUMAN Isoform 2 of Protein SMG9 OS=Homo sapiens GN=SMG9|SWISS-PROT:Q9H0W8-2	32	0.999987	8.20245e-07	131.56	620.951	-0.13729	3
0.611739	0.551787	0.347099	0.604261	+	2.47028	0.528721	1.44265	0.00338628	T	_CS(ph)T(ph)PGLDPER_	CS(1)T(1)PGLDPER	CS(78.32)T(78.32)PGLDPER	DSSRCSTPGLDPE	Q5SNW6|Q5SNW6_HUMAN	Q5SNW6|Q5SNW6_HUMAN;Q59GJ6|Q59GJ6_HUMAN;P42898|MTHR_HUMAN;Q5SNW5|Q5SNW5_HUMAN;Q9NY62|Q9NY62_HUMAN;Q9NY63|Q9NY63_HUMAN	Methylenetetrahydrofolate reductase;Methylenetetrahydrofolate reductase;Methylenetetrahydrofolate reductase;Methylenetetrahydrofolate reductase;Methylenetetrahydrofolate reductase;Methylenetetrahydrofolate reductase	MTHFR;RP11-56N19.4-007;MTHFR;MTHFR;RP11-56N19.4-004;MTHFR;MTHFR	Q5SNW6;Q59GJ6;P42898;Q5SNW5;Q9NY62;Q9NY63	>Q5SNW6|Q5SNW6_HUMAN Methylenetetrahydrofolate reductase OS=Homo sapiens GN=MTHFR PE=2 SV=1|SWISS-PROT:Q5SNW6;>Q59GJ6|Q59GJ6_HUMAN Methylenetetrahydrofolate reductase (Fragment) OS=Homo sapiens PE=2 SV=1|SWISS-PROT:Q59GJ6;>P42898|MTHR_HUMAN Methylenetetrah	75	1	0.0226279	97.734	646.225	-0.039154	2
0.443607	0.495491	0.684101	0.486457	+	2.65519	0.527414	1.44134	0.00221213	S	_RQS(ph)PLPPQK_	RQS(1)PLPPQK	RQS(87.18)PLPPQK	MAPKRQSPLPPQK	Q01105|SET_HUMAN	Q01105|SET_HUMAN;Q5VXV3|Q5VXV3_HUMAN;B2REB7|B2REB7_HUMAN	HLA-DR-associated protein II;Inhibitor of granzyme A-activated DNase;PHAPII;Phosphatase 2A inhibitor I2PP2A;Protein SET;Template-activating factor I;cDNA FLJ51749, highly similar to Protein SET;SET nuclear oncogene;SET translocation (Myeloid leukemia-associated), isoform CRA_a;SET nuclear oncogene	SET;hCG_40357;RP11-216B9.3-001;SET;RP11-216B9.3-009;SET	Q01105;Q5VXV3;B2REB7	>Q01105|SET_HUMAN Protein SET OS=Homo sapiens GN=SET PE=1 SV=3|SWISS-PROT:Q01105;>Q5VXV3|Q5VXV3_HUMAN SET OS=Homo sapiens GN=SET PE=2 SV=1|SWISS-PROT:Q5VXV3;>B2REB7|B2REB7_HUMAN SET nuclear oncogene (Fragment) OS=Homo sapiens GN=SET PE=4 SV=1|SWISS-PROT:B2	7	1	0.038965	91.549	565.79	-0.3272	2
		0.524365	0.53037	+	2.4407	0.527368	1.4413	0.00362497	S	_S(ph)LNLQAESVR_	S(1)LNLQAESVR	S(97.93)LNLQAES(-97.93)VR	ERASFRSLNLQAE	Q12923-3|PTN13_HUMAN	Q12923-3|PTN13_HUMAN;Q12923-4|PTN13_HUMAN;Q12923|PTN13_HUMAN;Q59H55|Q59H55_HUMAN	Fas-associated protein-tyrosine phosphatase 1;Protein-tyrosine phosphatase 1E;Protein-tyrosine phosphatase PTPL1;PTP-BAS;Tyrosine-protein phosphatase non-receptor type 13;Fas-associated protein-tyrosine phosphatase 1;Protein-tyrosine phosphatase 1E;Protein-tyrosine phosphatase PTPL1;PTP-BAS;Tyrosine-protein phosphatase non-receptor type 13;Fas-associated protein-tyrosine phosphatase 1;Protein-tyr…	PNP1;PTP1E;PTPL1;PTPN13;PNP1;PTP1E;PTPL1;PTPN13;PNP1;PTP1E;PTPL1;PTPN13	Q12923-3;Q12923;Q12923-4;Q59H55	>Q12923-3|PTN13_HUMAN Isoform 3 of Tyrosine-protein phosphatase non-receptor type 13 OS=Homo sapiens GN=PTPN13|SWISS-PROT:Q12923-3;>Q12923-4|PTN13_HUMAN Isoform 4 of Tyrosine-protein phosphatase non-receptor type 13 OS=Homo sapiens GN=PTPN13|SWISS-PROT:Q12	890	1	0.0329562	111.94	598.787	1.2559	2
0.377957	0.398132	0.803227	0.527971	+	1.90011	0.526822	1.44075	0.012586	S	_ENHS(ph)PLPQGQDSIASDLPS(ph)PISLEQCQSK_	ENHS(0.999)PLPQGQDS(0.001)IASDLPS(0.851)PIS(0.149)LEQCQSK	ENHS(31.88)PLPQGQDS(-31.88)IAS(-70.46)DLPS(7.57)PIS(-7.57)LEQCQS(-52.93)K	QMRENHSPLPQGQ	D6W5H5|D6W5H5_HUMAN	D6W5H5|D6W5H5_HUMAN;Q8TCU4|ALMS1_HUMAN;B8ZZJ3|B8ZZJ3_HUMAN;Q8TCU4-2|ALMS1_HUMAN;Q8TCU4-3|ALMS1_HUMAN	Alstrom syndrome protein 1;Putative uncharacterized protein ALMS1;Alstrom syndrome protein 1;Alstrom syndrome protein 1	ALMS1;KIAA0328;ALMS1;ALMS1;KIAA0328;ALMS1;KIAA0328	D6W5H5;Q8TCU4;B8ZZJ3;Q8TCU4-2;Q8TCU4-3	>D6W5H5|D6W5H5_HUMAN Alstrom syndrome 1, isoform CRA_c OS=Homo sapiens GN=ALMS1 PE=4 SV=1|SWISS-PROT:D6W5H5;>Q8TCU4|ALMS1_HUMAN Alstrom syndrome protein 1 OS=Homo sapiens GN=ALMS1 PE=1 SV=3|SWISS-PROT:Q8TCU4;>B8ZZJ3|B8ZZJ3_HUMAN Uncharacterized protein OS=	2946	0.999342	2.65015e-41	166.35	1108.15	-0.73162	3
0.463727	0.154324	0.832607	0.654527	+	1.44312	0.526296	1.44023	0.0360478	S	_STS(ph)GEGFQFGK_	S(0.003)T(0.003)S(0.995)GEGFQFGK	S(-25.87)T(-25.87)S(25.87)GEGFQFGK	DLAKSTSGEGFQF;DVAKSTSGEGFQF	B4DYH0|B4DYH0_HUMAN;P49792|RBP2_HUMAN;Q7Z3J3|RGPD4_HUMAN;Q99666|RGPD5_HUMAN	B4DYH0|B4DYH0_HUMAN;E7ESF1|E7ESF1_HUMAN;F8VYC4|F8VYC4_HUMAN;P0DJD1|RGPD2_HUMAN;P0DJD0|RGPD1_HUMAN;B4DTT2|B4DTT2_HUMAN;B4E0M7|B4E0M7_HUMAN;P49792|RBP2_HUMAN;E9PGT0|E9PGT0_HUMAN;Q7Z3J3|RGPD4_HUMAN;A6NKT7|RGPD3_HUMAN;B4DZH4|B4DZH4_HUMAN;C9JX22|C9JX22_HUMAN;Q99666|RGPD5_HUMAN;O14715|RGPD8_HUMAN	cDNA FLJ56975, highly similar to Ran-binding protein 2-like 6;cDNA FLJ54456, highly similar to Ran-binding protein 2-like 6;cDNA FLJ58076, highly similar to Ran-binding protein 2-like 6;358 kDa nucleoporin;E3 SUMO-protein ligase RanBP2;Nuclear pore complex protein Nup358;Nucleoporin Nup358;p270;Ran-binding protein 2;RanBP2-like and GRIP domain-containing protein 4;RanBP2-like and GRIP domain-cont…	NUP358;RANBP2;RGP4;RGPD4;RGP3;RGPD3;RGPD3;RANBP2L1;RANBP2L2;RGP5;RGP6;RGP7;RGPD5;RGPD6;RGPD7;RANBP2ALPHA;RANBP2L1;RANBP2L3;RGPD8	B4DYH0;E7ESF1;F8VYC4;P0DJD1;P0DJD0;B4DTT2;B4E0M7;P49792;E9PGT0;Q7Z3J3;A6NKT7;B4DZH4;C9JX22;Q99666;O14715	>B4DYH0|B4DYH0_HUMAN cDNA FLJ56975, highly similar to Ran-binding protein 2-like 6 OS=Homo sapiens PE=2 SV=1|SWISS-PROT:B4DYH0;>E7ESF1|E7ESF1_HUMAN Uncharacterized protein OS=Homo sapiens GN=RGPD1 PE=4 SV=1|SWISS-PROT:E7ESF1;>F8VYC4|F8VYC4_HUMAN Uncharacte	1955	0.994845	0.000355495	138.89	612.75	0.47964	2
0.592445		0.390668	0.591679	+	1.79684	0.524931	1.43886	0.0159645	S	_NVSQS(ph)QLQK_	NVS(0.18)QS(0.82)QLQK	NVS(-6.57)QS(6.57)QLQK	SKNVSQSQLQKFV	Q9NVV4|PAPD1_HUMAN	Q9NVV4|PAPD1_HUMAN;Q9NVV4-2|PAPD1_HUMAN	mtPAP;PAP-associated domain-containing protein 1;Poly(A) RNA polymerase, mitochondrial;Polynucleotide adenylyltransferase;Terminal uridylyltransferase 1;mtPAP;PAP-associated domain-containing protein 1;Poly(A) RNA polymerase, mitochondrial;Polynucleotide adenylyltransferase;Terminal uridylyltransferase 1	MTPAP;PAPD1;MTPAP;PAPD1	Q9NVV4;Q9NVV4-2	>Q9NVV4|PAPD1_HUMAN Poly(A) RNA polymerase, mitochondrial OS=Homo sapiens GN=MTPAP PE=1 SV=1|SWISS-PROT:Q9NVV4;>Q9NVV4-2|PAPD1_HUMAN Isoform 2 of Poly(A) RNA polymerase, mitochondrial OS=Homo sapiens GN=MTPAP|SWISS-PROT:Q9NVV4-2	493	0.819516	0.00196252	156.83	556.261	-0.038175	2
0.350158	0.600555	0.270469	0.874049	+	1.50754	0.523808	1.43775	0.0310786	S	_TEYLCENS(ph)LEGK_	TEYLCENS(1)LEGK	T(-135.14)EY(-112.5)LCENS(112.5)LEGK	EYLCENSLEGKNK	C9J154|C9J154_HUMAN	C9J154|C9J154_HUMAN;Q9HBM0|VEZA_HUMAN;F2Z3A6|F2Z3A6_HUMAN;F8W8C2|F8W8C2_HUMAN	Putative uncharacterized protein VEZT;Vezatin	VEZT;VEZT	C9J154;Q9HBM0;F2Z3A6;F8W8C2	>C9J154|C9J154_HUMAN Uncharacterized protein OS=Homo sapiens GN=VEZT PE=4 SV=1|SWISS-PROT:C9J154;>Q9HBM0|VEZA_HUMAN Vezatin OS=Homo sapiens GN=VEZT PE=1 SV=3|SWISS-PROT:Q9HBM0;>F2Z3A6|F2Z3A6_HUMAN Uncharacterized protein OS=Homo sapiens GN=VEZT PE=4 SV=1|S	668	1	6.3256e-08	186.58	761.81	-0.1375	2
0.619366	0.411426	0.556699	0.483468	+	2.85031	0.51774	1.43171	0.00141153	S	_VKS(ph)ST(ph)PPRQS(ph)PSR_	VKS(0.845)S(0.256)T(0.899)PPRQS(0.9)PS(0.1)R	VKS(6.84)S(-6.84)T(8.71)PPRQS(9.62)PS(-9.62)R	STPPRQSPSRSSS	Q9UQ35|SRRM2_HUMAN	Q9UQ35|SRRM2_HUMAN;Q9UQ35-2|SRRM2_HUMAN;F5GWZ7|F5GWZ7_HUMAN;Q9UQ39|Q9UQ39_HUMAN	300 kDa nuclear matrix antigen;Serine/arginine repetitive matrix protein 2;Serine/arginine-rich splicing factor-related nuclear matrix protein of 300 kDa;Splicing coactivator subunit SRm300;Tax-responsive enhancer element-binding protein 803;300 kDa nuclear matrix antigen;Serine/arginine repetitive matrix protein 2;Serine/arginine-rich splicing factor-related nuclear matrix protein of 300 kDa;Spl…	HSPC075;KIAA0324;SRL300;SRM300;SRRM2;HSPC075;KIAA0324;SRL300;SRM300;SRRM2	Q9UQ35;Q9UQ35-2;F5GWZ7;Q9UQ39	>Q9UQ35|SRRM2_HUMAN Serine/arginine repetitive matrix protein 2 OS=Homo sapiens GN=SRRM2 PE=1 SV=2|SWISS-PROT:Q9UQ35;>Q9UQ35-2|SRRM2_HUMAN Isoform 2 of Serine/arginine repetitive matrix protein 2 OS=Homo sapiens GN=SRRM2|SWISS-PROT:Q9UQ35-2;>F5GWZ7|F5GWZ7_	908	0.899845	0.062836	87.498	556.23	-0.50492	3
0.760519	0.443925	0.419215	0.441483	+	2.09786	0.516286	1.43027	0.00798255	S	_RAELVCLNNTEISENSS(ph)DLS(ph)QK_	RAELVCLNNTEISENS(0.116)S(0.884)DLS(1)QK	RAELVCLNNT(-117.14)EIS(-52.5)ENS(-8.83)S(8.83)DLS(32.81)QK	EISENSSDLSQKL	Q9P0K7|RAI14_HUMAN	Q9P0K7|RAI14_HUMAN;E9PED3|E9PED3_HUMAN;Q9P0K7-2|RAI14_HUMAN;E7EMX7|E7EMX7_HUMAN;Q9P0K7-3|RAI14_HUMAN;B4DNL3|B4DNL3_HUMAN	Ankycorbin;Ankyrin repeat and coiled-coil structure-containing protein;Novel retinal pigment epithelial cell protein;Retinoic acid-induced protein 14;Ankycorbin;Ankyrin repeat and coiled-coil structure-containing protein;Novel retinal pigment epithelial cell protein;Retinoic acid-induced protein 14;Ankycorbin;Ankyrin repeat and coiled-coil structure-containing protein;Novel retinal pigment epithe…	KIAA1334;NORPEG;RAI14;KIAA1334;NORPEG;RAI14;KIAA1334;NORPEG;RAI14	Q9P0K7;E9PED3;Q9P0K7-2;E7EMX7;Q9P0K7-3;B4DNL3	>Q9P0K7|RAI14_HUMAN Ankycorbin OS=Homo sapiens GN=RAI14 PE=1 SV=2|SWISS-PROT:Q9P0K7;>E9PED3|E9PED3_HUMAN Uncharacterized protein OS=Homo sapiens GN=RAI14 PE=4 SV=1|SWISS-PROT:E9PED3;>Q9P0K7-2|RAI14_HUMAN Isoform 2 of Ankycorbin OS=Homo sapiens GN=RAI14|SWI	479	0.884239	1.20352e-76	203.56	889.717	0.073219	3
0.692338	0.452279	0.267356	0.648097	+	1.87652	0.515018	1.42901	0.0132887	S	_YQQDQIVKEDS(ph)VEAVGAQLK_	YQQDQIVKEDS(1)VEAVGAQLK	Y(-96.5)QQDQIVKEDS(96.5)VEAVGAQLK	QIVKEDSVEAVGA	O00459|P85B_HUMAN	O00459|P85B_HUMAN;Q96EV4|Q96EV4_HUMAN;Q96CK7|Q96CK7_HUMAN;E9PFP1|E9PFP1_HUMAN;Q05BV6|Q05BV6_HUMAN	Phosphatidylinositol 3-kinase 85 kDa regulatory subunit beta;Phosphatidylinositol 3-kinase regulatory subunit beta;PIK3R2 protein;PIK3R2 protein;PIK3R2 protein	PIK3R2;PIK3R2;PIK3R2;PIK3R2	O00459;Q96EV4;Q96CK7;E9PFP1;Q05BV6	>O00459|P85B_HUMAN Phosphatidylinositol 3-kinase regulatory subunit beta OS=Homo sapiens GN=PIK3R2 PE=1 SV=2|SWISS-PROT:O00459;>Q96EV4|Q96EV4_HUMAN PIK3R2 protein (Fragment) OS=Homo sapiens GN=PIK3R2 PE=2 SV=2|SWISS-PROT:Q96EV4;>Q96CK7|Q96CK7_HUMAN PIK3R2	438	1	2.4933e-13	139.08	776.709	-0.54557	3
0.653886	0.736475	0.447315	0.216982	+	1.66876	0.513664	1.42767	0.0214405	S	_KETQS(ph)PEQVK_	KET(0.003)QS(0.997)PEQVK	KET(-25.66)QS(25.66)PEQVK	VKKETQSPEQVKS	Q9NYF8|BCLF1_HUMAN	Q9NYF8|BCLF1_HUMAN;Q9NYF8-2|BCLF1_HUMAN;E9PK91|E9PK91_HUMAN;Q9NYF8-3|BCLF1_HUMAN;E9PKI6|E9PKI6_HUMAN;E9PQN2|E9PQN2_HUMAN;E9PK09|E9PK09_HUMAN;Q6DCA8|Q6DCA8_HUMAN	Bcl-2-associated transcription factor 1;Bcl-2-associated transcription factor 1;Bcl-2-associated transcription factor 1;BCLAF1 protein	BCLAF1;BTF;KIAA0164;BCLAF1;BTF;KIAA0164;BCLAF1;BTF;KIAA0164;BCLAF1	Q9NYF8;Q9NYF8-2;E9PK91;Q9NYF8-3;E9PKI6;E9PQN2;E9PK09;Q6DCA8	>Q9NYF8|BCLF1_HUMAN Bcl-2-associated transcription factor 1 OS=Homo sapiens GN=BCLAF1 PE=1 SV=2|SWISS-PROT:Q9NYF8;>Q9NYF8-2|BCLF1_HUMAN Isoform 2 of Bcl-2-associated transcription factor 1 OS=Homo sapiens GN=BCLAF1|SWISS-PROT:Q9NYF8-2;>E9PK91|E9PK91_HUMAN	496	0.997292	6.86248e-16	206.97	627.292	0.62548	2
0.472488	0.281906	0.481505	0.818278	+	1.71546	0.513544	1.42755	0.0192548	S	_GSKPS(ph)PLSVK_	GS(0.001)KPS(0.998)PLS(0.001)VK	GS(-30.27)KPS(30.27)PLS(-31.55)VK	GKGSKPSPLSVKN	Q96S94|CCNL2_HUMAN	Q96S94|CCNL2_HUMAN;B4DE38|B4DE38_HUMAN;A8K8A3|A8K8A3_HUMAN;B3KQ08|B3KQ08_HUMAN;Q96S94-3|CCNL2_HUMAN;Q9H2N7|Q9H2N7_HUMAN;F8W6U5|F8W6U5_HUMAN	Cyclin-L2;Paneth cell-enhanced expression protein;cDNA FLJ54840, highly similar to Cyclin-L2;cDNA FLJ14864 fis, clone PLACE1001845, highly similar to Cyclin-L2;cDNA FLJ78264, highly similar to Homo sapiens cyclin L2, mRNA;Cyclin L2, isoform CRA_e;cDNA FLJ32571 fis, clone SPLEN2000197, highly similar to Cyclin-L2;Cyclin-L2;Paneth cell-enhanced expression protein;HCLA-iso	CCNL2;SB138;CCNL2;hCG_20423;CCNL2;SB138	Q96S94;B4DE38;A8K8A3;B3KQ08;Q96S94-3;Q9H2N7;F8W6U5	>Q96S94|CCNL2_HUMAN Cyclin-L2 OS=Homo sapiens GN=CCNL2 PE=1 SV=1|SWISS-PROT:Q96S94;>B4DE38|B4DE38_HUMAN cDNA FLJ54840, highly similar to Cyclin-L2 OS=Homo sapiens PE=2 SV=1|SWISS-PROT:B4DE38;>A8K8A3|A8K8A3_HUMAN Cyclin L2, isoform CRA_e OS=Homo sapiens GN=	348	0.998363	0.0273697	90.913	540.278	-0.19554	2
0.372395	0.567448	0.252052	0.849679	+	1.5278	0.510394	1.42444	0.0296617	S	_GSSHCDSPS(ph)PQEDGQIMFDVEMHTSR_	GSSHCDS(0.007)PS(0.993)PQEDGQIMFDVEMHTSR	GS(-34.21)S(-34.21)HCDS(-21.76)PS(21.76)PQEDGQIMFDVEMHT(-68.63)S(-64.55)R	SHCDSPSPQEDGQ	Q9H3K3|Q9H3K3_HUMAN	Q9H3K3|Q9H3K3_HUMAN;O60238|BNI3L_HUMAN;Q6IBV1|Q6IBV1_HUMAN;B4DTN1|B4DTN1_HUMAN;B0AZS9|B0AZS9_HUMAN;B4DUN8|B4DUN8_HUMAN	My020 protein;Adenovirus E1B19K-binding protein B5;BCL2/adenovirus E1B 19 kDa protein-interacting protein 3A;BCL2/adenovirus E1B 19 kDa protein-interacting protein 3-like;NIP3-like protein X;BCL2/adenovirus E1B 19kDa interacting protein 3-like;BNIP3L protein;cDNA FLJ75547, highly similar to Homo sapiens BCL2/adenovirus E1B 19kDa interacting protein 3-like (BNIP3L), mRNA;cDNA FLJ51086, highly simi…	BNIP3A;BNIP3H;BNIP3L;NIX;BNIP3L;hCG_17158	Q9H3K3;O60238;Q6IBV1;B4DTN1;B0AZS9;B4DUN8	>Q9H3K3|Q9H3K3_HUMAN My020 protein OS=Homo sapiens PE=2 SV=1|SWISS-PROT:Q9H3K3;>O60238|BNI3L_HUMAN BCL2/adenovirus E1B 19 kDa protein-interacting protein 3-like OS=Homo sapiens GN=BNIP3L PE=1 SV=1|SWISS-PROT:O60238;>Q6IBV1|Q6IBV1_HUMAN BCL2/adenovirus E1B	97	0.992631	2.52477e-30	148.38	1005.4	-0.93152	3
0.740712		0.391658	0.398569	+	1.32439	0.510313	1.42436	0.0473814	S	_VS(ph)DSESEGPQK_	VS(1)DSESEGPQK	VS(50.69)DS(-50.69)ES(-78.08)EGPQK	LPKPRVSDSESEG	Q96ST2|IWS1_HUMAN	Q96ST2|IWS1_HUMAN;E7EX51|E7EX51_HUMAN;B4DL52|B4DL52_HUMAN;B4DGM5|B4DGM5_HUMAN;B4DJ84|B4DJ84_HUMAN;Q96ST2-3|IWS1_HUMAN	IWS1-like protein;Protein IWS1 homolog;cDNA FLJ54017, highly similar to IWS1 homolog;cDNA FLJ53983, highly similar to IWS1 homolog;cDNA FLJ59547, highly similar to IWS1 homolog;IWS1-like protein;Protein IWS1 homolog	IWS1;IWS1L;IWS1;IWS1L	Q96ST2;E7EX51;B4DL52;B4DGM5;B4DJ84;Q96ST2-3	>Q96ST2|IWS1_HUMAN Protein IWS1 homolog OS=Homo sapiens GN=IWS1 PE=1 SV=2|SWISS-PROT:Q96ST2;>E7EX51|E7EX51_HUMAN Uncharacterized protein OS=Homo sapiens GN=IWS1 PE=4 SV=2|SWISS-PROT:E7EX51;>B4DL52|B4DL52_HUMAN cDNA FLJ54017, highly similar to IWS1 homolog	300	0.999991	0.000734346	134.98	621.748	-1.0832	2
0.761285	0.631896	0.233765	0.414244	+	1.65488	0.510298	1.42434	0.0221371	S	_YESQLS(ph)TNEEKVDTDDR_	YES(0.017)QLS(0.971)T(0.012)NEEKVDTDDR	Y(-92.43)ES(-17.67)QLS(17.67)T(-18.99)NEEKVDT(-120.68)DDR	KYESQLSTNEEKV	Q13433|S39A6_HUMAN	Q13433|S39A6_HUMAN;Q13433-2|S39A6_HUMAN;B4DWH6|B4DWH6_HUMAN	Estrogen-regulated protein LIV-1;Solute carrier family 39 member 6;Zinc transporter ZIP6;Zrt- and Irt-like protein 6;Estrogen-regulated protein LIV-1;Solute carrier family 39 member 6;Zinc transporter ZIP6;Zrt- and Irt-like protein 6;cDNA FLJ50261, highly similar to Zinc transporter SLC39A6	LIV1;SLC39A6;ZIP6;LIV1;SLC39A6;ZIP6	Q13433;Q13433-2;B4DWH6	>Q13433|S39A6_HUMAN Zinc transporter ZIP6 OS=Homo sapiens GN=SLC39A6 PE=1 SV=3|SWISS-PROT:Q13433;>Q13433-2|S39A6_HUMAN Isoform 2 of Zinc transporter ZIP6 OS=Homo sapiens GN=SLC39A6|SWISS-PROT:Q13433-2;>B4DWH6|B4DWH6_HUMAN Uncharacterized protein OS=Homo sa	478	0.971129	7.74326e-51	223.29	1054.94	-0.77318	2
0.407081	0.359521	0.315102	0.959028	+	1.36671	0.510183	1.42423	0.0429826	S	_TGSS(ph)PTQGIVNK_	T(0.099)GS(0.099)S(0.801)PTQGIVNK	T(-9.08)GS(-9.08)S(9.08)PT(-33.69)QGIVNK	LDRTGSSPTQGIV	E9PFH7|E9PFH7_HUMAN	E9PFH7|E9PFH7_HUMAN;B7ZMF3|B7ZMF3_HUMAN;Q9UPT6|JIP3_HUMAN	MAPK8IP3 protein;C-Jun-amino-terminal kinase-interacting protein 3;JNK MAP kinase scaffold protein 3;Mitogen-activated protein kinase 8-interacting protein 3	MAPK8IP3;JIP3;KIAA1066;MAPK8IP3	E9PFH7;B7ZMF3;Q9UPT6	>E9PFH7|E9PFH7_HUMAN Uncharacterized protein OS=Homo sapiens GN=MAPK8IP3 PE=4 SV=1|SWISS-PROT:E9PFH7;>B7ZMF3|B7ZMF3_HUMAN MAPK8IP3 protein OS=Homo sapiens GN=MAPK8IP3 PE=2 SV=1|SWISS-PROT:B7ZMF3;>Q9UPT6|JIP3_HUMAN C-Jun-amino-terminal kinase-interacting pr	365	0.801486	0.0142638	120.87	634.798	-0.65725	2
0.478195	0.575215	0.522658	0.463622	+	3.58246	0.509923	1.42397	0.000261539	S	_RDS(ph)LASLFPSEEEER_	RDS(0.5)LAS(0.5)LFPSEEEER	RDS(0)LAS(0)LFPS(-88)EEEER	SPPRRDSLASLFP	Q6P597-3|KLC3_HUMAN	Q6P597-3|KLC3_HUMAN;Q6P597|KLC3_HUMAN;Q6P597-2|KLC3_HUMAN	kinesin light chain 2;Kinesin light chain 3;KLC2-like;kinesin light chain 2;Kinesin light chain 3;KLC2-like;kinesin light chain 2;Kinesin light chain 3;KLC2-like	KLC2;KLC2L;KLC3;KLC2;KLC2L;KLC3;KLC2;KLC2L;KLC3	Q6P597-3;Q6P597;Q6P597-2	>Q6P597-3|KLC3_HUMAN Isoform 3 of Kinesin light chain 3 OS=Homo sapiens GN=KLC3|SWISS-PROT:Q6P597-3;>Q6P597|KLC3_HUMAN Kinesin light chain 3 OS=Homo sapiens GN=KLC3 PE=1 SV=2|SWISS-PROT:Q6P597;>Q6P597-2|KLC3_HUMAN Isoform 2 of Kinesin light chain 3 OS=Homo	187	0.5	2.14018e-06	136.26	615.607	0.68817	3
0.449746	0.321813	0.391988	0.863463	+	1.59816	0.506752	1.42085	0.0252256	S	_PIS(ph)PSPSAILER_	PIS(0.998)PS(0.002)PSAILER	PIS(27.9)PS(-27.9)PS(-33.59)AILER	PVSRPISPSPSAI	B4DTY7|B4DTY7_HUMAN;Q5T5P2|SKT_HUMAN	B4DTY7|B4DTY7_HUMAN;E9PHU3|E9PHU3_HUMAN;B7ZM29|B7ZM29_HUMAN;Q5T5P2-7|SKT_HUMAN;Q5T5P2-2|SKT_HUMAN;Q5T5P2-6|SKT_HUMAN;Q5T5P2-8|SKT_HUMAN;Q5T5P2-4|SKT_HUMAN;A6NLF3|A6NLF3_HUMAN;B9EGK4|B9EGK4_HUMAN;Q5T5P1|Q5T5P1_HUMAN;Q5T5P0|Q5T5P0_HUMAN;B4E1M3|B4E1M3_HUMAN;F5H1Q3|F5H1Q3_HUMAN;Q5T5P2|SKT_HUMAN;Q5T5P2-3|SKT_HUMAN;C9JRK3|C9JRK3_HUMAN	cDNA FLJ57813, weakly similar to p130Cas-associated protein;KIAA1217 protein;Sickle tail protein homolog;Sickle tail protein homolog;Sickle tail protein homolog;Sickle tail protein homolog;Sickle tail protein homolog;Putative uncharacterized protein KIAA1217;KIAA1217 protein;KIAA1217;KIAA1217;cDNA FLJ56199, weakly similar to p130Cas-associated protein;Sickle tail protein homolog;Sickle tail prote…	KIAA1217;KIAA1217;SKT;KIAA1217;SKT;KIAA1217;SKT;KIAA1217;SKT;KIAA1217;SKT;KIAA1217;KIAA1217;KIAA1217;RP11-324E23.1-005;KIAA1217;RP11-324E23.1-006;KIAA1217;SKT;KIAA1217;SKT;KIAA1217	B4DTY7;E9PHU3;B7ZM29;Q5T5P2-7;Q5T5P2;Q5T5P2-2;Q5T5P2-6;Q5T5P2-8;Q5T5P2-4;A6NLF3;B9EGK4;Q5T5P1;Q5T5P0;B4E1M3;F5H1Q3;Q5T5P2-3;C9JRK3	>B4DTY7|B4DTY7_HUMAN cDNA FLJ57813, weakly similar to p130Cas-associated protein OS=Homo sapiens PE=2 SV=1|SWISS-PROT:B4DTY7;>E9PHU3|E9PHU3_HUMAN Uncharacterized protein OS=Homo sapiens GN=KIAA1217 PE=4 SV=2|SWISS-PROT:E9PHU3;>B7ZM29|B7ZM29_HUMAN KIAA1217	361	0.997945	9.49936e-05	145.09	673.839	-0.93269	2
0.365469	0.612305	0.538041		+	1.69242	0.505272	1.41939	0.0203039	S	_RPDHSGGS(ph)PS(ph)PPTSEPAR_	RPDHS(0.45)GGS(0.555)PS(0.917)PPT(0.066)S(0.012)EPAR	RPDHS(-0.92)GGS(0.92)PS(11.44)PPT(-11.44)S(-18.95)EPAR	HSGGSPSPPTSEP	B1AK66|B1AK66_HUMAN	B1AK66|B1AK66_HUMAN;Q8TAD8|SNIP1_HUMAN;B4DDK7|B4DDK7_HUMAN;E7EVG1|E7EVG1_HUMAN;B4DLV6|B4DLV6_HUMAN	cDNA, FLJ96650, Homo sapiens Smad nuclear interacting protein (SNIP1), mRNA;Smad nuclear interacting protein 1;FHA domain-containing protein SNIP1;Smad nuclear-interacting protein 1;cDNA FLJ51792, highly similar to Smad nuclear-interacting protein 1;cDNA FLJ57163, moderately similar to Smad nuclear-interacting protein 1	hCG_25684;RP3-423B22.3-001;SNIP1;SNIP1	B1AK66;Q8TAD8;B4DDK7;E7EVG1;B4DLV6	>B1AK66|B1AK66_HUMAN Smad nuclear interacting protein 1 OS=Homo sapiens GN=SNIP1 PE=2 SV=1|SWISS-PROT:B1AK66;>Q8TAD8|SNIP1_HUMAN Smad nuclear-interacting protein 1 OS=Homo sapiens GN=SNIP1 PE=1 SV=1|SWISS-PROT:Q8TAD8;>B4DDK7|B4DDK7_HUMAN cDNA FLJ51792, hig	54	0.917186	0.0465652	110.74	996.404	-0.36454	2
0.491904	0.573278	0.369606	0.585539	+	2.69226	0.505082	1.4192	0.00203115	S	_LRDS(ph)LGR_	LRDS(1)LGR	LRDS(71.69)LGR	GRRLRDSLGRTVD	Q9H845|ACAD9_HUMAN	Q9H845|ACAD9_HUMAN;Q9H9W4|Q9H9W4_HUMAN;F8WAN8|F8WAN8_HUMAN;Q9BUX5|Q9BUX5_HUMAN	Acyl-CoA dehydrogenase family member 9, mitochondrial;Acyl-Coenzyme A dehydrogenase family, member 9, isoform CRA_b;cDNA FLJ12506 fis, clone NT2RM2001700, weakly similar to ACYL-COA DEHYDROGENASE, VERY-LONG-CHAIN SPECIFIC (EC 1.3.99.-);cDNA FLJ53144, highly similar to Acyl-CoA dehydrogenase family member 9, mitochondrial (EC 1.3.99.-);ACAD9 protein	ACAD9;ACAD9;hCG_2022772;ACAD9	Q9H845;Q9H9W4;F8WAN8;Q9BUX5	>Q9H845|ACAD9_HUMAN Acyl-CoA dehydrogenase family member 9, mitochondrial OS=Homo sapiens GN=ACAD9 PE=1 SV=1|SWISS-PROT:Q9H845;>Q9H9W4|Q9H9W4_HUMAN Acyl-Coenzyme A dehydrogenase family, member 9, isoform CRA_b OS=Homo sapiens GN=ACAD9 PE=2 SV=1|SWISS-PROT:	474	1	0.0961865	130.27	448.721	0.29781	2
0.359409	0.591105	0.729618	0.339936	+	1.89716	0.505017	1.41914	0.0126718	S	_GGEAS(ph)GTS(ph)DGGPPPSR_	GGEAS(0.997)GT(0.005)S(0.998)DGGPPPSR	GGEAS(25.75)GT(-25.75)S(26.93)DGGPPPS(-95.04)R	RRGGEASGTSDGG	O14641|DVL2_HUMAN	O14641|DVL2_HUMAN;B4E2D6|B4E2D6_HUMAN;B4DLQ0|B4DLQ0_HUMAN	DSH homolog 2;Segment polarity protein dishevelled homolog DVL-2;cDNA FLJ61066, highly similar to Segment polarity protein dishevelled homolog DVL-2;cDNA FLJ50985, highly similar to Segment polarity protein dishevelled homologDVL-2	DVL2	O14641;B4E2D6;B4DLQ0	>O14641|DVL2_HUMAN Segment polarity protein dishevelled homolog DVL-2 OS=Homo sapiens GN=DVL2 PE=1 SV=1|SWISS-PROT:O14641;>B4E2D6|B4E2D6_HUMAN cDNA FLJ61066, highly similar to Segment polarity protein dishevelled homolog DVL-2 OS=Homo sapiens PE=2 SV=1|SWI	638	0.997352	1.68198e-40	212.7	794.787	-0.79058	2
0.406428	0.907198	0.280481	0.419	+	1.44713	0.503277	1.41743	0.0357166	S	_HADGEKEDQFNGS(ph)PPRPQPR_	HADGEKEDQFNGS(1)PPRPQPR	HADGEKEDQFNGS(33.7)PPRPQPR	EDQFNGSPPRPQP	Q69YN4|VIR_HUMAN	Q69YN4|VIR_HUMAN;Q69YN4-3|VIR_HUMAN;Q69YN4-2|VIR_HUMAN;Q69YN4-4|VIR_HUMAN	Protein virilizer homolog;Protein virilizer homolog;Protein virilizer homolog;Protein virilizer homolog	KIAA1429;MSTP054;KIAA1429;MSTP054;KIAA1429;MSTP054;KIAA1429;MSTP054	Q69YN4;Q69YN4-3;Q69YN4-2;Q69YN4-4	>Q69YN4|VIR_HUMAN Protein virilizer homolog OS=Homo sapiens GN=KIAA1429 PE=1 SV=2|SWISS-PROT:Q69YN4;>Q69YN4-3|VIR_HUMAN Isoform 3 of Protein virilizer homolog OS=Homo sapiens GN=KIAA1429|SWISS-PROT:Q69YN4-3;>Q69YN4-2|VIR_HUMAN Isoform 2 of Protein virilize	173	1	0.00468325	97.911	586.263	-0.64019	4
0.784671	0.411209	0.523361	0.287118	+	1.74766	0.50159	1.41577	0.0178787	S	_SAEEPGALDGGEPHGVPAFPDEVQS(ph)EHELALDYPDVDIMR_	S(0.003)AEEPGALDGGEPHGVPAFPDEVQS(0.921)EHELALDY(0.076)PDVDIMR	S(-25.27)AEEPGALDGGEPHGVPAFPDEVQS(10.84)EHELALDY(-10.84)PDVDIMR	FPDEVQSEHELAL	E7EV90|E7EV90_HUMAN	E7EV90|E7EV90_HUMAN;Q5BKX6|S45A4_HUMAN;Q5BKX6-3|S45A4_HUMAN;E9PBU9|E9PBU9_HUMAN;B2RXG1|B2RXG1_HUMAN;Q5BKX6-2|S45A4_HUMAN	Solute carrier family 45 member 4;Solute carrier family 45 member 4;SLC45A4 protein;Solute carrier family 45 member 4	KIAA1126;SLC45A4;KIAA1126;SLC45A4;SLC45A4;KIAA1126;SLC45A4	E7EV90;Q5BKX6;Q5BKX6-3;E9PBU9;B2RXG1;Q5BKX6-2	>E7EV90|E7EV90_HUMAN Uncharacterized protein OS=Homo sapiens GN=SLC45A4 PE=4 SV=1|SWISS-PROT:E7EV90;>Q5BKX6|S45A4_HUMAN Solute carrier family 45 member 4 OS=Homo sapiens GN=SLC45A4 PE=1 SV=2|SWISS-PROT:Q5BKX6;>Q5BKX6-3|S45A4_HUMAN Isoform 3 of Solute carri	289	0.921389	0.0110216	57.533	1092.99	0.43775	4
0.387032	0.79859	0.336055	0.484499	+	1.77331	0.501544	1.41573	0.0168537	S	_VTS(ph)PLQSPTK_	VTS(1)PLQSPTK	VT(-34.2)S(34.2)PLQS(-60.37)PT(-76.32)K	QLRKVTSPLQSPT	Q6IQ23-2|PKHA7_HUMAN	Q6IQ23-2|PKHA7_HUMAN;E9PKC0|E9PKC0_HUMAN;Q6IQ23|PKHA7_HUMAN;Q6IQ23-3|PKHA7_HUMAN	Pleckstrin homology domain-containing family A member 7;Pleckstrin homology domain-containing family A member 7;Pleckstrin homology domain-containing family A member 7	PLEKHA7;PLEKHA7;PLEKHA7	Q6IQ23-2;Q6IQ23;E9PKC0;Q6IQ23-3	>Q6IQ23-2|PKHA7_HUMAN Isoform 2 of Pleckstrin homology domain-containing family A member 7 OS=Homo sapiens GN=PLEKHA7|SWISS-PROT:Q6IQ23-2;>E9PKC0|E9PKC0_HUMAN Uncharacterized protein OS=Homo sapiens GN=PLEKHA7 PE=4 SV=1|SWISS-PROT:E9PKC0;>Q6IQ23|PKHA7_HUMA	903	0.999619	1.86007e-10	198.55	569.281	-0.38139	2
0.682483	0.649202	0.60985	0.0574155	+	1.36316	0.499738	1.41396	0.0433349	S	_AMGDS(ph)DDEYDR_	AMGDS(1)DDEYDR	AMGDS(37.11)DDEY(-37.11)DR	DRAMGDSDDEYDR	C9JUL9|C9JUL9_HUMAN	C9JUL9|C9JUL9_HUMAN	Putative uncharacterized protein SRRT	SRRT	C9JUL9	>C9JUL9|C9JUL9_HUMAN Uncharacterized protein OS=Homo sapiens GN=SRRT PE=4 SV=1|SWISS-PROT:C9JUL9	11	0.999805	0.00191611	123.67	677.219	-0.033034	2
0.547548	0.463099	0.182947	0.804797	+	1.52367	0.499598	1.41382	0.0299456	T	_AQLHVQGLLHEAGS(ph)TDDR_	AQLHVQGLLHEAGS(0.5)T(0.5)DDR	AQLHVQGLLHEAGS(0)T(0)DDR	LHEAGSTDDRIVV	Q9H2V7|SPNS1_HUMAN	Q9H2V7|SPNS1_HUMAN;Q9H2V7-2|SPNS1_HUMAN;Q9H2V7-3|SPNS1_HUMAN;Q9H2V7-4|SPNS1_HUMAN	HSpin1;Protein spinster homolog 1;Spinster-like protein 1;HSpin1;Protein spinster homolog 1;Spinster-like protein 1;HSpin1;Protein spinster homolog 1;Spinster-like protein 1;HSpin1;Protein spinster homolog 1;Spinster-like protein 1	PP20300;SPIN1;SPNS1;PP20300;SPIN1;SPNS1;PP20300;SPIN1;SPNS1;PP20300;SPIN1;SPNS1	Q9H2V7;Q9H2V7-2;Q9H2V7-3;Q9H2V7-4	>Q9H2V7|SPNS1_HUMAN Protein spinster homolog 1 OS=Homo sapiens GN=SPNS1 PE=1 SV=1|SWISS-PROT:Q9H2V7;>Q9H2V7-2|SPNS1_HUMAN Isoform 2 of Protein spinster homolog 1 OS=Homo sapiens GN=SPNS1|SWISS-PROT:Q9H2V7-2;>Q9H2V7-3|SPNS1_HUMAN Isoform 3 of Protein spinst	506	0.5	2.20452e-10	133.48	676.316	-0.53292	3
	0.719753	0.362554	0.403595	+	1.31704	0.495301	1.40961	0.04819	S	_KTAS(ph)EPNLK_	KT(0.016)AS(0.984)EPNLK	KT(-17.83)AS(17.83)EPNLK	PLRKTASEPNLKL;PLRKTASEPNLKV	Q9UQL6-3|HDAC5_HUMAN;P56524|HDAC4_HUMAN	Q9UQL6-3|HDAC5_HUMAN;Q9UQL6|HDAC5_HUMAN;Q9UQL6-2|HDAC5_HUMAN;B4DGT4|B4DGT4_HUMAN;Q9UKV0-7|HDAC9_HUMAN;Q9UKV0-5|HDAC9_HUMAN;Q9UKV0|HDAC9_HUMAN;Q9UKV0-2|HDAC9_HUMAN;Q9UKV0-4|HDAC9_HUMAN;Q68D71|Q68D71_HUMAN;Q9UKV0-3|HDAC9_HUMAN;B7Z928|B7Z928_HUMAN;C9JS87|C9JS87_HUMAN;Q75N16|Q75N16_HUMAN;Q75N15|Q75N15_HUMAN;Q75N14|Q75N14_HUMAN;P56524|HDAC4_HUMAN;Q53SM2|Q53SM2_HUMAN;Q86YH7|Q86YH7_HUMAN;B7Z8G5|B7Z8G5_H…	Antigen NY-CO-9;Histone deacetylase 5;Antigen NY-CO-9;Histone deacetylase 5;Antigen NY-CO-9;Histone deacetylase 5;cDNA FLJ61241, highly similar to Histone deacetylase 5;Histone deacetylase 7B;Histone deacetylase 9;Histone deacetylase-related protein;MEF2-interacting transcription repressor MITR;Histone deacetylase 7B;Histone deacetylase 9;Histone deacetylase-related protein;MEF2-interacting trans…	HDAC5;KIAA0600;HDAC5;KIAA0600;HDAC5;KIAA0600;HDAC7;HDAC7B;HDAC9;HDRP;KIAA0744;MITR;HDAC7;HDAC7B;HDAC9;HDRP;KIAA0744;MITR;HDAC7;HDAC7B;HDAC9;HDRP;KIAA0744;MITR;HDAC7;HDAC7B;HDAC9;HDRP;KIAA0744;MITR;HDAC7;HDAC7B;HDAC9;HDRP;KIAA0744;MITR;DKFZp779K1053;HDAC7;HDAC7B;HDAC9;HDRP;KIAA0744;MITR;HDAC9;HDAC9;HDAC9;HDAC9;HDAC4;KIAA0288;MGC16025;hCG_22188;HDAC4	Q9UQL6-3;Q9UQL6;Q9UQL6-2;B4DGT4;Q9UKV0-7;Q9UKV0;Q9UKV0-5;Q9UKV0-2;Q9UKV0-4;Q68D71;Q9UKV0-3;B7Z928;C9JS87;Q75N16;Q75N15;Q75N14;P56524;Q53SM2;Q86YH7;B7Z8G5;B7Z8I2;F5H5W4;B7Z8L3;F5H0Q9	>Q9UQL6-3|HDAC5_HUMAN Isoform 3 of Histone deacetylase 5 OS=Homo sapiens GN=HDAC5|SWISS-PROT:Q9UQL6-3;>Q9UQL6|HDAC5_HUMAN Histone deacetylase 5 OS=Homo sapiens GN=HDAC5 PE=1 SV=2|SWISS-PROT:Q9UQL6;>Q9UQL6-2|HDAC5_HUMAN Isoform 2 of Histone deacetylase 5 OS	260	0.983782	0.0364984	92.538	534.26	-0.057385	2
0.55218	0.537843	0.280006	0.607295	+	2.18182	0.494331	1.40867	0.00657932	S	_(ac)ASPAPPEHAEEGCPAPAAEEQAPPS(ph)PPPPQASPAER_	ASPAPPEHAEEGCPAPAAEEQAPPS(0.957)PPPPQAS(0.043)PAER	AS(-67.01)PAPPEHAEEGCPAPAAEEQAPPS(13.47)PPPPQAS(-13.47)PAER	EEQAPPSPPPPQA	Q9H6L5|F134B_HUMAN	Q9H6L5|F134B_HUMAN	Protein FAM134B	FAM134B	Q9H6L5	>Q9H6L5|F134B_HUMAN Protein FAM134B OS=Homo sapiens GN=FAM134B PE=2 SV=1|SWISS-PROT:Q9H6L5	26	0.956936	4.0987e-07	92.545	937.416	-0.59959	4
0.399116	0.341189	0.698307	0.537644	+	2.07457	0.494064	1.40841	0.00842219	S	_AKADS(ph)PVNGLPK_	AKADS(1)PVNGLPK	AKADS(82.2)PVNGLPK	KKAKADSPVNGLP	Q96S94|CCNL2_HUMAN	Q96S94|CCNL2_HUMAN;B4DE38|B4DE38_HUMAN;A8K8A3|A8K8A3_HUMAN;B3KQ08|B3KQ08_HUMAN;Q96S94-3|CCNL2_HUMAN;Q9H2N7|Q9H2N7_HUMAN;F8W6U5|F8W6U5_HUMAN	Cyclin-L2;Paneth cell-enhanced expression protein;cDNA FLJ54840, highly similar to Cyclin-L2;cDNA FLJ14864 fis, clone PLACE1001845, highly similar to Cyclin-L2;cDNA FLJ78264, highly similar to Homo sapiens cyclin L2, mRNA;Cyclin L2, isoform CRA_e;cDNA FLJ32571 fis, clone SPLEN2000197, highly similar to Cyclin-L2;Cyclin-L2;Paneth cell-enhanced expression protein;HCLA-iso	CCNL2;SB138;CCNL2;hCG_20423;CCNL2;SB138	Q96S94;B4DE38;A8K8A3;B3KQ08;Q96S94-3;Q9H2N7;F8W6U5	>Q96S94|CCNL2_HUMAN Cyclin-L2 OS=Homo sapiens GN=CCNL2 PE=1 SV=1|SWISS-PROT:Q96S94;>B4DE38|B4DE38_HUMAN cDNA FLJ54840, highly similar to Cyclin-L2 OS=Homo sapiens PE=2 SV=1|SWISS-PROT:B4DE38;>A8K8A3|A8K8A3_HUMAN Cyclin L2, isoform CRA_e OS=Homo sapiens GN=	369	1	0.000374857	136.5	638.818	0.05674	2
0.409147	0.705226	0.367706		+	1.36357	0.494026	1.40837	0.0432938	S	_ELVSSSSSGSDS(ph)DSEVDKK_	ELVS(0.001)S(0.001)S(0.006)S(0.014)S(0.074)GS(0.074)DS(0.415)DS(0.415)EVDKK	ELVS(-25.02)S(-26.33)S(-18.5)S(-14.69)S(-7.51)GS(-7.51)DS(0)DS(0)EVDKK	SSSGSDSDSEVDK	Q59G24|Q59G24_HUMAN	Q59G24|Q59G24_HUMAN;P53999|TCP4_HUMAN;Q6IBA2|Q6IBA2_HUMAN;B7Z1Z0|B7Z1Z0_HUMAN;F5H1H8|F5H1H8_HUMAN;D6R970|D6R970_HUMAN;D6RC37|D6RC37_HUMAN	Activated RNA polymerase II transcription cofactor 4 variant;Activated RNA polymerase II transcriptional coactivator p15;p14;Positive cofactor 4;SUB1 homolog;cDNA, FLJ92014, highly similar to Homo sapiens SUB1 homolog (S. cerevisiae) (SUB1), mRNA;PC4 protein;SUB1 homolog (S. cerevisiae);SUB1 homolog (S. cerevisiae), isoform CRA_a;cDNA FLJ51816, highly similar to Activated RNA polymerase II transc…	PC4;RPO2TC1;SUB1;hCG_1781938;PC4;SUB1	Q59G24;P53999;Q6IBA2;B7Z1Z0;F5H1H8;D6R970;D6RC37	>Q59G24|Q59G24_HUMAN Activated RNA polymerase II transcription cofactor 4 variant (Fragment) OS=Homo sapiens PE=2 SV=1|SWISS-PROT:Q59G24;>P53999|TCP4_HUMAN Activated RNA polymerase II transcriptional coactivator p15 OS=Homo sapiens GN=SUB1 PE=1 SV=3|SWISS-	24	0.415204	5.43535e-70	228.9	674.951	-0.57644	3
		0.455334	0.532666	+	1.3034	0.494	1.40834	0.0497278	S	_KKGDGVLDS(ph)PDSGLPPSPSPSHWGLAAGGGGGER_	KKGDGVLDS(0.922)PDS(0.076)GLPPS(0.001)PS(0.001)PS(0.001)HWGLAAGGGGGER	KKGDGVLDS(10.84)PDS(-10.84)GLPPS(-31.21)PS(-31.21)PS(-31.21)HWGLAAGGGGGER	GDGVLDSPDSGLP	Q8N5W9|F101B_HUMAN	Q8N5W9|F101B_HUMAN	Protein FAM101B	FAM101B	Q8N5W9	>Q8N5W9|F101B_HUMAN Protein FAM101B OS=Homo sapiens GN=FAM101B PE=1 SV=1|SWISS-PROT:Q8N5W9	26	0.921921	0.0111881	48.321	831.393	0.11851	4
0.454702		0.361881	0.664301	+	1.50446	0.493628	1.40798	0.0312994	S	_DAS(ph)PINRWS(ph)PTR_	DAS(1)PINRWS(0.953)PT(0.047)R	DAS(50.38)PINRWS(13.02)PT(-13.02)R	SPINRWSPTRRRS	B4DZQ5|B4DZQ5_HUMAN;Q13523|PRP4B_HUMAN	B4DZQ5|B4DZQ5_HUMAN;F5H2U2|F5H2U2_HUMAN;Q13523|PRP4B_HUMAN	cDNA FLJ51417, highly similar to Serine/threonine-protein kinase PRP4 homolog (EC 2.7.11.1);PRP4 kinase;PRP4 pre-mRNA-processing factor 4 homolog;Serine/threonine-protein kinase PRP4 homolog	KIAA0536;PRP4;PRP4H;PRP4K;PRPF4B	B4DZQ5;F5H2U2;Q13523	>B4DZQ5|B4DZQ5_HUMAN cDNA FLJ51417, highly similar to Serine/threonine-protein kinase PRP4 homolog (EC 2.7.11.1) OS=Homo sapiens PE=2 SV=1|SWISS-PROT:B4DZQ5;>F5H2U2|F5H2U2_HUMAN Uncharacterized protein OS=Homo sapiens GN=PRPF4B PE=4 SV=1|SWISS-PROT:F5H2U2;	423	0.95252	0.000200032	145.43	780.324	-0.41122	2
0.488001	0.459327	0.511873	0.512884	+	4.43322	0.493021	1.40739	3.68792e-05	T	_GGPQPQHSQPPPQPPAVT(ph)PEPVALSSQTSEPVESEAPPR_	GGPQPQHSQPPPQPPAVT(1)PEPVALSSQTSEPVESEAPPR	GGPQPQHS(-51.39)QPPPQPPAVT(42.9)PEPVALS(-42.9)S(-42.9)QT(-44.95)S(-50.75)EPVES(-71.73)EAPPR	PQPPAVTPEPVAL	G3V1Z5|G3V1Z5_HUMAN	G3V1Z5|G3V1Z5_HUMAN;P46379-3|BAG6_HUMAN;P46379|BAG6_HUMAN;B0UX83|B0UX83_HUMAN;P46379-2|BAG6_HUMAN;B4E3V4|B4E3V4_HUMAN;F8VX53|F8VX53_HUMAN;F8VXY4|F8VXY4_HUMAN;B4DZ12|B4DZ12_HUMAN;E7EMZ4|E7EMZ4_HUMAN;B0UX85|B0UX85_HUMAN;B0UZ59|B0UZ59_HUMAN;B0UZE0|B0UZE0_HUMAN;B0UZM1|B0UZM1_HUMAN;F6TH84|F6TH84_HUMAN;B1B0J3|B1B0J3_HUMAN;B0UX86|B0UX86_HUMAN;B0UZ60|B0UZ60_HUMAN;B0UZE1|B0UZE1_HUMAN;B0UZM2|B0UZM2_HUMAN;F…	HLA-B-associated transcript 3;Large proline-rich protein BAT3;Protein G3;HLA-B-associated transcript 3;Large proline-rich protein BAT3;Protein G3;HLA-B associated transcript 3;HLA-B associated transcript 3, isoform CRA_a;HLA-B-associated transcript 3;Large proline-rich protein BAT3;Protein G3;cDNA FLJ61584, highly similar to Large proline-rich protein BAT3;cDNA FLJ60983, highly similar to Large p…	BAT3;G3;BAT3;G3;BAT3;DADB-70P7.10-003;DAMA-236L13.16-003;DAMC-157M7.11-003;hCG_2005629;BAT3;G3;BAT3;DAMA-236L13.16-004;BAT3;DADB-70P7.10-004;BAT3;DADB-70P7.10-004;BAT3;DAMC-157M7.11-004;BAT3;DASS-336N12.2-005;BAT3;DAMA-236L13.16-005;BAT3;DADB-70P7.10-005;BAT3;DADB-70P7.10-005;BAT3;DAMC-157M7.11-005;BAT3;DAQB-195H10.3-005;BAT3;DASS-336N12.2-013;BAT3;DASS-336N12.2-014;BAT3;DAMA-236L13.16-013;BAT3;D…	G3V1Z5;P46379-3;P46379;B0UX83;P46379-2;B4E3V4;F8VX53;F8VXY4;B4DZ12;E7EMZ4;B0UX85;B0UZ59;B0UZE0;B0UZM1;F6TH84;B1B0J3;B0UX86;B0UZ60;B0UZE1;B0UZM2;F6S6P2;Q5SQ39;B1B0J8;B1B0J9;B0UX91;B0UX92;B0UZ40;B0UZ41;B0UZM7;B0UZM8;F6U341;Q5SQ40;A6PWU2;B1B0K1;B0UX94;B0UZ43;B0UZN0;F6X9W3;A6PWT9;B1B0J4;B0UX87;B0UZ36;B0UZM3;F6VEM6;A6PWT8;A6PWU1;B1B0J5;B1B0J6;B0UX88;B0UX89;B0UZ37;B0UZ38;B0UZM4;B0UZM5;F6WML8;A6PWU3;B1B…	>G3V1Z5|G3V1Z5_HUMAN HLA-B associated transcript 3, isoform CRA_c OS=Homo sapiens GN=BAG6 PE=4 SV=1|SWISS-PROT:G3V1Z5;>P46379-3|BAG6_HUMAN Isoform 3 of Large proline-rich protein BAG6 OS=Homo sapiens GN=BAG6|SWISS-PROT:P46379-3;>P46379|BAG6_HUMAN Large pro	204	0.99985	8.07999e-25	135.7	1363.32	-0.83437	3
0.48388	0.5007	0.567059	0.420186	+	3.30168	0.492956	1.40733	0.00049925	S	_S(ph)PESDRPR_	S(0.999)PES(0.001)DRPR	S(28.72)PES(-28.72)DRPR	GRHLDRSPESDRP	Q96T37|RBM15_HUMAN	Q96T37|RBM15_HUMAN;Q96T37-3|RBM15_HUMAN;Q3ZB86|Q3ZB86_HUMAN;Q86VW9|Q86VW9_HUMAN;Q96T37-2|RBM15_HUMAN;A1A693|A1A693_HUMAN;Q59EY1|Q59EY1_HUMAN	One-twenty two protein 1;Putative RNA-binding protein 15;RNA-binding motif protein 15;One-twenty two protein 1;Putative RNA-binding protein 15;RNA-binding motif protein 15;RBM15 protein;RBM15 protein;One-twenty two protein 1;Putative RNA-binding protein 15;RNA-binding motif protein 15;RNA binding motif protein 15 isoform L2;RNA binding motif protein 15 variant	OTT;OTT1;RBM15;OTT;OTT1;RBM15;RBM15;RBM15;OTT;OTT1;RBM15;RBM15	Q96T37;Q96T37-3;Q3ZB86;Q86VW9;Q96T37-2;A1A693;Q59EY1	>Q96T37|RBM15_HUMAN Putative RNA-binding protein 15 OS=Homo sapiens GN=RBM15 PE=1 SV=2|SWISS-PROT:Q96T37;>Q96T37-3|RBM15_HUMAN Isoform 3 of Putative RNA-binding protein 15 OS=Homo sapiens GN=RBM15|SWISS-PROT:Q96T37-3;>Q3ZB86|Q3ZB86_HUMAN RBM15 protein OS=H	656	0.998659	2.66165e-05	137.84	512.216	-0.16292	2
0.670296	0.19333	0.462995	0.638213	+	1.68753	0.491209	1.40562	0.020534	S	_LAAGHELQPLAIVDQRPS(ph)SR_	LAAGHELQPLAIVDQRPS(0.5)S(0.5)R	LAAGHELQPLAIVDQRPS(0)S(0)R	IVDQRPSSRASSR	P17302|CXA1_HUMAN	P17302|CXA1_HUMAN;Q53FJ6|Q53FJ6_HUMAN;B4DN50|B4DN50_HUMAN;B4DI81|B4DI81_HUMAN;B4DGM6|B4DGM6_HUMAN;B4DMC9|B4DMC9_HUMAN;B4DN47|B4DN47_HUMAN	Connexin-43;Gap junction 43 kDa heart protein;Gap junction alpha-1 protein;Gap junction protein;Gap junction protein;Gap junction protein;Gap junction protein;cDNA FLJ50990, highly similar to Gap junction alpha-1 protein;cDNA, FLJ79058, highly similar to Gap junction alpha-1 protein;cDNA FLJ57333, highly similar to Gap junction alpha-1 protein	GJA1;GJAL	P17302;Q53FJ6;B4DN50;B4DI81;B4DGM6;B4DMC9;B4DN47	>P17302|CXA1_HUMAN Gap junction alpha-1 protein OS=Homo sapiens GN=GJA1 PE=1 SV=2|SWISS-PROT:P17302;>Q53FJ6|Q53FJ6_HUMAN Gap junction protein (Fragment) OS=Homo sapiens PE=2 SV=1|SWISS-PROT:Q53FJ6;>B4DN50|B4DN50_HUMAN Gap junction protein OS=Homo sapiens G	364	0.5	9.42733e-05	117.48	1119.57	-1.0486	2
	0.458382	0.510658	0.492827	+	3.00441	0.487289	1.40181	0.000989899	T	_TLSEPAGPSEPPGPPAPAGPASDT(ph)EEEEPGPEGTPPSR_	TLSEPAGPSEPPGPPAPAGPAS(0.229)DT(0.769)EEEEPGPEGT(0.001)PPSR	T(-33.38)LS(-33.38)EPAGPS(-32.63)EPPGPPAPAGPAS(-5.26)DT(5.26)EEEEPGPEGT(-29.37)PPS(-33.81)R	AGPASDTEEEEPG	Q8WXE0|CSKI2_HUMAN	Q8WXE0|CSKI2_HUMAN;Q8WXE0-2|CSKI2_HUMAN	Caskin-2;Caskin-2	CASKIN2;KIAA1139;CASKIN2;KIAA1139	Q8WXE0;Q8WXE0-2	>Q8WXE0|CSKI2_HUMAN Caskin-2 OS=Homo sapiens GN=CASKIN2 PE=1 SV=2|SWISS-PROT:Q8WXE0;>Q8WXE0-2|CSKI2_HUMAN Isoform 2 of Caskin-2 OS=Homo sapiens GN=CASKIN2|SWISS-PROT:Q8WXE0-2	929	0.768837	0.00433322	64.767	943.669	-0.41516	4
0.497638		0.476019		+	1.84976	0.486828	1.40136	0.0141333	S	_LNHVAAGLVSPS(ph)LK_	LNHVAAGLVS(0.191)PS(0.809)LK	LNHVAAGLVS(-6.28)PS(6.28)LK	AGLVSPSLKSDTS	Q05519|SRS11_HUMAN	Q05519|SRS11_HUMAN;Q8IWE6|Q8IWE6_HUMAN;Q5T757|Q5T757_HUMAN;Q6N079|Q6N079_HUMAN;Q6MZM2|Q6MZM2_HUMAN;Q6PJB9|Q6PJB9_HUMAN;Q5T760|Q5T760_HUMAN;Q6PKC9|Q6PKC9_HUMAN;Q6PJY9|Q6PJY9_HUMAN;Q05BU6|Q05BU6_HUMAN	Arginine-rich 54 kDa nuclear protein;Splicing factor, arginine/serine-rich 11;Splicing factor, arginine/serine-rich 11;Splicing factor, arginine/serine-rich 11, isoform CRA_b;Splicing factor, arginine/serine-rich 11;Putative uncharacterized protein DKFZp686P22142;Putative uncharacterized protein DKFZp686D02116;SFRS11 protein;Splicing factor, arginine/serine-rich 11;SFRS11 protein;SFRS11 protein;S…	SFRS11;hCG_22837;RP4-677H15.3-002;SFRS11;RP4-677H15.3-004;SFRS11;DKFZp686P22142;DKFZp686D02116;SFRS11;RP4-677H15.3-003;SFRS11;SFRS11;SFRS11;SFRS11	Q05519;Q8IWE6;Q5T757;Q6N079;Q6MZM2;Q6PJB9;Q5T760;Q6PKC9;Q6PJY9;Q05BU6	>Q05519|SRS11_HUMAN Serine/arginine-rich splicing factor 11 OS=Homo sapiens GN=SRSF11 PE=1 SV=1|SWISS-PROT:Q05519;>Q8IWE6|Q8IWE6_HUMAN Splicing factor, arginine/serine-rich 11 OS=Homo sapiens GN=SFRS11 PE=2 SV=1|SWISS-PROT:Q8IWE6;>Q5T757|Q5T757_HUMAN Splic	209	0.809449	2.04607e-21	206.49	495.932	0.8798	3
0.449218	0.529671	0.35682	0.586308	+	2.62375	0.480504	1.39523	0.00237821	S	_KQIHCLS(ph)EDELSSSTSSTDK_	KQIHCLS(1)EDELSSSTSSTDK	KQIHCLS(43.14)EDELS(-43.14)S(-48.28)S(-48.28)T(-57.4)S(-61.81)S(-65.92)T(-65.92)DK	KQIHCLSEDELSS	P51957|NEK4_HUMAN;P51957-2|NEK4_HUMAN	P51957|NEK4_HUMAN;B7Z200|B7Z200_HUMAN;E7EX48|E7EX48_HUMAN;P51957-2|NEK4_HUMAN	Never in mitosis A-related kinase 4;Serine/threonine-protein kinase 2;Serine/threonine-protein kinase Nek4;Serine/threonine-protein kinase NRK2;cDNA FLJ53862, highly similar to Homo sapiens NIMA (never in mitosis gene a)-related kinase 4 (NEK4), mRNA;Never in mitosis A-related kinase 4;Serine/threonine-protein kinase 2;Serine/threonine-protein kinase Nek4;Serine/threonine-protein kinase NRK2	NEK4;STK2;NEK4;STK2	P51957;B7Z200;E7EX48;P51957-2	>P51957|NEK4_HUMAN Serine/threonine-protein kinase Nek4 OS=Homo sapiens GN=NEK4 PE=1 SV=2|SWISS-PROT:P51957;>B7Z200|B7Z200_HUMAN Uncharacterized protein OS=Homo sapiens GN=NEK4 PE=2 SV=1|SWISS-PROT:B7Z200;>E7EX48|E7EX48_HUMAN Uncharacterized protein OS=Hom	677	0.999919	8.54233e-13	132.51	778.005	-0.65968	3
0.515813			0.444243	+	1.32449	0.480028	1.39477	0.0473712	S	_AQS(ph)ENLELLSLK_	AQS(1)ENLELLSLK	AQS(62.18)ENLELLS(-62.18)LK	QTQRAQSENLELL	Q9BYI3|HYCCI_HUMAN	Q9BYI3|HYCCI_HUMAN;Q9BYI3-2|HYCCI_HUMAN	Down-regulated by CTNNB1 protein A;Hyccin;Protein FAM126A;Down-regulated by CTNNB1 protein A;Hyccin;Protein FAM126A	DRCTNNB1A;FAM126A;DRCTNNB1A;FAM126A	Q9BYI3;Q9BYI3-2	>Q9BYI3|HYCCI_HUMAN Hyccin OS=Homo sapiens GN=FAM126A PE=1 SV=2|SWISS-PROT:Q9BYI3;>Q9BYI3-2|HYCCI_HUMAN Isoform 2 of Hyccin OS=Homo sapiens GN=FAM126A|SWISS-PROT:Q9BYI3-2	415	0.999999	0.0027357	104.17	712.855	0.41183	2
0.862273	0.240009	0.366028	0.450274	+	1.42286	0.479646	1.3944	0.0377691	S	_TQS(ph)SSNLAELR_	TQS(0.974)S(0.025)SNLAELR	T(-48.15)QS(15.87)S(-15.87)S(-34.71)NLAELR	TLYRTQSSSNLAE	P27986|P85A_HUMAN	P27986|P85A_HUMAN;P27986-4|P85A_HUMAN	Phosphatidylinositol 3-kinase 85 kDa regulatory subunit alpha;Phosphatidylinositol 3-kinase regulatory subunit alpha;Phosphatidylinositol 3-kinase 85 kDa regulatory subunit alpha;Phosphatidylinositol 3-kinase regulatory subunit alpha	GRB1;PIK3R1;GRB1;PIK3R1	P27986;P27986-4	>P27986|P85A_HUMAN Phosphatidylinositol 3-kinase regulatory subunit alpha OS=Homo sapiens GN=PIK3R1 PE=1 SV=2|SWISS-PROT:P27986;>P27986-4|P85A_HUMAN Isoform 4 of Phosphatidylinositol 3-kinase regulatory subunit alpha OS=Homo sapiens GN=PIK3R1|SWISS-PROT:P2	154	0.974411	0.00193089	152.4	643.293	0.015109	2
0.590338	0.631151	0.616922	0.0777899	+	1.42674	0.47905	1.39383	0.0374334	S	_RMS(ph)PKPELTEEQK_	RMS(1)PKPELTEEQK	RMS(42.88)PKPELT(-42.88)EEQK	SQRKRMSPKPELT	P41208|CETN2_HUMAN	P41208|CETN2_HUMAN	Caltractin isoform 1;Centrin-2	CALT;CEN2;CETN2	P41208	>P41208|CETN2_HUMAN Centrin-2 OS=Homo sapiens GN=CETN2 PE=1 SV=1|SWISS-PROT:P41208	20	0.999949	5.83314e-07	173.06	551.595	-0.10856	3
0.394843	0.262674	0.649202	0.606537	+	1.874	0.478314	1.39311	0.013366	S	_VPAKLS(ph)PM(ox)K_	VPAKLS(1)PMK	VPAKLS(125.48)PMK	KVPAKLSPMKQAQ	P35658-5|NU214_HUMAN;P35658-3|NU214_HUMAN	P35658-5|NU214_HUMAN;P35658|NU214_HUMAN;P35658-2|NU214_HUMAN;F5H131|F5H131_HUMAN;Q7Z3C4|Q7Z3C4_HUMAN;P35658-3|NU214_HUMAN;P35658-4|NU214_HUMAN;Q5JUP9|Q5JUP9_HUMAN	214 kDa nucleoporin;Nuclear pore complex protein Nup214;Nucleoporin Nup214;Protein CAN;214 kDa nucleoporin;Nuclear pore complex protein Nup214;Nucleoporin Nup214;Protein CAN;214 kDa nucleoporin;Nuclear pore complex protein Nup214;Nucleoporin Nup214;Protein CAN;Putative uncharacterized protein DKFZp686J0330;214 kDa nucleoporin;Nuclear pore complex protein Nup214;Nucleoporin Nup214;Protein CAN;214 …	CAIN;CAN;KIAA0023;NUP214;CAIN;CAN;KIAA0023;NUP214;CAIN;CAN;KIAA0023;NUP214;DKFZp686J0330;CAIN;CAN;KIAA0023;NUP214;CAIN;CAN;KIAA0023;NUP214;NUP214;RP11-544A12.7-003	P35658-5;P35658;P35658-2;F5H131;Q7Z3C4;P35658-3;P35658-4;Q5JUP9	>P35658-5|NU214_HUMAN Isoform 5 of Nuclear pore complex protein Nup214 OS=Homo sapiens GN=NUP214|SWISS-PROT:P35658-5;>P35658|NU214_HUMAN Nuclear pore complex protein Nup214 OS=Homo sapiens GN=NUP214 PE=1 SV=2|SWISS-PROT:P35658;>P35658-2|NU214_HUMAN Isoform	929	1	0.00029725	173.37	533.772	-0.57161	2
0.627794	0.275484	0.357833	0.644502	+	1.83124	0.476403	1.39127	0.0147491	S	_WS(ph)GNEPTDEFSDLPLR_	WS(0.999)GNEPT(0.001)DEFSDLPLR	WS(29.93)GNEPT(-29.93)DEFS(-65.88)DLPLR	SGDKRWSGNEPTD	B4DEQ7|B4DEQ7_HUMAN	B4DEQ7|B4DEQ7_HUMAN;Q96II8-2|LRCH3_HUMAN;Q96II8|LRCH3_HUMAN;Q96II8-3|LRCH3_HUMAN;B4E0T7|B4E0T7_HUMAN;B4DU23|B4DU23_HUMAN;E9PD99|E9PD99_HUMAN	cDNA FLJ50003, highly similar to Homo sapiens leucine-rich repeats and calponin homology (CH) domain containing 3 (LRCH3), mRNA;Leucine-rich repeat and calponin homology domain-containing protein 3;Leucine-rich repeat and calponin homology domain-containing protein 3;Leucine-rich repeat and calponin homology domain-containing protein 3;cDNA FLJ61518, highly similar to Homo sapiens leucine-rich re…	LRCH3;LRCH3;LRCH3	B4DEQ7;Q96II8-2;Q96II8;Q96II8-3;B4E0T7;B4DU23;E9PD99	>B4DEQ7|B4DEQ7_HUMAN cDNA FLJ50003, highly similar to Homo sapiens leucine-rich repeats and calponin homology (CH) domain containing 3 (LRCH3), mRNA OS=Homo sapiens PE=2 SV=1|SWISS-PROT:B4DEQ7;>Q96II8-2|LRCH3_HUMAN Isoform 2 of Leucine-rich repeat and calp	324	0.998984	9.12208e-35	188.41	971.915	0.42061	2
0.611078	0.717912	0.38648	0.187007	+	1.5573	0.475619	1.39052	0.0277142	S	_VPS(ph)PTPAPK_	VPS(0.995)PT(0.005)PAPK	VPS(23.19)PT(-23.19)PAPK	ALKRVPSPTPAPK	Q9UQ35|SRRM2_HUMAN	Q9UQ35|SRRM2_HUMAN;Q9UQ35-2|SRRM2_HUMAN;F5GWZ7|F5GWZ7_HUMAN;O60382|O60382_HUMAN	300 kDa nuclear matrix antigen;Serine/arginine repetitive matrix protein 2;Serine/arginine-rich splicing factor-related nuclear matrix protein of 300 kDa;Splicing coactivator subunit SRm300;Tax-responsive enhancer element-binding protein 803;300 kDa nuclear matrix antigen;Serine/arginine repetitive matrix protein 2;Serine/arginine-rich splicing factor-related nuclear matrix protein of 300 kDa;Spl…	HSPC075;KIAA0324;SRL300;SRM300;SRRM2;HSPC075;KIAA0324;SRL300;SRM300;SRRM2;KIAA0324	Q9UQ35;Q9UQ35-2;F5GWZ7;O60382	>Q9UQ35|SRRM2_HUMAN Serine/arginine repetitive matrix protein 2 OS=Homo sapiens GN=SRRM2 PE=1 SV=2|SWISS-PROT:Q9UQ35;>Q9UQ35-2|SRRM2_HUMAN Isoform 2 of Serine/arginine repetitive matrix protein 2 OS=Homo sapiens GN=SRRM2|SWISS-PROT:Q9UQ35-2;>F5GWZ7|F5GWZ7_	2581	0.995223	0.00208853	150.27	487.241	-0.20139	2
0.599222	0.743817	0.153805	0.403813	+	1.47059	0.475164	1.39008	0.0338383	S	_GASLKS(ph)PLPSQ_	GAS(0.002)LKS(0.998)PLPSQ	GAS(-27.56)LKS(27.56)PLPS(-39.68)Q	KGASLKSPLPSQ_	A8K7J6|A8K7J6_HUMAN	A8K7J6|A8K7J6_HUMAN;Q86TS9|RM52_HUMAN;G3XCN9|G3XCN9_HUMAN;A6NMQ8|A6NMQ8_HUMAN;G3V3U6|G3V3U6_HUMAN	cDNA FLJ76418, highly similar to Homo sapiens mitochondrial ribosomal protein L52 (MRPL52), transcript variant 1, mRNA;39S ribosomal protein L52, mitochondrial;Mitochondrial ribosomal protein L52, isoform CRA_c;Putative uncharacterized protein MRPL52	MRPL52;hCG_41985;MRPL52	A8K7J6;Q86TS9;G3XCN9;A6NMQ8;G3V3U6	>A8K7J6|A8K7J6_HUMAN cDNA FLJ76418, highly similar to Homo sapiens mitochondrial ribosomal protein L52 (MRPL52), transcript variant 1, mRNA OS=Homo sapiens PE=2 SV=1|SWISS-PROT:A8K7J6;>Q86TS9|RM52_HUMAN 39S ribosomal protein L52, mitochondrial OS=Homo sapi	118	0.998141	0.00781174	100.88	582.787	0.13843	2
0.768925	0.419647	0.288418	0.423309	+	1.71901	0.475075	1.38999	0.0190982	S	_S(ph)KDAS(ph)PINR_	S(1)KDAS(1)PINR	S(115.33)KDAS(115.33)PINR	ERSKDASPINRWS	B4DZQ5|B4DZQ5_HUMAN;Q13523|PRP4B_HUMAN	B4DZQ5|B4DZQ5_HUMAN;F5H2U2|F5H2U2_HUMAN;Q13523|PRP4B_HUMAN	cDNA FLJ51417, highly similar to Serine/threonine-protein kinase PRP4 homolog (EC 2.7.11.1);PRP4 kinase;PRP4 pre-mRNA-processing factor 4 homolog;Serine/threonine-protein kinase PRP4 homolog	KIAA0536;PRP4;PRP4H;PRP4K;PRPF4B	B4DZQ5;F5H2U2;Q13523	>B4DZQ5|B4DZQ5_HUMAN cDNA FLJ51417, highly similar to Serine/threonine-protein kinase PRP4 homolog (EC 2.7.11.1) OS=Homo sapiens PE=2 SV=1|SWISS-PROT:B4DZQ5;>F5H2U2|F5H2U2_HUMAN Uncharacterized protein OS=Homo sapiens GN=PRPF4B PE=4 SV=1|SWISS-PROT:F5H2U2;	417	1	2.36812e-05	182.28	574.231	-0.49875	2
0.520548	0.377512	0.208143	0.793521	+	1.50445	0.474931	1.38985	0.0313003	S	_VS(ph)DES(ph)LSK_	VS(1)DES(0.997)LS(0.003)K	VS(70.02)DES(25.42)LS(-25.42)K	SRVSDESLSKVQE	B2RBR4|B2RBR4_HUMAN	B2RBR4|B2RBR4_HUMAN;Q08357|S20A2_HUMAN;B4DJ71|B4DJ71_HUMAN	cDNA, FLJ95644, highly similar to Homo sapiens solute carrier family 20 (phosphate transporter), member 2 (SLC20A2), mRNA;Gibbon ape leukemia virus receptor 2;Phosphate transporter 2;Sodium-dependent phosphate transporter 2;Solute carrier family 20 member 2;cDNA FLJ58138, highly similar to Homo sapiens solute carrier family 20 (phosphate transporter), member 2 (SLC20A2), mRNA	GLVR2;PIT2;SLC20A2	B2RBR4;Q08357;B4DJ71	>B2RBR4|B2RBR4_HUMAN cDNA, FLJ95644, highly similar to Homo sapiens solute carrier family 20 (phosphate transporter), member 2 (SLC20A2), mRNA OS=Homo sapiens PE=2 SV=1|SWISS-PROT:B2RBR4;>Q08357|S20A2_HUMAN Sodium-dependent phosphate transporter 2 OS=Homo	259	0.997135	0.0043479	126.71	512.685	0.087066	2
0.791356	0.403268	0.518233	0.184978	+	1.48255	0.474459	1.3894	0.0329194	S	_VTLYNTDQDGSDS(ph)PR_	VTLYNTDQDGS(0.002)DS(0.998)PR	VT(-139.87)LY(-137.27)NT(-89.82)DQDGS(-27.91)DS(27.91)PR	DQDGSDSPRSSLN	Q9UPW0|FOXJ3_HUMAN	Q9UPW0|FOXJ3_HUMAN;Q9UPW0-2|FOXJ3_HUMAN;C9JVP0|C9JVP0_HUMAN;C9JXI1|C9JXI1_HUMAN	Forkhead box protein J3;Forkhead box protein J3;Forkhead box J3, isoform CRA_b;Putative uncharacterized protein FOXJ3;Putative uncharacterized protein FOXJ3	FOXJ3;KIAA1041;FOXJ3;KIAA1041;FOXJ3;hCG_21708;FOXJ3	Q9UPW0;Q9UPW0-2;C9JVP0;C9JXI1	>Q9UPW0|FOXJ3_HUMAN Forkhead box protein J3 OS=Homo sapiens GN=FOXJ3 PE=1 SV=2|SWISS-PROT:Q9UPW0;>Q9UPW0-2|FOXJ3_HUMAN Isoform 2 of Forkhead box protein J3 OS=Homo sapiens GN=FOXJ3|SWISS-PROT:Q9UPW0-2;>C9JVP0|C9JVP0_HUMAN Forkhead box J3, isoform CRA_b OS=	223	0.998385	3.25481e-20	194.77	874.362	-1.4957	2
0.518031		0.376846	0.525969	+	1.98721	0.473615	1.38858	0.0102988	S	_SQS(ph)ADAPGPTER_	S(0.015)QS(0.985)ADAPGPTER	S(-18.17)QS(18.17)ADAPGPT(-68.86)ER	KLFRSQSADAPGP	B2RA10|B2RA10_HUMAN	B2RA10|B2RA10_HUMAN;Q9NSC5|HOME3_HUMAN;Q9NSC5-2|HOME3_HUMAN;Q5U0L9|Q5U0L9_HUMAN;E9PCW9|E9PCW9_HUMAN;Q9NSC1|Q9NSC1_HUMAN	cDNA FLJ42459 fis, clone BRACE2018762, highly similar to Homer protein homolog 3;cDNA, FLJ94648, Homo sapiens homer homolog 3 (Drosophila) (HOMER3), mRNA;Homer homolog 3 (Drosophila), isoform CRA_b;Homer protein homolog 3;Homer protein homolog 3;Homer homolog 3 (Drosophila);Homer-3B protein	hCG_36784;HOMER3;HOMER3;HOMER3	B2RA10;Q9NSC5;Q9NSC5-2;Q5U0L9;E9PCW9;Q9NSC1	>B2RA10|B2RA10_HUMAN Homer homolog 3 (Drosophila), isoform CRA_b OS=Homo sapiens GN=HOMER3 PE=2 SV=1|SWISS-PROT:B2RA10;>Q9NSC5|HOME3_HUMAN Homer protein homolog 3 OS=Homo sapiens GN=HOMER3 PE=1 SV=2|SWISS-PROT:Q9NSC5;>Q9NSC5-2|HOME3_HUMAN Isoform 2 of Home	159	0.984974	0.000138268	129.54	648.267	0.1217	2
0.280006	0.386921	0.469782	0.753861	+	1.72888	0.472643	1.38765	0.0186688	S	_RMEDEGGFPVPQENGQPES(ph)PR_	RMEDEGGFPVPQENGQPES(1)PR	RMEDEGGFPVPQENGQPES(119.8)PR	ENGQPESPRRLSL	Q6ZRV2|FA83H_HUMAN	Q6ZRV2|FA83H_HUMAN	Protein FAM83H	FAM83H	Q6ZRV2	>Q6ZRV2|FA83H_HUMAN Protein FAM83H OS=Homo sapiens GN=FAM83H PE=1 SV=3|SWISS-PROT:Q6ZRV2	998	1	1.5186e-13	137.12	812.681	0.05404	3
0.612683	0.622837	0.290307	0.361432	+	1.93064	0.471814	1.38685	0.0117316	S	_S(ph)YS(ph)PAHNR_	S(0.988)Y(0.013)S(0.998)PAHNR	S(19.33)Y(-19.33)S(27.6)PAHNR	SRSRSYSPAHNRE	Q6PJV4|Q6PJV4_HUMAN;Q9Y2W1|TR150_HUMAN	Q6PJV4|Q6PJV4_HUMAN;Q6P0P7|Q6P0P7_HUMAN;Q05D20|Q05D20_HUMAN;Q7Z5U1|Q7Z5U1_HUMAN;Q9Y2W1|TR150_HUMAN	THRAP3 protein;THRAP3 protein;THRAP3 protein;THRAP3 protein;Thyroid hormone receptor-associated protein 3;Thyroid hormone receptor-associated protein complex 150 kDa component	THRAP3;THRAP3;THRAP3;THRAP3;THRAP3;TRAP150	Q6PJV4;Q6P0P7;Q05D20;Q7Z5U1;Q9Y2W1	>Q6PJV4|Q6PJV4_HUMAN THRAP3 protein (Fragment) OS=Homo sapiens GN=THRAP3 PE=2 SV=1|SWISS-PROT:Q6PJV4;>Q6P0P7|Q6P0P7_HUMAN THRAP3 protein (Fragment) OS=Homo sapiens GN=THRAP3 PE=2 SV=1|SWISS-PROT:Q6P0P7;>Q05D20|Q05D20_HUMAN THRAP3 protein (Fragment) OS=Homo	55	0.998284	0.0279438	125.82	546.189	-0.33604	2
0.538637		0.519441	0.351289	+	1.80495	0.469789	1.38491	0.0156694	T	_T(ph)SPENVQDR_	T(0.5)S(0.5)PENVQDR	T(0)S(0)PENVQDR	TVFTPKTSPENVQ	P49792|RBP2_HUMAN	P49792|RBP2_HUMAN	358 kDa nucleoporin;E3 SUMO-protein ligase RanBP2;Nuclear pore complex protein Nup358;Nucleoporin Nup358;p270;Ran-binding protein 2	NUP358;RANBP2	P49792	>P49792|RBP2_HUMAN E3 SUMO-protein ligase RanBP2 OS=Homo sapiens GN=RANBP2 PE=1 SV=2|SWISS-PROT:P49792	1399	0.5	0.00151724	141.1	563.232	1.6286	2
0.433066	0.852718	0.430071	0.161823	+	1.33627	0.46942	1.38455	0.0461035	S	_S(ph)RS(ph)PVDLR_	S(1)RS(1)PVDLR	S(56.36)RS(56.36)PVDLR	RDRGKKSRSPVDL	B4DZQ5|B4DZQ5_HUMAN;Q13523|PRP4B_HUMAN	B4DZQ5|B4DZQ5_HUMAN;F5H2U2|F5H2U2_HUMAN;Q13523|PRP4B_HUMAN	cDNA FLJ51417, highly similar to Serine/threonine-protein kinase PRP4 homolog (EC 2.7.11.1);PRP4 kinase;PRP4 pre-mRNA-processing factor 4 homolog;Serine/threonine-protein kinase PRP4 homolog	KIAA0536;PRP4;PRP4H;PRP4K;PRPF4B	B4DZQ5;F5H2U2;Q13523	>B4DZQ5|B4DZQ5_HUMAN cDNA FLJ51417, highly similar to Serine/threonine-protein kinase PRP4 homolog (EC 2.7.11.1) OS=Homo sapiens PE=2 SV=1|SWISS-PROT:B4DZQ5;>F5H2U2|F5H2U2_HUMAN Uncharacterized protein OS=Homo sapiens GN=PRPF4B PE=4 SV=1|SWISS-PROT:F5H2U2;	278	1	0.0794552	128.27	545.228	0.10242	2
0.565402	0.55395	0.287236		+	1.44888	0.468863	1.38402	0.0355727	S	_VVELS(ph)PLK_	VVELS(1)PLK	VVELS(81.3)PLK	MRVVELSPLKGSV	Q8TEK3|DOT1L_HUMAN	Q8TEK3|DOT1L_HUMAN;Q8TEK3-2|DOT1L_HUMAN	DOT1-like protein;Histone H3-K79 methyltransferase;Histone-lysine N-methyltransferase, H3 lysine-79 specific;Lysine N-methyltransferase 4;DOT1-like protein;Histone H3-K79 methyltransferase;Histone-lysine N-methyltransferase, H3 lysine-79 specific;Lysine N-methyltransferase 4	DOT1L;KIAA1814;KMT4;DOT1L;KIAA1814;KMT4	Q8TEK3;Q8TEK3-2	>Q8TEK3|DOT1L_HUMAN Histone-lysine N-methyltransferase, H3 lysine-79 specific OS=Homo sapiens GN=DOT1L PE=1 SV=2|SWISS-PROT:Q8TEK3;>Q8TEK3-2|DOT1L_HUMAN Isoform 1 of Histone-lysine N-methyltransferase, H3 lysine-79 specific OS=Homo sapiens GN=DOT1L|SWISS-P	297	1	0.0785805	100.02	482.759	0.1499	2
0.580724	0.543595	0.410341	0.332851	+	2.40313	0.466878	1.38212	0.00395246	S	_SRS(ph)PESQVIGENTK_	S(0.001)RS(0.999)PESQVIGENTK	S(-28.48)RS(28.48)PES(-54.21)QVIGENT(-119.6)K	RRTRSRSPESQVI	O95218-2|ZRAB2_HUMAN	O95218-2|ZRAB2_HUMAN	Zinc finger protein 265;Zinc finger Ran-binding domain-containing protein 2;Zinc finger, splicing	ZIS;ZNF265;ZRANB2	O95218-2;O95218	>O95218-2|ZRAB2_HUMAN Isoform 2 of Zinc finger Ran-binding domain-containing protein 2 OS=Homo sapiens GN=ZRANB2|SWISS-PROT:O95218-2	307	0.99858	1.85516e-34	234.82	806.372	-0.96802	2
0.604546	0.541614	0.419107	0.299948	+	2.20635	0.466304	1.38157	0.00621802	S	_LGQHVVGM(ox)APLSVGS(ph)LDDEPGGEAETK_	LGQHVVGMAPLS(0.005)VGS(0.994)LDDEPGGEAET(0.001)K	LGQHVVGMAPLS(-23.08)VGS(23.08)LDDEPGGEAET(-28.57)K	APLSVGSLDDEPG	P43897-2|EFTS_HUMAN	P43897-2|EFTS_HUMAN;E5KS95|E5KS95_HUMAN;P43897|EFTS_HUMAN;B4DHY8|B4DHY8_HUMAN;F8W6R3|F8W6R3_HUMAN	Elongation factor Ts, mitochondrial;Elongation factor Ts, mitochondrial;cDNA FLJ60259, highly similar to Elongation factor Ts, mitochondrial	TSFM;TSFM	P43897-2;P43897;E5KS95;B4DHY8;F8W6R3	>P43897-2|EFTS_HUMAN Isoform 2 of Elongation factor Ts, mitochondrial OS=Homo sapiens GN=TSFM|SWISS-PROT:P43897-2;>E5KS95|E5KS95_HUMAN Elongation factor Ts OS=Homo sapiens PE=3 SV=1|SWISS-PROT:E5KS95;>P43897|EFTS_HUMAN Elongation factor Ts, mitochondrial O	291	0.993731	2.9911e-41	158.29	930.428	0.0023373	3
0.616734	0.605305	0.589284	0.0528332	+	1.36585	0.466039	1.38131	0.0430671	S	_RGT(ph)S(ph)PRPPEGGLGYSQLGDDDLK_	RGT(1)S(1)PRPPEGGLGYSQLGDDDLK	RGT(74.92)S(64.52)PRPPEGGLGY(-64.52)S(-71.17)QLGDDDLK	RVKRGTSPRPPEG	P21127|CD11B_HUMAN	P21127|CD11B_HUMAN;B7ZVY7|B7ZVY7_HUMAN;P21127-2|CD11B_HUMAN;P21127-3|CD11B_HUMAN;B4E3D9|B4E3D9_HUMAN;P21127-8|CD11B_HUMAN;P21127-9|CD11B_HUMAN;P21127-6|CD11B_HUMAN;Q9UQ88|CD11A_HUMAN;Q9UQ88-2|CD11A_HUMAN;Q5QPR3|Q5QPR3_HUMAN;Q9UQ88-3|CD11A_HUMAN;Q9UQ88-4|CD11A_HUMAN;Q5QPR4|Q5QPR4_HUMAN;P21127-10|CD11B_HUMAN;A4VCI5|A4VCI5_HUMAN;P21127-5|CD11B_HUMAN;Q6P5Y5|Q6P5Y5_HUMAN;Q4VBY6|Q4VBY6_HUMAN;Q96CA8|Q96…	Cell division cycle 2-like protein kinase 1;Cell division protein kinase 11B;Galactosyltransferase-associated protein kinase p58/GTA;p58 CLK-1;PITSLRE serine/threonine-protein kinase CDC2L1;Cell division cycle 2-like 1 (PITSLRE proteins);Cell division cycle 2-like protein kinase 1;Cell division protein kinase 11B;Galactosyltransferase-associated protein kinase p58/GTA;p58 CLK-1;PITSLRE serine/thr…	CDC2L1;CDK11;CDK11B;PITSLREA;PK58;CDC2L1;CDC2L1;CDK11;CDK11B;PITSLREA;PK58;CDC2L1;CDK11;CDK11B;PITSLREA;PK58;CDC2L1;CDK11;CDK11B;PITSLREA;PK58;CDC2L1;CDK11;CDK11B;PITSLREA;PK58;CDC2L1;CDK11;CDK11B;PITSLREA;PK58;CDC2L2;CDC2L3;CDK11A;PITSLREB;CDC2L2;CDC2L3;CDK11A;PITSLREB;CDC2L2;RP1-283E3.2-003;CDC2L2;CDC2L3;CDK11A;PITSLREB;CDC2L2;CDC2L3;CDK11A;PITSLREB;CDC2L2;RP1-283E3.2-008;CDC2L1;CDK11;CDK11B;PI…	P21127;B7ZVY7;P21127-2;P21127-3;B4E3D9;P21127-8;P21127-9;P21127-6;Q9UQ88;Q9UQ88-2;Q5QPR3;Q9UQ88-3;Q9UQ88-4;Q5QPR4;P21127-10;A4VCI5;P21127-5;Q6P5Y5;Q4VBY6;Q96CA8;P21127-4;P21127-12;Q9UQ88-10;Q9UQ88-5;Q9UQ88-8	>P21127|CD11B_HUMAN Cyclin-dependent kinase 11B OS=Homo sapiens GN=CDK11B PE=1 SV=3|SWISS-PROT:P21127;>B7ZVY7|B7ZVY7_HUMAN Cell division cycle 2-like 1 (PITSLRE proteins) OS=Homo sapiens GN=CDC2L1 PE=2 SV=1|SWISS-PROT:B7ZVY7;>P21127-2|CD11B_HUMAN Isoform S	752	1	1.1325e-76	205.78	859.046	-1.1924	3
	0.482022	0.448795		+	1.64368	0.465409	1.38071	0.0227155	S	_PLSSS(ph)PLVR_	PLS(0.002)S(0.024)S(0.974)PLVR	PLS(-27.53)S(-16.03)S(16.03)PLVR	ERPLSSSPLVRVK	Q00613|HSF1_HUMAN	Q00613|HSF1_HUMAN;Q53HT3|Q53HT3_HUMAN;Q00613-2|HSF1_HUMAN;E9PMQ6|E9PMQ6_HUMAN;B4DTG4|B4DTG4_HUMAN;B3KWP0|B3KWP0_HUMAN;B3KNQ9|B3KNQ9_HUMAN	Heat shock factor protein 1;Heat shock transcription factor 1;Heat shock transcription factor 1 variant;Heat shock factor protein 1;Heat shock transcription factor 1;cDNA FLJ56244, highly similar to Heat shock factor protein 1;cDNA FLJ43478 fis, clone OCBBF3000323, highly similar to HEAT SHOCK FACTOR PROTEIN 1;cDNA FLJ30200 fis, clone BRACE2001455, highly similar to HEAT SHOCK FACTOR PROTEIN 1	HSF1;HSTF1;HSF1;HSTF1	Q00613;Q53HT3;Q00613-2;E9PMQ6;B4DTG4;B3KWP0;B3KNQ9	>Q00613|HSF1_HUMAN Heat shock factor protein 1 OS=Homo sapiens GN=HSF1 PE=1 SV=1|SWISS-PROT:Q00613;>Q53HT3|Q53HT3_HUMAN Heat shock transcription factor 1 variant (Fragment) OS=Homo sapiens PE=2 SV=1|SWISS-PROT:Q53HT3;>Q00613-2|HSF1_HUMAN Isoform Short of H	292	0.973997	0.0887953	87.149	518.265	0.47899	2
0.467071		0.521151	0.407516	+	2.30641	0.465246	1.38055	0.00493844	S	_SES(ph)VEGFLSPSR_	S(0.018)ES(0.982)VEGFLSPSR	S(-17.45)ES(17.45)VEGFLS(-62.99)PS(-82.87)R	RTPRSESVEGFLS	Q08AD1|CAMP2_HUMAN	Q08AD1|CAMP2_HUMAN;Q08AD1-3|CAMP2_HUMAN;Q08AD1-2|CAMP2_HUMAN	Calmodulin-regulated spectrin-associated protein 1-like protein 1;Calmodulin-regulated spectrin-associated protein 2;Calmodulin-regulated spectrin-associated protein 1-like protein 1;Calmodulin-regulated spectrin-associated protein 2;Calmodulin-regulated spectrin-associated protein 1-like protein 1;Calmodulin-regulated spectrin-associated protein 2	CAMSAP1L1;CAMSAP2;KIAA1078;CAMSAP1L1;CAMSAP2;KIAA1078;CAMSAP1L1;CAMSAP2;KIAA1078	Q08AD1;Q08AD1-3;Q08AD1-2	>Q08AD1|CAMP2_HUMAN Calmodulin-regulated spectrin-associated protein 2 OS=Homo sapiens GN=CAMSAP2 PE=1 SV=3|SWISS-PROT:Q08AD1;>Q08AD1-3|CAMP2_HUMAN Isoform 3 of Calmodulin-regulated spectrin-associated protein 2 OS=Homo sapiens GN=CAMSAP2|SWISS-PROT:Q08AD1	1313	0.982315	0.00902332	92.925	687.8	0.56136	2
0.435949	0.444137	0.378179	0.595408	+	2.67089	0.463418	1.3788	0.00213357	S	_AS(ph)FGEGTEPDQEPPPPYQEQVPVPVYHPTPSQTR_	AS(0.978)FGEGT(0.022)EPDQEPPPPYQEQVPVPVYHPTPSQTR	AS(16.49)FGEGT(-16.49)EPDQEPPPPY(-41.47)QEQVPVPVY(-65.57)HPT(-67.96)PS(-65.46)QT(-63.09)R	SQSDRASFGEGTE	Q9Y3C5|RNF11_HUMAN	Q9Y3C5|RNF11_HUMAN	RING finger protein 11	CGI-123;RNF11	Q9Y3C5	>Q9Y3C5|RNF11_HUMAN RING finger protein 11 OS=Homo sapiens GN=RNF11 PE=1 SV=1|SWISS-PROT:Q9Y3C5	25	0.977997	1.67926e-08	112.95	1281.25	-0.89267	3
0.359746	0.287591	0.554834	0.650213	+	1.92818	0.463096	1.3785	0.0117982	S	_SLS(ph)NTEDECTHLK_	S(0.001)LS(0.999)NTEDECTHLK	S(-30.19)LS(30.19)NT(-48.61)EDECT(-102.18)HLK	EVERSLSNTEDEC	Q14BN4|SLMAP_HUMAN	Q14BN4|SLMAP_HUMAN;Q14BN4-3|SLMAP_HUMAN;Q14BN4-2|SLMAP_HUMAN;Q14BN4-6|SLMAP_HUMAN;Q14BN4-7|SLMAP_HUMAN	Sarcolemmal membrane-associated protein;Sarcolemmal membrane-associated protein;Sarcolemmal membrane-associated protein;Sarcolemmal membrane-associated protein;Sarcolemmal membrane-associated protein	KIAA1601;SLAP;SLMAP;UNQ1847/PRO3577;KIAA1601;SLAP;SLMAP;UNQ1847/PRO3577;KIAA1601;SLAP;SLMAP;UNQ1847/PRO3577;KIAA1601;SLAP;SLMAP;UNQ1847/PRO3577;KIAA1601;SLAP;SLMAP;UNQ1847/PRO3577	Q14BN4;Q14BN4-3;Q14BN4-2;Q14BN4-6;Q14BN4-7	>Q14BN4|SLMAP_HUMAN Sarcolemmal membrane-associated protein OS=Homo sapiens GN=SLMAP PE=1 SV=1|SWISS-PROT:Q14BN4;>Q14BN4-3|SLMAP_HUMAN Isoform 3 of Sarcolemmal membrane-associated protein OS=Homo sapiens GN=SLMAP|SWISS-PROT:Q14BN4-3;>Q14BN4-2|SLMAP_HUMAN I	280	0.99903	0.000130906	137.84	807.329	-0.078853	2
		0.435842	0.490159	+	1.42829	0.463001	1.37841	0.0373001	S	_VQS(ph)DLEAK_	VQS(1)DLEAK	VQS(141.48)DLEAK	PLIKVQSDLEAKV	B4DZB6|B4DZB6_HUMAN	B4DZB6|B4DZB6_HUMAN;Q6UV20|Q6UV20_HUMAN;B4DYW5|B4DYW5_HUMAN;E7EWM8|E7EWM8_HUMAN;Q9BVV6|K0586_HUMAN;Q9BVV6-2|K0586_HUMAN;B7Z7W7|B7Z7W7_HUMAN;B4DZ26|B4DZ26_HUMAN;F5GWA3|F5GWA3_HUMAN;G3V2T5|G3V2T5_HUMAN;G3V4J0|G3V4J0_HUMAN	cDNA FLJ56629;KIAA0586 isoform;cDNA FLJ61484;Uncharacterized protein KIAA0586;Uncharacterized protein KIAA0586;cDNA FLJ52366;cDNA FLJ52371	KIAA0586;KIAA0586	B4DZB6;Q6UV20;B4DYW5;E7EWM8;Q9BVV6;Q9BVV6-2;B7Z7W7;B4DZ26;F5GWA3;G3V2T5;G3V4J0	>B4DZB6|B4DZB6_HUMAN cDNA FLJ56629 OS=Homo sapiens PE=2 SV=1|SWISS-PROT:B4DZB6;>Q6UV20|Q6UV20_HUMAN KIAA0586 isoform OS=Homo sapiens PE=2 SV=1|SWISS-PROT:Q6UV20;>B4DYW5|B4DYW5_HUMAN cDNA FLJ61484 OS=Homo sapiens PE=2 SV=1|SWISS-PROT:B4DYW5;>E7EWM8|E7EWM8_H	251	1	0.00015067	141.48	485.218	-0.93819	2
0.622649	0.594453	0.52306	0.105008	+	1.50218	0.461292	1.37677	0.0314647	S	_KGGPS(ph)PGDVEAIK_	KGGPS(1)PGDVEAIK	KGGPS(85.91)PGDVEAIK	KKKGGPSPGDVEA	P09661|RU2A_HUMAN	P09661|RU2A_HUMAN;Q53G21|Q53G21_HUMAN;Q53G61|Q53G61_HUMAN	U2 small nuclear ribonucleoprotein A';Small nuclear ribonucleoprotein polypeptide A' variant;Small nuclear ribonucleoprotein polypeptide A' variant	SNRPA1	P09661;Q53G21;Q53G61	>P09661|RU2A_HUMAN U2 small nuclear ribonucleoprotein A' OS=Homo sapiens GN=SNRPA1 PE=1 SV=2|SWISS-PROT:P09661;>Q53G21|Q53G21_HUMAN Small nuclear ribonucleoprotein polypeptide A' variant (Fragment) OS=Homo sapiens PE=2 SV=1|SWISS-PROT:Q53G21;>Q53G61|Q53G61	197	1	0.000793269	111.83	667.821	0.1993	2
0.500496	0.250355	0.505586	0.580049	+	2.10878	0.459122	1.3747	0.00778431	S	_RPETWES(ph)PEKPK_	RPETWES(1)PEKPK	RPET(-35.29)WES(35.29)PEKPK	RPETWESPEKPKT	Q5VUA4|ZN318_HUMAN	Q5VUA4|ZN318_HUMAN	Endocrine regulatory protein;Zinc finger protein 318	HRIHFB2436;ZNF318	Q5VUA4	>Q5VUA4|ZN318_HUMAN Zinc finger protein 318 OS=Homo sapiens GN=ZNF318 PE=1 SV=2|SWISS-PROT:Q5VUA4	1971	0.999704	7.95125e-05	128.68	521.912	0.28349	3
		0.428893	0.489029	+	1.38041	0.458961	1.37455	0.0416477	S	_HM(ox)S(ph)VSSIK_	HMS(0.931)VS(0.064)S(0.005)IK	HMS(11.64)VS(-11.64)S(-22.92)IK	NQLKHMSVSSIKQ	P15927-3|RFA2_HUMAN	P15927-3|RFA2_HUMAN;P15927-2|RFA2_HUMAN;B2R7E8|B2R7E8_HUMAN;P15927|RFA2_HUMAN;B4DQD9|B4DQD9_HUMAN;B4DUL2|B4DUL2_HUMAN;Q5TEJ0|Q5TEJ0_HUMAN;B4DL94|B4DL94_HUMAN	Replication factor A protein 2;Replication protein A 32 kDa subunit;Replication protein A 34 kDa subunit;Replication factor A protein 2;Replication protein A 32 kDa subunit;Replication protein A 34 kDa subunit;cDNA, FLJ93412, highly similar to Homo sapiens replication protein A2, 32kDa (RPA2), mRNA;Replication factor A protein 2;Replication protein A 32 kDa subunit;Replication protein A 34 kDa su…	REPA2;RPA2;RPA32;RPA34;REPA2;RPA2;RPA32;RPA34;REPA2;RPA2;RPA32;RPA34;RP4-547C9.3-005;RPA2	P15927-3;P15927;P15927-2;B2R7E8;B4DQD9;B4DUL2;Q5TEJ0;B4DL94	>P15927-3|RFA2_HUMAN Isoform 3 of Replication protein A 32 kDa subunit OS=Homo sapiens GN=RPA2|SWISS-PROT:P15927-3;>P15927-2|RFA2_HUMAN Isoform 2 of Replication protein A 32 kDa subunit OS=Homo sapiens GN=RPA2|SWISS-PROT:P15927-2;>B2R7E8|B2R7E8_HUMAN cDNA,	326	0.931409	0.0832375	97.635	492.715	0.78902	2
0.653702	0.16877	0.568324	0.444985	+	1.64592	0.458945	1.37454	0.0225985	S	_LGTLNGS(ph)QEEM(ox)WQK_	LGTLNGS(1)QEEMWQK	LGT(-60.88)LNGS(60.88)QEEMWQK	LGTLNGSQEEMWQ	Q8N4C6-7|NIN_HUMAN	Q8N4C6-7|NIN_HUMAN;Q8N4C6-10|NIN_HUMAN;Q8N4C6|NIN_HUMAN;Q8N4C6-2|NIN_HUMAN;C9J066|C9J066_HUMAN;Q8N4C6-4|NIN_HUMAN;Q8N4C6-5|NIN_HUMAN;Q8N4C6-9|NIN_HUMAN;E9PN67|E9PN67_HUMAN;Q5XUU0|Q5XUU0_HUMAN;Q5BKU3|Q5BKU3_HUMAN;F8W6D3|F8W6D3_HUMAN	Glycogen synthase kinase 3 beta-interacting protein;Ninein;Glycogen synthase kinase 3 beta-interacting protein;Ninein;Glycogen synthase kinase 3 beta-interacting protein;Ninein;Glycogen synthase kinase 3 beta-interacting protein;Ninein;Putative uncharacterized protein NIN;Glycogen synthase kinase 3 beta-interacting protein;Ninein;Glycogen synthase kinase 3 beta-interacting protein;Ninein;Glycogen…	KIAA1565;NIN;KIAA1565;NIN;KIAA1565;NIN;KIAA1565;NIN;NIN;KIAA1565;NIN;KIAA1565;NIN;KIAA1565;NIN;NIN;NIN	Q8N4C6-7;Q8N4C6;Q8N4C6-10;Q8N4C6-2;C9J066;Q8N4C6-4;Q8N4C6-5;Q8N4C6-9;E9PN67;Q5XUU0;Q5BKU3;F8W6D3	>Q8N4C6-7|NIN_HUMAN Isoform 7 of Ninein OS=Homo sapiens GN=NIN|SWISS-PROT:Q8N4C6-7;>Q8N4C6-10|NIN_HUMAN Isoform 3 of Ninein OS=Homo sapiens GN=NIN|SWISS-PROT:Q8N4C6-10;>Q8N4C6|NIN_HUMAN Ninein OS=Homo sapiens GN=NIN PE=1 SV=4|SWISS-PROT:Q8N4C6;>Q8N4C6-2|NI	1550	0.999999	2.11999e-49	240.11	858.869	-0.17914	2
0.707525	0.157561	0.387032	0.582267	+	1.5005	0.458596	1.3742	0.0315864	S	_SENNS(ph)SNSDIVHVEKEEVPEGM(ox)EEAAVASVVLPAR_	S(0.113)ENNS(0.387)S(0.387)NS(0.113)DIVHVEKEEVPEGMEEAAVASVVLPAR	S(-5.36)ENNS(0)S(0)NS(-5.36)DIVHVEKEEVPEGMEEAAVAS(-58.99)VVLPAR	KSENNSSNSDIVH	Q9BXK5|B2L13_HUMAN	Q9BXK5|B2L13_HUMAN;B2RB43|B2RB43_HUMAN;B7Z238|B7Z238_HUMAN;A8K5Y4|A8K5Y4_HUMAN;B3KPE7|B3KPE7_HUMAN;B7Z737|B7Z737_HUMAN	Bcl-2-like protein 13;Bcl-rambo;Protein Mil1;BCL2-like 13 (Apoptosis facilitator), isoform CRA_c;cDNA, FLJ95299, highly similar to Homo sapiens BCL2-like 13 (apoptosis facilitator) (BCL2L13),nuclear gene encoding mitochondrial protein, mRNA;cDNA FLJ55839, highly similar to Bcl-2-like 13 protein;cDNA FLJ77667, highly similar to Homo sapiens BCL2-like 13 (apoptosis facilitator), mRNA;cDNA FLJ31686 …	BCL2L13;CD003;MIL1;BCL2L13;hCG_19914	Q9BXK5;B2RB43;B7Z238;A8K5Y4;B3KPE7;B7Z737	>Q9BXK5|B2L13_HUMAN Bcl-2-like protein 13 OS=Homo sapiens GN=BCL2L13 PE=1 SV=1|SWISS-PROT:Q9BXK5;>B2RB43|B2RB43_HUMAN BCL2-like 13 (Apoptosis facilitator), isoform CRA_c OS=Homo sapiens GN=BCL2L13 PE=2 SV=1|SWISS-PROT:B2RB43;>B7Z238|B7Z238_HUMAN Uncharacte	303	0.387364	2.04685e-43	226.93	1273.59	-1.2792	3
0.25181	0.254352	0.838105	0.488001	+	1.34408	0.458067	1.3737	0.0452818	S	_DFTNSSS(ph)QEEIDK_	DFTNSS(0.117)S(0.883)QEEIDK	DFT(-77.68)NS(-38.42)S(-8.76)S(8.76)QEEIDK	DFTNSSSQEEIDK	B2RAL3|B2RAL3_HUMAN	B2RAL3|B2RAL3_HUMAN;Q06190|P2R3A_HUMAN;Q6P0N9|Q6P0N9_HUMAN	cDNA, FLJ94988, highly similar to Homo sapiens protein phosphatase 2 (formerly 2A), regulatory subunit B'', alpha (PPP2R3A), mRNA;PP2A subunit B isoform PR72/PR130;PP2A subunit B isoform R3 isoform;PP2A subunit B isoforms B72/B130;PP2A subunit B isoforms B''-PR72/PR130;Serine/threonine-protein phosphatase 2A 72/130 kDa regulatory subunit B;Serine/threonine-protein phosphatase 2A regulatory subuni…	PPP2R3;PPP2R3A;PPP2R3A	B2RAL3;Q06190;Q6P0N9	>B2RAL3|B2RAL3_HUMAN cDNA, FLJ94988, highly similar to Homo sapiens protein phosphatase 2 (formerly 2A), regulatory subunit B'', alpha (PPP2R3A), mRNA OS=Homo sapiens PE=2 SV=1|SWISS-PROT:B2RAL3;>Q06190|P2R3A_HUMAN Serine/threonine-protein phosphatase 2A r	505	0.882549	1.70304e-13	179.35	790.312	-0.026908	2
0.253263	0.809167	0.447844	0.321813	+	1.46499	0.458022	1.37366	0.0342778	S	_MGS(ph)GIQYGDAALR_	MGS(1)GIQYGDAALR	MGS(50.17)GIQY(-50.17)GDAALR	DPERMGSGIQYGD	C9JZA1|C9JZA1_HUMAN	C9JZA1|C9JZA1_HUMAN;P20338|RAB4A_HUMAN;Q53GC2|Q53GC2_HUMAN	Putative uncharacterized protein RAB4A;Ras-related protein Rab-4A;RAB4A, member RAS oncogene family variant	RAB4A;RAB4;RAB4A	C9JZA1;P20338;Q53GC2	>C9JZA1|C9JZA1_HUMAN Uncharacterized protein OS=Homo sapiens GN=RAB4A PE=3 SV=1|SWISS-PROT:C9JZA1;>P20338|RAB4A_HUMAN Ras-related protein Rab-4A OS=Homo sapiens GN=RAB4A PE=1 SV=2|SWISS-PROT:P20338;>Q53GC2|Q53GC2_HUMAN RAB4A, member RAS oncogene family var	186	0.99999	2.42852e-06	142.1	709.81	-0.16484	2
0.368377	0.563939	0.462995	0.436268	+	2.82631	0.457895	1.37354	0.00149174	S	_LAAGHELQPLAIVDQRPS(ph)SR_	LAAGHELQPLAIVDQRPS(0.5)S(0.5)R	LAAGHELQPLAIVDQRPS(0)S(0)R	VDQRPSSRASSRA	P17302|CXA1_HUMAN	P17302|CXA1_HUMAN;Q53FJ6|Q53FJ6_HUMAN;B4DN50|B4DN50_HUMAN;B4DI81|B4DI81_HUMAN;B4DGM6|B4DGM6_HUMAN;B4DMC9|B4DMC9_HUMAN;B4DN47|B4DN47_HUMAN	Connexin-43;Gap junction 43 kDa heart protein;Gap junction alpha-1 protein;Gap junction protein;Gap junction protein;Gap junction protein;Gap junction protein;cDNA FLJ50990, highly similar to Gap junction alpha-1 protein;cDNA, FLJ79058, highly similar to Gap junction alpha-1 protein;cDNA FLJ57333, highly similar to Gap junction alpha-1 protein	GJA1;GJAL	P17302;Q53FJ6;B4DN50;B4DI81;B4DGM6;B4DMC9;B4DN47	>P17302|CXA1_HUMAN Gap junction alpha-1 protein OS=Homo sapiens GN=GJA1 PE=1 SV=2|SWISS-PROT:P17302;>Q53FJ6|Q53FJ6_HUMAN Gap junction protein (Fragment) OS=Homo sapiens PE=2 SV=1|SWISS-PROT:Q53FJ6;>B4DN50|B4DN50_HUMAN Gap junction protein OS=Homo sapiens G	365	0.5	9.42733e-05	117.48	1119.57	-1.0486	2
0.43776	0.181166	0.812375	0.40021	+	1.40203	0.457878	1.37352	0.0396251	S	_SKS(ph)PEILSSTK_	S(0.17)KS(0.83)PEILSSTK	S(-6.89)KS(6.89)PEILS(-70.16)S(-76.43)T(-76.43)K	IPWRSKSPEILSS	F5H7T8|F5H7T8_HUMAN	F5H7T8|F5H7T8_HUMAN;Q4KMZ1|IQCC_HUMAN;B4DRF5|B4DRF5_HUMAN	IQ domain-containing protein C;cDNA FLJ60335, highly similar to Homo sapiens IQ motif containing C (IQCC), mRNA	IQCC	F5H7T8;Q4KMZ1;B4DRF5	>F5H7T8|F5H7T8_HUMAN Uncharacterized protein OS=Homo sapiens GN=IQCC PE=4 SV=1|SWISS-PROT:F5H7T8;>Q4KMZ1|IQCC_HUMAN IQ domain-containing protein C OS=Homo sapiens GN=IQCC PE=2 SV=2|SWISS-PROT:Q4KMZ1;>B4DRF5|B4DRF5_HUMAN cDNA FLJ60335, highly similar to Hom	518	0.830253	0.000930692	129.34	628.81	-0.04111	2
0.584193	0.104203	0.470199	0.67075	+	1.45545	0.457336	1.373	0.0350388	S	_SLS(ph)SGHLQGK_	SLS(0.999)S(0.001)GHLQGK	S(-37.35)LS(29.18)S(-29.18)GHLQGK	SNPRSLSSGHLQG	A4D1M0|A4D1M0_HUMAN	A4D1M0|A4D1M0_HUMAN;Q9BYV8|CEP41_HUMAN;Q9BYV8-2|CEP41_HUMAN;B4DQ35|B4DQ35_HUMAN;F5H0V6|F5H0V6_HUMAN;Q9BYV8-3|CEP41_HUMAN	cDNA, FLJ95527, Homo sapiens testis specific, 14 (TSGA14), mRNA;Testis specific, 14;Centrosomal protein of 41 kDa;Testis-specific gene A14 protein;Centrosomal protein of 41 kDa;Testis-specific gene A14 protein;cDNA FLJ54115, moderately similar to Centrosomal protein of 41 kDa;Centrosomal protein of 41 kDa;Testis-specific gene A14 protein	hCG_18971;tcag7.357;TSGA14;CEP41;TSGA14;CEP41;TSGA14;CEP41;TSGA14	A4D1M0;Q9BYV8;Q9BYV8-2;B4DQ35;F5H0V6;Q9BYV8-3	>A4D1M0|A4D1M0_HUMAN Testis specific, 14 OS=Homo sapiens GN=TSGA14 PE=2 SV=1|SWISS-PROT:A4D1M0;>Q9BYV8|CEP41_HUMAN Centrosomal protein of 41 kDa OS=Homo sapiens GN=CEP41 PE=1 SV=1|SWISS-PROT:Q9BYV8;>Q9BYV8-2|CEP41_HUMAN Isoform 2 of Centrosomal protein of	363	0.99861	0.00539572	113.69	547.256	0.90423	2
0.604261	0.534858	0.62499	0.0558898	+	1.36714	0.455	1.37078	0.0429397	S	_S(ph)RS(ph)PLAIR_	S(1)RS(1)PLAIR	S(79.15)RS(79.15)PLAIR	PRKRSRSRSPLAI	Q9UQ35|SRRM2_HUMAN	Q9UQ35|SRRM2_HUMAN;F5GWZ7|F5GWZ7_HUMAN;O60382|O60382_HUMAN	300 kDa nuclear matrix antigen;Serine/arginine repetitive matrix protein 2;Serine/arginine-rich splicing factor-related nuclear matrix protein of 300 kDa;Splicing coactivator subunit SRm300;Tax-responsive enhancer element-binding protein 803;KIAA0324	HSPC075;KIAA0324;SRL300;SRM300;SRRM2;KIAA0324	Q9UQ35;F5GWZ7;O60382	>Q9UQ35|SRRM2_HUMAN Serine/arginine repetitive matrix protein 2 OS=Homo sapiens GN=SRRM2 PE=1 SV=2|SWISS-PROT:Q9UQ35;>F5GWZ7|F5GWZ7_HUMAN Uncharacterized protein OS=Homo sapiens GN=SRRM2 PE=4 SV=1|SWISS-PROT:F5GWZ7;>O60382|O60382_HUMAN KIAA0324 (Fragment)	2044	1	0.0360464	134.57	530.241	-0.092481	2
0.270708	0.567059	0.396927	0.579952	+	2.06113	0.453662	1.36951	0.00868701	S	_S(ph)STTSTWELLDQR_	S(0.497)S(0.497)T(0.007)TSTWELLDQR	S(0)S(0)T(-18.72)T(-35.09)S(-50.46)T(-57.29)WELLDQR	NIKDRSSTTSTWE	Q9HA77|SYCM_HUMAN	Q9HA77|SYCM_HUMAN	Cysteine--tRNA ligase;Probable cysteinyl-tRNA synthetase, mitochondrial	CARS2;OK/SW-cl.10	Q9HA77	>Q9HA77|SYCM_HUMAN Probable cysteine--tRNA ligase, mitochondrial OS=Homo sapiens GN=CARS2 PE=1 SV=1|SWISS-PROT:Q9HA77	545	0.496589	4.48213e-26	200.44	802.354	0.29968	2
		0.449746	0.451857	+	2.82664	0.450802	1.3668	0.0014906	T	_(ac)GT(ph)RDDEYDYLFK_	GT(1)RDDEYDYLFK	GT(75.63)RDDEY(-75.63)DY(-92.47)LFK	____MGTRDDEYD	P62491|RB11A_HUMAN	P62491|RB11A_HUMAN;B4DMN1|B4DMN1_HUMAN;A5YM50|A5YM50_HUMAN;Q15907|RB11B_HUMAN;Q6FHR0|Q6FHR0_HUMAN;Q6FI42|Q6FI42_HUMAN;B4DMK0|B4DMK0_HUMAN;B4DT13|B4DT13_HUMAN;Q5U0I1|Q5U0I1_HUMAN;B4DQU5|B4DQU5_HUMAN	Ras-related protein Rab-11A;YL8;cDNA FLJ61136, highly similar to Ras-related protein Rab-11A;RAB11B protein;GTP-binding protein YPT3;Ras-related protein Rab-11B;RAB11B protein;RAB11B protein;cDNA FLJ61134, highly similar to Ras-related protein Rab-11B;cDNA FLJ51542, highly similar to Ras-related protein Rab-11B;RAB11B, member RAS oncogene family;cDNA FLJ57160, highly similar to Ras-related protei…	RAB11;RAB11A;RAB11B;RAB11B;YPT3;RAB11B;RAB11B	P62491;B4DMN1;A5YM50;Q15907;Q6FHR0;Q6FI42;B4DMK0;B4DT13;Q5U0I1;B4DQU5	>P62491|RB11A_HUMAN Ras-related protein Rab-11A OS=Homo sapiens GN=RAB11A PE=1 SV=3|SWISS-PROT:P62491;>B4DMN1|B4DMN1_HUMAN cDNA FLJ61136, highly similar to Ras-related protein Rab-11A OS=Homo sapiens PE=2 SV=1|SWISS-PROT:B4DMN1;>A5YM50|A5YM50_HUMAN RAB11B	3	1	0.000788966	119.01	822.335	-0.48335	2
0.509645	0.336283	0.534659	0.418892	+	2.66316	0.44987	1.36592	0.00217192	Y	_IGEGT(ph)Y(ph)GVVYK_	IGEGT(1)Y(1)GVVYK	IGEGT(97.4)Y(51.93)GVVY(-51.93)K	KIGEGTYGVVYKG	Q5H9N4|Q5H9N4_HUMAN	Q5H9N4|Q5H9N4_HUMAN;P06493|CDK1_HUMAN;P06493-2|CDK1_HUMAN;E5RIU6|E5RIU6_HUMAN;B7Z3D6|B7Z3D6_HUMAN;G3V5T9|G3V5T9_HUMAN;Q00526|CDK3_HUMAN;P24941|CDK2_HUMAN;P24941-2|CDK2_HUMAN;B4DDL9|B4DDL9_HUMAN;E7ESI2|E7ESI2_HUMAN;G3V317|G3V317_HUMAN	Putative uncharacterized protein DKFZp686L20222;Cell division control protein 2 homolog;Cyclin-dependent kinase 1;p34 protein kinase;Cell division control protein 2 homolog;Cyclin-dependent kinase 1;p34 protein kinase;cDNA FLJ50170, highly similar to Cell division control protein 2 homolog (EC 2.7.11.22);Cell division protein kinase 3;Cell division protein kinase 2;p33 protein kinase;Cell divisio…	DKFZp686L20222;CDC2;CDC2;CDK3;CDK2;CDK2	Q5H9N4;P06493;P06493-2;E5RIU6;B7Z3D6;G3V5T9;Q00526;P24941;P24941-2;B4DDL9;E7ESI2;G3V317	>Q5H9N4|Q5H9N4_HUMAN Putative uncharacterized protein DKFZp686L20222 OS=Homo sapiens GN=DKFZp686L20222 PE=2 SV=1|SWISS-PROT:Q5H9N4;>P06493|CDK1_HUMAN Cyclin-dependent kinase 1 OS=Homo sapiens GN=CDK1 PE=1 SV=3|SWISS-PROT:P06493;>P06493-2|CDK1_HUMAN Isoform	15	0.999994	1.54046e-23	222.28	673.277	0.34138	2
0.680684	0.569977	0.413377	0.134747	+	1.49386	0.449696	1.36575	0.0320734	T	_AIT(ph)PPQQPYK_	AIT(1)PPQQPYK	AIT(110.45)PPQQPY(-110.45)K	PEPKAITPPQQPY	E7EUM9|E7EUM9_HUMAN;Q9NYV4|CDK12_HUMAN;Q9NYV4-2|CDK12_HUMAN	E7EUM9|E7EUM9_HUMAN;Q9NYV4-3|CDK12_HUMAN;Q9NYV4|CDK12_HUMAN;Q9NYV4-2|CDK12_HUMAN	Cdc2-related kinase, arginine/serine-rich;Cell division cycle 2-related protein kinase 7;Cell division protein kinase 12;Cdc2-related kinase, arginine/serine-rich;Cell division cycle 2-related protein kinase 7;Cell division protein kinase 12;Cdc2-related kinase, arginine/serine-rich;Cell division cycle 2-related protein kinase 7;Cell division protein kinase 12	CDK12;CRK7;CRKRS;KIAA0904;CDK12;CRK7;CRKRS;KIAA0904;CDK12;CRK7;CRKRS;KIAA0904	E7EUM9;Q9NYV4-3;Q9NYV4;Q9NYV4-2	>E7EUM9|E7EUM9_HUMAN Uncharacterized protein OS=Homo sapiens GN=CDK12 PE=4 SV=1|SWISS-PROT:E7EUM9;>Q9NYV4-3|CDK12_HUMAN Isoform 3 of Cyclin-dependent kinase 12 OS=Homo sapiens GN=CDK12|SWISS-PROT:Q9NYV4-3;>Q9NYV4|CDK12_HUMAN Cyclin-dependent kinase 12 OS=H	692	1	6.08114e-07	185.96	611.797	1.1561	2
0.56267	0.662388	0.464668	0.10286	+	1.45724	0.448146	1.36429	0.0348947	S	_PHVS(ph)DEEEEEPPFYHHPFK_	PHVS(1)DEEEEEPPFYHHPFK	PHVS(87.2)DEEEEEPPFY(-87.2)HHPFK	VNKPHVSDEEEEE	P18583-5|SON_HUMAN	P18583-5|SON_HUMAN;P18583-9|SON_HUMAN;P18583|SON_HUMAN;P18583-7|SON_HUMAN;P18583-2|SON_HUMAN;P18583-4|SON_HUMAN;P18583-10|SON_HUMAN;P18583-3|SON_HUMAN;B3KRA1|B3KRA1_HUMAN;Q6ZRV7|Q6ZRV7_HUMAN	Bax antagonist selected in saccharomyces 1;Negative regulatory element-binding protein;Protein DBP-5;Protein SON;SON3;Bax antagonist selected in saccharomyces 1;Negative regulatory element-binding protein;Protein DBP-5;Protein SON;SON3;Bax antagonist selected in saccharomyces 1;Negative regulatory element-binding protein;Protein DBP-5;Protein SON;SON3;Bax antagonist selected in saccharomyces 1;Ne…	C21orf50;DBP5;HSPC310;HSPC312;KIAA1019;NREBP;SON;C21orf50;DBP5;HSPC310;HSPC312;KIAA1019;NREBP;SON;C21orf50;DBP5;HSPC310;HSPC312;KIAA1019;NREBP;SON;C21orf50;DBP5;HSPC310;HSPC312;KIAA1019;NREBP;SON;C21orf50;DBP5;HSPC310;HSPC312;KIAA1019;NREBP;SON;C21orf50;DBP5;HSPC310;HSPC312;KIAA1019;NREBP;SON;C21orf50;DBP5;HSPC310;HSPC312;KIAA1019;NREBP;SON;C21orf50;DBP5;HSPC310;HSPC312;KIAA1019;NREBP;SON	P18583-5;P18583;P18583-9;P18583-7;P18583-2;P18583-4;P18583-10;P18583-3;B3KRA1;Q6ZRV7	>P18583-5|SON_HUMAN Isoform D of Protein SON OS=Homo sapiens GN=SON|SWISS-PROT:P18583-5;>P18583-9|SON_HUMAN Isoform I of Protein SON OS=Homo sapiens GN=SON|SWISS-PROT:P18583-9;>P18583|SON_HUMAN Protein SON OS=Homo sapiens GN=SON PE=1 SV=4|SWISS-PROT:P18583	2129	1	0.00325152	91.076	608.257	-0.46487	4
0.475708	0.602267	0.589955	0.118759	+	1.53969	0.446672	1.36289	0.028861	S	_S(ph)PGHM(ox)VILDQTK_	S(1)PGHMVILDQTK	S(75.74)PGHMVILDQT(-75.74)K	KRISSKSPGHMVI	Q9NWH9|SLTM_HUMAN	Q9NWH9|SLTM_HUMAN;C9IZZ3|C9IZZ3_HUMAN;A8K5V8|A8K5V8_HUMAN	Modulator of estrogen-induced transcription;SAFB-like transcription modulator;Putative uncharacterized protein SLTM;cDNA FLJ30633 fis, clone CTONG2002418, highly similar to Homo sapiens modulator of estrogen induced transcription, transcript variant 1, mRNA;cDNA FLJ78261	MET;SLTM;SLTM	Q9NWH9;C9IZZ3;A8K5V8	>Q9NWH9|SLTM_HUMAN SAFB-like transcription modulator OS=Homo sapiens GN=SLTM PE=1 SV=2|SWISS-PROT:Q9NWH9;>C9IZZ3|C9IZZ3_HUMAN Uncharacterized protein OS=Homo sapiens GN=SLTM PE=4 SV=1|SWISS-PROT:C9IZZ3;>A8K5V8|A8K5V8_HUMAN Uncharacterized protein OS=Homo s	553	1	1.98705e-11	195.77	711.328	0.02159	2
0.464773		0.461424	0.410667	+	2.81267	0.445621	1.3619	0.00153934	S	_S(ph)SDEDAAGEPK_	S(0.5)S(0.5)DEDAAGEPK	S(0)S(0)DEDAAGEPK	GKRRRSSDEDAAG	Q9BUI4|RPC3_HUMAN	Q9BUI4|RPC3_HUMAN;Q53F76|Q53F76_HUMAN;E9PHH9|E9PHH9_HUMAN;Q9BT08|Q9BT08_HUMAN	DNA-directed RNA polymerase III subunit C;DNA-directed RNA polymerase III subunit RPC3;RNA polymerase III 62 kDa subunit;Polymerase (RNA) III (DNA directed) polypeptide C (62kD) variant;POLR3C protein	POLR3C;POLR3C	Q9BUI4;Q53F76;E9PHH9;Q9BT08	>Q9BUI4|RPC3_HUMAN DNA-directed RNA polymerase III subunit RPC3 OS=Homo sapiens GN=POLR3C PE=1 SV=1|SWISS-PROT:Q9BUI4;>Q53F76|Q53F76_HUMAN Polymerase (RNA) III (DNA directed) polypeptide C (62kD) variant (Fragment) OS=Homo sapiens PE=2 SV=1|SWISS-PROT:Q53F	205	0.5	0.000734346	134.98	593.219	0.22925	2
0.786931	0.528871	0.165301	0.29725	+	1.32471	0.444588	1.36093	0.0473471	T	_T(ph)SDQDFTPEKK_	T(0.5)S(0.5)DQDFTPEKK	T(0)S(0)DQDFT(-39.94)PEKK	SSESEKTSDQDFT	Q7Z4V5|HDGR2_HUMAN;C9JEE1|C9JEE1_HUMAN	Q7Z4V5|HDGR2_HUMAN;E9PGW4|E9PGW4_HUMAN;Q59H67|Q59H67_HUMAN;C9JEE1|C9JEE1_HUMAN;Q7Z4V5-2|HDGR2_HUMAN	Hepatoma-derived growth factor 2;Hepatoma-derived growth factor-related protein 2;Hepatoma-derived growth factor-related protein 2 isoform 1 variant;Putative uncharacterized protein ENSP00000403390;Hepatoma-derived growth factor 2;Hepatoma-derived growth factor-related protein 2	HDGF2;HDGFRP2;UNQ785/PRO1604;HDGF2;HDGFRP2;UNQ785/PRO1604	Q7Z4V5;E9PGW4;Q59H67;C9JEE1;Q7Z4V5-2	>Q7Z4V5|HDGR2_HUMAN Hepatoma-derived growth factor-related protein 2 OS=Homo sapiens GN=HDGFRP2 PE=1 SV=1|SWISS-PROT:Q7Z4V5;>E9PGW4|E9PGW4_HUMAN Uncharacterized protein OS=Homo sapiens PE=4 SV=1|SWISS-PROT:E9PGW4;>Q59H67|Q59H67_HUMAN Hepatoma-derived growt	199	0.499975	0.0146049	103.08	688.293	-0.25542	2
0.558562	0.25084	0.405557	0.563353	+	2.03026	0.444578	1.36092	0.00932694	S	_AFYGS(ph)EEDEAK_	AFYGS(1)EEDEAK	AFY(-86.61)GS(86.61)EEDEAK	EKAFYGSEEDEAK	Q68CN5|Q68CN5_HUMAN	Q68CN5|Q68CN5_HUMAN;B7ZKS0|B7ZKS0_HUMAN;Q13367|AP3B2_HUMAN;B7ZKR7|B7ZKR7_HUMAN	Putative uncharacterized protein DKFZp686D17136;AP3B2 protein;Adapter-related protein complex 3 subunit beta-2;Adaptor protein complex AP-3 subunit beta-2;AP-3 complex subunit beta-2;Beta-3B-adaptin;Clathrin assembly protein complex 3 beta-2 large chain;Neuron-specific vesicle coat protein beta-NAP;AP3B2 protein	DKFZp686D17136;AP3B2;AP3B2;AP3B2	Q68CN5;B7ZKS0;Q13367;B7ZKR7	>Q68CN5|Q68CN5_HUMAN Putative uncharacterized protein DKFZp686D17136 (Fragment) OS=Homo sapiens GN=DKFZp686D17136 PE=2 SV=2|SWISS-PROT:Q68CN5;>B7ZKS0|B7ZKS0_HUMAN AP3B2 protein OS=Homo sapiens GN=AP3B2 PE=2 SV=1|SWISS-PROT:B7ZKS0;>Q13367|AP3B2_HUMAN AP-3 c	339	1	7.8482e-07	186.87	663.25	0.35183	2
0.613532	0.22132	0.395721	0.532167	+	1.84443	0.440685	1.35725	0.0143076	S	_GIGLDESELDS(ph)EAELM(ox)R_	GIGLDESELDS(1)EAELMR	GIGLDES(-55.54)ELDS(55.54)EAELMR	DESELDSEAELMR	B2RBJ7|B2RBJ7_HUMAN	B2RBJ7|B2RBJ7_HUMAN;Q96RS0|TGS1_HUMAN	cDNA, FLJ95547, highly similar to Homo sapiens nuclear receptor coactivator 6 interacting protein (NCOA6IP), mRNA;Cap-specific guanine-N2 methyltransferase;CLL-associated antigen KW-2;Hepatocellular carcinoma-associated antigen 137;Nuclear receptor coactivator 6-interacting protein;PRIP-interacting protein with methyltransferase motif;Trimethylguanosine synthase	HCA137;NCOA6IP;PIMT;TGS1	B2RBJ7;Q96RS0	>B2RBJ7|B2RBJ7_HUMAN cDNA, FLJ95547, highly similar to Homo sapiens nuclear receptor coactivator 6 interacting protein (NCOA6IP), mRNA OS=Homo sapiens PE=2 SV=1|SWISS-PROT:B2RBJ7;>Q96RS0|TGS1_HUMAN Trimethylguanosine synthase OS=Homo sapiens GN=TGS1 PE=1 S	89	0.999997	2.06562e-83	248.06	980.416	-0.47287	2
0.487178	0.44742	0.296193	0.529771	+	2.48909	0.440141	1.35674	0.00324271	S	_HTPLVEFEEEESDKRES(ph)E_	HTPLVEFEEEES(0.015)DKRES(0.985)E	HT(-57.07)PLVEFEEEES(-18.2)DKRES(18.2)E	ESDKRESE_____	Q96RQ3|MCCA_HUMAN	Q96RQ3|MCCA_HUMAN;E9PHF7|E9PHF7_HUMAN;E7ETG7|E7ETG7_HUMAN;Q68D27|Q68D27_HUMAN	3-methylcrotonyl-CoA carboxylase 1;3-methylcrotonyl-CoA carboxylase biotin-containing subunit;3-methylcrotonyl-CoA:carbon dioxide ligase subunit alpha;Methylcrotonoyl-CoA carboxylase subunit alpha, mitochondrial;Putative uncharacterized protein DKFZp686B20267	MCCA;MCCC1;DKFZp686B20267	Q96RQ3;E9PHF7;E7ETG7;Q68D27	>Q96RQ3|MCCA_HUMAN Methylcrotonoyl-CoA carboxylase subunit alpha, mitochondrial OS=Homo sapiens GN=MCCC1 PE=1 SV=3|SWISS-PROT:Q96RQ3;>E9PHF7|E9PHF7_HUMAN Uncharacterized protein OS=Homo sapiens GN=MCCC1 PE=4 SV=1|SWISS-PROT:E9PHF7;>E7ETG7|E7ETG7_HUMAN Unch	724	0.985092	0.00437276	84.753	757.321	-0.47099	3
0.761796	0.509544	0.384713	0.10044	+	1.30506	0.439123	1.35578	0.0495382	S	_QPEDDSSQAFISTQNGS(ph)PR_	QPEDDSSQAFISTQNGS(1)PR	QPEDDS(-83.14)S(-81.03)QAFIS(-45.78)T(-45.78)QNGS(45.78)PR	ISTQNGSPRLNRA	Q5TCQ9|MAGI3_HUMAN	Q5TCQ9|MAGI3_HUMAN;Q5TCQ9-4|MAGI3_HUMAN;Q5TCQ9-2|MAGI3_HUMAN;Q5TCQ9-3|MAGI3_HUMAN	Membrane-associated guanylate kinase inverted 3;Membrane-associated guanylate kinase, WW and PDZ domain-containing protein 3;Membrane-associated guanylate kinase inverted 3;Membrane-associated guanylate kinase, WW and PDZ domain-containing protein 3;Membrane-associated guanylate kinase inverted 3;Membrane-associated guanylate kinase, WW and PDZ domain-containing protein 3;Membrane-associated guan…	KIAA1634;MAGI3;KIAA1634;MAGI3;KIAA1634;MAGI3;KIAA1634;MAGI3	Q5TCQ9;Q5TCQ9-4;Q5TCQ9-2;Q5TCQ9-3	>Q5TCQ9|MAGI3_HUMAN Membrane-associated guanylate kinase, WW and PDZ domain-containing protein 3 OS=Homo sapiens GN=MAGI3 PE=1 SV=2|SWISS-PROT:Q5TCQ9;>Q5TCQ9-4|MAGI3_HUMAN Isoform 4 of Membrane-associated guanylate kinase, WW and PDZ domain-containing prot	857	0.999947	2.49165e-11	135.18	715.302	0.056148	3
0.545375	0.296898	0.420617	0.484808	+	2.42337	0.436925	1.35372	0.00377251	S	_YGM(ox)GTS(ph)VER_	YGMGT(0.035)S(0.965)VER	Y(-101.93)GMGT(-14.35)S(14.35)VER	RYGMGTSVERAAA	A5YVE9|A5YVE9_HUMAN	A5YVE9|A5YVE9_HUMAN;B2R5P7|B2R5P7_HUMAN;P08559|ODPA_HUMAN;B7Z3X5|B7Z3X5_HUMAN;B7Z3T7|B7Z3T7_HUMAN;A5PHJ9|A5PHJ9_HUMAN;A5YPB6|A5YPB6_HUMAN;Q53GE3|Q53GE3_HUMAN	cDNA FLJ59461, highly similar to Pyruvate dehydrogenase E1 component alpha subunit, somatic form, mitochondrial (EC 1.2.4.1);Mitochondrial PDHA1;cDNA, FLJ92558, highly similar to Homo sapiens pyruvate dehydrogenase (lipoamide) alpha 1 (PDHA1), mRNA;PDHE1-A type I;Pyruvate dehydrogenase E1 component subunit alpha, somatic form, mitochondrial;cDNA FLJ52314, highly similar to Pyruvate dehydrogenase …	PDHA1;PDHA1;PHE1A;PDHA1/LOC79064;PDHA1	A5YVE9;B2R5P7;P08559;B7Z3X5;B7Z3T7;A5PHJ9;A5YPB6;Q53GE3	>A5YVE9|A5YVE9_HUMAN Mitochondrial PDHA1 OS=Homo sapiens GN=PDHA1 PE=2 SV=1|SWISS-PROT:A5YVE9;>B2R5P7|B2R5P7_HUMAN cDNA, FLJ92558, highly similar to Homo sapiens pyruvate dehydrogenase (lipoamide) alpha 1 (PDHA1), mRNA OS=Homo sapiens PE=2 SV=1|SWISS-PROT:	270	0.964582	0.00203122	155.84	548.212	0.44288	2
0.474462	0.601031	0.512075	0.155749	+	1.68596	0.435829	1.35269	0.0206082	S	_EAS(ph)PAPLAQGEPGREDLPTR_	EAS(1)PAPLAQGEPGREDLPTR	EAS(38.59)PAPLAQGEPGREDLPT(-38.59)R	GAVREASPAPLAQ	Q9P1Y6|PHRF1_HUMAN	Q9P1Y6|PHRF1_HUMAN;Q9P1Y6-3|PHRF1_HUMAN;B7ZM66|B7ZM66_HUMAN;F8WEF5|F8WEF5_HUMAN;B7ZM65|B7ZM65_HUMAN;E9PJ24|E9PJ24_HUMAN;Q9P1Y6-2|PHRF1_HUMAN	PHD and RING finger domain-containing protein 1;PHD and RING finger domain-containing protein 1;PHRF1 protein;PHRF1 protein;PHD and RING finger domain-containing protein 1	KIAA1542;PHRF1;KIAA1542;PHRF1;PHRF1;PHRF1;KIAA1542;PHRF1	Q9P1Y6;Q9P1Y6-3;B7ZM66;F8WEF5;B7ZM65;E9PJ24;Q9P1Y6-2	>Q9P1Y6|PHRF1_HUMAN PHD and RING finger domain-containing protein 1 OS=Homo sapiens GN=PHRF1 PE=1 SV=3|SWISS-PROT:Q9P1Y6;>Q9P1Y6-3|PHRF1_HUMAN Isoform 3 of PHD and RING finger domain-containing protein 1 OS=Homo sapiens GN=PHRF1|SWISS-PROT:Q9P1Y6-3;>B7ZM66	1202	0.999862	0.00187652	112.02	724.342	-0.64226	3
0.471239		0.299831	0.529971	+	1.61229	0.43368	1.35067	0.0244181	S	_AKGPS(ph)PPGAK_	AKGPS(1)PPGAK	AKGPS(96.11)PPGAK	ERAKGPSPPGAKR	Q96S55|WRIP1_HUMAN	Q96S55|WRIP1_HUMAN;Q96S55-2|WRIP1_HUMAN;B3KT25|B3KT25_HUMAN	ATPase WRNIP1;Werner helicase-interacting protein 1;ATPase WRNIP1;Werner helicase-interacting protein 1;cDNA FLJ37504 fis, clone BRAWH2017103, highly similar to ATPase WRNIP1	WHIP;WRNIP1;WHIP;WRNIP1	Q96S55;Q96S55-2;B3KT25	>Q96S55|WRIP1_HUMAN ATPase WRNIP1 OS=Homo sapiens GN=WRNIP1 PE=1 SV=2|SWISS-PROT:Q96S55;>Q96S55-2|WRIP1_HUMAN Isoform 2 of ATPase WRNIP1 OS=Homo sapiens GN=WRNIP1|SWISS-PROT:Q96S55-2;>B3KT25|B3KT25_HUMAN Uncharacterized protein OS=Homo sapiens GN=WRNIP1 PE	65	1	0.0182309	96.113	495.244	0.28639	2
0.666938	0.355806	0.480575	0.230695	+	1.72921	0.433504	1.35051	0.0186546	S	_S(ph)SLPNGEGLQLK_	S(0.5)S(0.5)LPNGEGLQLK	S(0)S(0)LPNGEGLQLK	NSSKRRSSLPNGE	Q9ULR3|PPM1H_HUMAN	Q9ULR3|PPM1H_HUMAN	Protein phosphatase 1H	ARHCL1;KIAA1157;PPM1H	Q9ULR3	>Q9ULR3|PPM1H_HUMAN Protein phosphatase 1H OS=Homo sapiens GN=PPM1H PE=1 SV=2|SWISS-PROT:Q9ULR3	123	0.5	0.00333289	102.87	661.821	0.80681	2
0.576377	0.345623	0.605494	0.199625	+	1.67838	0.43178	1.3489	0.0209711	S	_DVTS(ph)PINER_	DVTS(1)PINER	DVT(-36.36)S(36.36)PINER	CCRDVTSPINERD	Q6ZW76|ANKS3_HUMAN	Q6ZW76|ANKS3_HUMAN;Q6ZW76-2|ANKS3_HUMAN;D3DUE4|D3DUE4_HUMAN;Q86W77|Q86W77_HUMAN;Q6ZWA7|Q6ZWA7_HUMAN	Ankyrin repeat and SAM domain-containing protein 3;Ankyrin repeat and SAM domain-containing protein 3;Ankyrin repeat and sterile alpha motif domain containing 3, isoform CRA_a;ANKS3 protein;cDNA FLJ41377 fis, clone BRCAN2008528	ANKS3;KIAA1977;ANKS3;KIAA1977;ANKS3;hCG_15183;ANKS3	Q6ZW76;Q6ZW76-2;D3DUE4;Q86W77;Q6ZWA7	>Q6ZW76|ANKS3_HUMAN Ankyrin repeat and SAM domain-containing protein 3 OS=Homo sapiens GN=ANKS3 PE=1 SV=1|SWISS-PROT:Q6ZW76;>Q6ZW76-2|ANKS3_HUMAN Isoform 2 of Ankyrin repeat and SAM domain-containing protein 3 OS=Homo sapiens GN=ANKS3|SWISS-PROT:Q6ZW76-2;>	320	0.999769	0.0167376	115.78	555.745	1.0421	2
0.816805	0.280481	0.371169	0.258459	+	1.34118	0.431728	1.34885	0.0455851	S	_GS(ph)PDGSLQTGKPSAPK_	GS(1)PDGSLQTGKPSAPK	GS(35.15)PDGS(-35.15)LQT(-59.69)GKPS(-87.57)APK	LRSPRGSPDGSLQ	F8WDZ1|F8WDZ1_HUMAN	F8WDZ1|F8WDZ1_HUMAN;Q8IZL8-2|PELP1_HUMAN;C9JFV4|C9JFV4_HUMAN;B4DR36|B4DR36_HUMAN;A8K548|A8K548_HUMAN;Q8IZL8|PELP1_HUMAN;O15451|O15451_HUMAN;B4DEX7|B4DEX7_HUMAN;E7EV54|E7EV54_HUMAN	Modulator of non-genomic activity of estrogen receptor;Proline-, glutamic acid- and leucine-rich protein 1;Transcription factor HMX3;Putative uncharacterized protein PELP1;cDNA FLJ56414, highly similar to Homo sapiens proline-, glutamic acid-, leucine-rich protein 1 (PELP1), mRNA;cDNA FLJ75008, highly similar to Homo sapiens proline-, glutamic acid-, leucine-rich protein 1 (PELP1), mRNA;Modulator…	HMX3;MNAR;PELP1;PELP1;HMX3;MNAR;PELP1	F8WDZ1;Q8IZL8-2;Q8IZL8;C9JFV4;B4DR36;A8K548;O15451;B4DEX7;E7EV54	>F8WDZ1|F8WDZ1_HUMAN Uncharacterized protein OS=Homo sapiens PE=4 SV=1|SWISS-PROT:F8WDZ1;>Q8IZL8-2|PELP1_HUMAN Isoform 2 of Proline-, glutamic acid- and leucine-rich protein 1 OS=Homo sapiens GN=PELP1|SWISS-PROT:Q8IZL8-2;>C9JFV4|C9JFV4_HUMAN Uncharacterize	479	0.999694	4.36813e-22	179.14	803.877	-0.8622	2
0.184852	0.363003	0.678342	0.500496	+	1.58867	0.431673	1.3488	0.0257825	S	_EQAPS(ph)PPAACEK_	EQAPS(1)PPAACEK	EQAPS(73.95)PPAACEK	QREQAPSPPAACE	E9PI34|E9PI34_HUMAN;Q9UPV0|CE164_HUMAN	E9PI34|E9PI34_HUMAN;B4DZS2|B4DZS2_HUMAN;Q9UPV0|CE164_HUMAN;Q9UPV0-2|CE164_HUMAN;Q9NTH6|Q9NTH6_HUMAN	cDNA FLJ61505, weakly similar to Trichohyalin;Centrosomal protein of 164 kDa;Centrosomal protein of 164 kDa;Putative uncharacterized protein DKFZp434O2413	CEP164;KIAA1052;CEP164;KIAA1052;DKFZp434O2413	E9PI34;B4DZS2;Q9UPV0;Q9UPV0-2;Q9NTH6	>E9PI34|E9PI34_HUMAN Uncharacterized protein OS=Homo sapiens GN=CEP164 PE=4 SV=1|SWISS-PROT:E9PI34;>B4DZS2|B4DZS2_HUMAN cDNA FLJ61505, weakly similar to Trichohyalin OS=Homo sapiens PE=2 SV=1|SWISS-PROT:B4DZS2;>Q9UPV0|CE164_HUMAN Centrosomal protein of 164	531	1	0.00718871	94.465	682.781	-0.18968	2
0.497842	0.46999	0.380397	0.372841	+	3.06993	0.430267	1.34748	0.000851266	S	_EYAENIGDGRS(ph)PEFR_	EYAENIGDGRS(1)PEFR	EY(-69.87)AENIGDGRS(69.87)PEFR	NIGDGRSPEFREN	Q0VAM0|Q0VAM0_HUMAN	Q0VAM0|Q0VAM0_HUMAN;Q8WYA6|CTBL1_HUMAN;B4DE16|B4DE16_HUMAN;Q8WYA6-2|CTBL1_HUMAN;Q8WYA6-3|CTBL1_HUMAN	Catenin, beta like 1;Beta-catenin-like protein 1;Nuclear-associated protein;Testis development protein NYD-SP19;cDNA FLJ53492, highly similar to Beta-catenin-like protein 1;Beta-catenin-like protein 1;Nuclear-associated protein;Testis development protein NYD-SP19;Beta-catenin-like protein 1;Nuclear-associated protein;Testis development protein NYD-SP19	CTNNBL1;C20orf33;CTNNBL1;PP8304;C20orf33;CTNNBL1;PP8304;C20orf33;CTNNBL1;PP8304	Q0VAM0;Q8WYA6;B4DE16;Q8WYA6-2;Q8WYA6-3	>Q0VAM0|Q0VAM0_HUMAN Catenin, beta like 1 OS=Homo sapiens GN=CTNNBL1 PE=2 SV=1|SWISS-PROT:Q0VAM0;>Q8WYA6|CTBL1_HUMAN Beta-catenin-like protein 1 OS=Homo sapiens GN=CTNNBL1 PE=1 SV=1|SWISS-PROT:Q8WYA6;>B4DE16|B4DE16_HUMAN cDNA FLJ53492, highly similar to Be	545	1	9.72842e-06	131.86	910.386	0.97622	2
0.630405	0.311968	0.517729	0.260508	+	1.8014	0.430153	1.34738	0.015798	S	_TIAS(ph)DS(ph)EEEAGK_	TIAS(1)DS(1)EEEAGK	T(-71.76)IAS(71.76)DS(114.15)EEEAGK	KTIASDSEEEAGK	Q96ST2|IWS1_HUMAN	Q96ST2|IWS1_HUMAN;E7EX51|E7EX51_HUMAN;B4DL52|B4DL52_HUMAN;B4DGM5|B4DGM5_HUMAN;B4DJ84|B4DJ84_HUMAN;Q96ST2-3|IWS1_HUMAN;Q96ST2-2|IWS1_HUMAN	IWS1-like protein;Protein IWS1 homolog;cDNA FLJ54017, highly similar to IWS1 homolog;cDNA FLJ53983, highly similar to IWS1 homolog;cDNA FLJ59547, highly similar to IWS1 homolog;IWS1-like protein;Protein IWS1 homolog;IWS1-like protein;Protein IWS1 homolog	IWS1;IWS1L;IWS1;IWS1L;IWS1;IWS1L	Q96ST2;E7EX51;B4DL52;B4DGM5;B4DJ84;Q96ST2-3;Q96ST2-2	>Q96ST2|IWS1_HUMAN Protein IWS1 homolog OS=Homo sapiens GN=IWS1 PE=1 SV=2|SWISS-PROT:Q96ST2;>E7EX51|E7EX51_HUMAN Uncharacterized protein OS=Homo sapiens GN=IWS1 PE=4 SV=2|SWISS-PROT:E7EX51;>B4DL52|B4DL52_HUMAN cDNA FLJ54017, highly similar to IWS1 homolog	440	1	0.000312735	161.76	698.749	0.0014109	2
0.323658	0.353549		0.606158	+	1.38532	0.427788	1.34517	0.0411794	S	_DDPAITLLNNRNS(ph)LPCSR_	DDPAIT(0.034)LLNNRNS(0.955)LPCS(0.011)R	DDPAIT(-14.48)LLNNRNS(14.48)LPCS(-19.54)R	LLNNRNSLPCSRS	Q9NRU3|CNNM1_HUMAN	Q9NRU3|CNNM1_HUMAN;B4DKF7|B4DKF7_HUMAN;F5H5J0|F5H5J0_HUMAN;B3KPD2|B3KPD2_HUMAN;F2YHU6|F2YHU6_HUMAN	Ancient conserved domain-containing protein 1;Cyclin-M1;Metal transporter CNNM1;cDNA FLJ59244, highly similar to Homo sapiens cyclin M1 (CNNM1), mRNA;cDNA FLJ31632 fis, clone NT2RI2003399, highly similar to Homo sapiens cyclin M1 (CNNM1), mRNA	ACDP1;CNNM1	Q9NRU3;B4DKF7;F5H5J0;B3KPD2;F2YHU6	>Q9NRU3|CNNM1_HUMAN Metal transporter CNNM1 OS=Homo sapiens GN=CNNM1 PE=2 SV=3|SWISS-PROT:Q9NRU3;>B4DKF7|B4DKF7_HUMAN cDNA FLJ59244, highly similar to Homo sapiens cyclin M1 (CNNM1), mRNA OS=Homo sapiens PE=2 SV=1|SWISS-PROT:B4DKF7;>F5H5J0|F5H5J0_HUMAN Unc	839	0.95532	0.00620911	84.759	712.668	-0.010653	3
0.423955		0.333538	0.523462	+	1.79311	0.426985	1.34442	0.0161025	T	_NPLPPILGS(ph)PTK_	NPLPPILGS(0.5)PT(0.5)K	NPLPPILGS(0)PT(0)K	PILGSPTKAVPSF	O75385|ULK1_HUMAN	O75385|ULK1_HUMAN	Serine/threonine-protein kinase ULK1;Unc-51-like kinase 1	KIAA0722;ULK1	O75385	>O75385|ULK1_HUMAN Serine/threonine-protein kinase ULK1 OS=Homo sapiens GN=ULK1 PE=1 SV=2|SWISS-PROT:O75385	625	0.5	0.00234246	105.03	657.347	0.69953	2
0.191057	0.221815	0.642933	0.650765	+	1.35643	0.426642	1.3441	0.0440116	S	_NKLS(ph)SSDLK_	NKLS(0.867)S(0.067)S(0.067)DLK	NKLS(11.15)S(-11.15)S(-11.15)DLK	LPKNKLSSSDLKM	Q96DN5|WDR67_HUMAN	Q96DN5|WDR67_HUMAN;Q96DN5-2|WDR67_HUMAN;B7ZL19|B7ZL19_HUMAN;E7ERK7|E7ERK7_HUMAN;E7EWW7|E7EWW7_HUMAN;E7ESI5|E7ESI5_HUMAN;Q8N1Y0|Q8N1Y0_HUMAN;E5RHC6|E5RHC6_HUMAN	WD repeat-containing protein 67;WD repeat-containing protein 67;WDR67 protein;cDNA FLJ37293 fis, clone BRAMY2014813	WDR67;WDR67;WDR67	Q96DN5;Q96DN5-2;B7ZL19;E7ERK7;E7EWW7;E7ESI5;Q8N1Y0;E5RHC6	>Q96DN5|WDR67_HUMAN WD repeat-containing protein 67 OS=Homo sapiens GN=WDR67 PE=2 SV=2|SWISS-PROT:Q96DN5;>Q96DN5-2|WDR67_HUMAN Isoform 2 of WD repeat-containing protein 67 OS=Homo sapiens GN=WDR67|SWISS-PROT:Q96DN5-2;>B7ZL19|B7ZL19_HUMAN Uncharacterized pr	362	0.866952	0.0383227	98.048	536.258	0.60819	2
0.438399	0.478299	0.557582	0.228973	+	2.0473	0.425813	1.34333	0.0089681	S	_SHS(ph)PSIDGTPK_	S(0.001)HS(0.992)PS(0.008)IDGTPK	S(-32.25)HS(21.18)PS(-21.18)IDGT(-43.8)PK	TPKRSHSPSIDGT	Q9BWT3|PAPOG_HUMAN	Q9BWT3|PAPOG_HUMAN;E9PEP5|E9PEP5_HUMAN;Q59G05|Q59G05_HUMAN;Q9H968|Q9H968_HUMAN;Q9H7W6|Q9H7W6_HUMAN;Q53T81|Q53T81_HUMAN	Neo-poly(A) polymerase;Poly(A) polymerase gamma;Polynucleotide adenylyltransferase gamma;SRP RNA 3'-adenylating enzyme;Poly(A) polymerase gamma variant;cDNA FLJ12972 fis, clone NT2RP2005942, weakly similar to POLY(A) POLYMERASE (EC 2.7.7.19);cDNA FLJ14187 fis, clone NT2RP2005776, weakly similar to POLY(A) POLYMERASE TYPE 2 (EC 2.7.7.19);Putative uncharacterized protein PAPOLG	PAP2;PAPG;PAPOLG;PAPOLG	Q9BWT3;E9PEP5;Q59G05;Q9H968;Q9H7W6;Q53T81	>Q9BWT3|PAPOG_HUMAN Poly(A) polymerase gamma OS=Homo sapiens GN=PAPOLG PE=1 SV=2|SWISS-PROT:Q9BWT3;>E9PEP5|E9PEP5_HUMAN Uncharacterized protein OS=Homo sapiens GN=PAPOLG PE=4 SV=1|SWISS-PROT:E9PEP5;>Q59G05|Q59G05_HUMAN Poly(A) polymerase gamma variant (Fra	648	0.991805	0.0373355	108.35	603.264	-0.30095	2
0.379621		0.31904	0.577441	+	1.49436	0.425367	1.34291	0.032036	S	_VDQDDDQDSSS(ph)LK_	VDQDDDQDSS(0.032)S(0.968)LK	VDQDDDQDS(-39.34)S(-14.77)S(14.77)LK	DDQDSSSLKLSQN	B2RUW0|B2RUW0_HUMAN	B2RUW0|B2RUW0_HUMAN;Q8ND24|RN214_HUMAN	cDNA FLJ54868, weakly similar to Ubiquitin ligase protein DZIP3 (EC 6.3.2.-);Putative uncharacterized protein DKFZp547C195;Ring finger protein 214;RING finger protein 214	DKFZp547C195;hCG_38328;RNF214;RNF214	B2RUW0;Q8ND24	>B2RUW0|B2RUW0_HUMAN Putative uncharacterized protein DKFZp547C195 OS=Homo sapiens GN=RNF214 PE=2 SV=1|SWISS-PROT:B2RUW0;>Q8ND24|RN214_HUMAN RING finger protein 214 OS=Homo sapiens GN=RNF214 PE=1 SV=2|SWISS-PROT:Q8ND24	196	0.967598	1.68885e-12	190.24	766.293	-0.46129	2
0.636636	0.611267	0.164143	0.287	+	1.43619	0.424761	1.34235	0.0366274	S	_RRAS(ph)PS(ph)PPPK_	RRAS(1)PS(1)PPPK	RRAS(63.47)PS(63.47)PPPK	KRRASPSPPPKRR	B7Z7U0|B7Z7U0_HUMAN	B7Z7U0|B7Z7U0_HUMAN;E9PCT1|E9PCT1_HUMAN;A9Z1X7|A9Z1X7_HUMAN;Q8IYB3|SRRM1_HUMAN;Q8IYB3-2|SRRM1_HUMAN	cDNA FLJ61739, highly similar to Serine/arginine repetitive matrix protein 1;Putative uncharacterized protein SRRM1;Serine/arginine repetitive matrix 1;Ser/Arg-related nuclear matrix protein;Serine/arginine repetitive matrix protein 1;SR-related nuclear matrix protein of 160 kDa;Ser/Arg-related nuclear matrix protein;Serine/arginine repetitive matrix protein 1;SR-related nuclear matrix protein of…	RP11-373M8.1-002;SRRM1;SRM160;SRRM1;SRM160;SRRM1	B7Z7U0;E9PCT1;A9Z1X7;Q8IYB3;Q8IYB3-2	>B7Z7U0|B7Z7U0_HUMAN cDNA FLJ61739, highly similar to Serine/arginine repetitive matrix protein 1 OS=Homo sapiens PE=2 SV=1|SWISS-PROT:B7Z7U0;>E9PCT1|E9PCT1_HUMAN Uncharacterized protein OS=Homo sapiens GN=SRRM1 PE=4 SV=2|SWISS-PROT:E9PCT1;>A9Z1X7|A9Z1X7_H	640	1	0.00572353	133.89	626.784	-0.43881	2
0.207268	0.529071	0.702303	0.253263	+	1.43809	0.422976	1.34069	0.0364676	S	_LSSSEETESTQCCPGS(ph)PVAQTESPCDLSSIVEEENTDR_	LS(0.002)S(0.002)S(0.002)EET(0.004)ES(0.011)T(0.011)QCCPGS(0.874)PVAQT(0.036)ES(0.009)PCDLS(0.039)S(0.009)IVEEENTDR	LS(-26.3)S(-26.3)S(-27.36)EET(-23.09)ES(-18.89)T(-18.89)QCCPGS(13.52)PVAQT(-13.8)ES(-19.92)PCDLS(-13.52)S(-19.66)IVEEENT(-40.46)DR	TQCCPGSPVAQTE	Q12802-2|AKP13_HUMAN	Q12802-2|AKP13_HUMAN;Q12802|AKP13_HUMAN;Q12802-4|AKP13_HUMAN	AKAP-Lbc;A-kinase anchor protein 13;Breast cancer nuclear receptor-binding auxiliary protein;Guanine nucleotide exchange factor Lbc;Human thyroid-anchoring protein 31;Lymphoid blast crisis oncogene;Non-oncogenic Rho GTPase-specific GTP exchange factor;p47;Protein kinase A-anchoring protein 13;AKAP-Lbc;A-kinase anchor protein 13;Breast cancer nuclear receptor-binding auxiliary protein;Guanine nucl…	AKAP13;BRX;HT31;LBC;AKAP13;BRX;HT31;LBC;AKAP13;BRX;HT31;LBC	Q12802-2;Q12802;Q12802-4	>Q12802-2|AKP13_HUMAN Isoform 2 of A-kinase anchor protein 13 OS=Homo sapiens GN=AKAP13|SWISS-PROT:Q12802-2;>Q12802|AKP13_HUMAN A-kinase anchor protein 13 OS=Homo sapiens GN=AKAP13 PE=1 SV=2|SWISS-PROT:Q12802;>Q12802-4|AKP13_HUMAN Isoform 3 of A-kinase anc	345	0.873727	0.00259211	67.799	1432.59	0.78251	3
0.412077		0.477884	0.378734	+	2.32689	0.422898	1.34062	0.00471098	T	_T(ph)GSCEGFLPDPVLR_	T(0.5)GS(0.5)CEGFLPDPVLR	T(0)GS(0)CEGFLPDPVLR	EVPVARTGSCEGF	F8VUX9|F8VUX9_HUMAN	F8VUX9|F8VUX9_HUMAN;Q96KV7|WDR90_HUMAN;C9JMK1|C9JMK1_HUMAN;Q96KV7-5|WDR90_HUMAN;Q96KV7-3|WDR90_HUMAN	WD repeat-containing protein 90;Putative uncharacterized protein WDR90;WD repeat-containing protein 90;WD repeat-containing protein 90	C16orf15;C16orf16;C16orf17;C16orf18;C16orf19;KIAA1924;WDR90;WDR90;C16orf15;C16orf16;C16orf17;C16orf18;C16orf19;KIAA1924;WDR90;C16orf15;C16orf16;C16orf17;C16orf18;C16orf19;KIAA1924;WDR90	F8VUX9;Q96KV7;C9JMK1;Q96KV7-5;Q96KV7-3	>F8VUX9|F8VUX9_HUMAN Uncharacterized protein OS=Homo sapiens GN=WDR90 PE=4 SV=1|SWISS-PROT:F8VUX9;>Q96KV7|WDR90_HUMAN WD repeat-containing protein 90 OS=Homo sapiens GN=WDR90 PE=1 SV=2|SWISS-PROT:Q96KV7;>C9JMK1|C9JMK1_HUMAN Uncharacterized protein OS=Homo	347	0.5	3.71919e-09	173.06	814.363	-0.59731	2
0.393746		0.451752		+	1.36044	0.422749	1.34048	0.0436076	T	_SLGGES(ph)SGGT(ph)TPVGSFHTEAAR_	SLGGES(0.521)S(0.437)GGT(0.514)T(0.517)PVGS(0.011)FHT(0.001)EAAR	S(-33.91)LGGES(0.79)S(-0.79)GGT(0)T(0)PVGS(-18.71)FHT(-31.03)EAAR	ESSGGTTPVGSFH	O15085|ARHGB_HUMAN	O15085|ARHGB_HUMAN;O15085-2|ARHGB_HUMAN;F8W8P9|F8W8P9_HUMAN;B7Z7U2|B7Z7U2_HUMAN	PDZ-RhoGEF;Rho guanine nucleotide exchange factor 11;PDZ-RhoGEF;Rho guanine nucleotide exchange factor 11;cDNA FLJ50916, highly similar to Rho guanine nucleotide exchange factor 11	ARHGEF11;KIAA0380;ARHGEF11;KIAA0380	O15085;O15085-2;F8W8P9;B7Z7U2	>O15085|ARHGB_HUMAN Rho guanine nucleotide exchange factor 11 OS=Homo sapiens GN=ARHGEF11 PE=1 SV=1|SWISS-PROT:O15085;>O15085-2|ARHGB_HUMAN Isoform 2 of Rho guanine nucleotide exchange factor 11 OS=Homo sapiens GN=ARHGEF11|SWISS-PROT:O15085-2;>F8W8P9|F8W8P	1462	0.516895	1.55779e-22	149.71	755.646	-0.23896	3
0.44297	0.368712	0.494364	0.382059	+	3.15146	0.422026	1.33981	0.000705566	S	_TPTS(ph)PLS(ph)PSSQK_	T(0.001)PT(0.023)S(0.976)PLS(0.955)PS(0.022)S(0.022)QK	T(-30.03)PT(-16.38)S(16.38)PLS(16.38)PS(-16.38)S(-16.38)QK	TPTSPLSPSSQKS	E7EU22|E7EU22_HUMAN	E7EU22|E7EU22_HUMAN;Q5VT06|CE350_HUMAN	Centrosome-associated protein 350;Centrosome-associated protein of 350 kDa	CAP350;CEP350;GM133;KIAA0480	E7EU22;Q5VT06	>E7EU22|E7EU22_HUMAN Uncharacterized protein OS=Homo sapiens GN=CEP350 PE=4 SV=1|SWISS-PROT:E7EU22;>Q5VT06|CE350_HUMAN Centrosome-associated protein 350 OS=Homo sapiens GN=CEP350 PE=1 SV=1|SWISS-PROT:Q5VT06	1259	0.955211	4.482e-07	177.1	695.289	-0.025478	2
0.307312	0.727267	0.491904	0.159371	+	1.38451	0.421464	1.33929	0.0412565	S	_KKEEPSQNDIS(ph)PK_	KKEEPSQNDIS(1)PK	KKEEPS(-60.25)QNDIS(60.25)PK	PSQNDISPKTKSL	Q9NR30|DDX21_HUMAN	Q9NR30|DDX21_HUMAN;Q9NR30-2|DDX21_HUMAN	DEAD box protein 21;Gu-alpha;Nucleolar RNA helicase 2;Nucleolar RNA helicase Gu;Nucleolar RNA helicase II;RH II/Gu;DEAD box protein 21;Gu-alpha;Nucleolar RNA helicase 2;Nucleolar RNA helicase Gu;Nucleolar RNA helicase II;RH II/Gu	DDX21;DDX21	Q9NR30;Q9NR30-2	>Q9NR30|DDX21_HUMAN Nucleolar RNA helicase 2 OS=Homo sapiens GN=DDX21 PE=1 SV=5|SWISS-PROT:Q9NR30;>Q9NR30-2|DDX21_HUMAN Isoform 2 of Nucleolar RNA helicase 2 OS=Homo sapiens GN=DDX21|SWISS-PROT:Q9NR30-2	89	0.999999	4.49788e-26	215.87	790.372	-0.68097	2
0.678613	0.364909	0.31429	0.327342	+	1.78228	0.421289	1.33912	0.0165091	S	_GPTTGEGALDLSDVHS(ph)PPKS(ph)PEGK_	GPTTGEGALDLSDVHS(1)PPKS(1)PEGK	GPT(-73.87)T(-65.78)GEGALDLS(-35.57)DVHS(35.57)PPKS(53.38)PEGK	VHSPPKSPEGKTS	O95684|FR1OP_HUMAN	O95684|FR1OP_HUMAN;O95684-2|FR1OP_HUMAN	FGFR1 oncogene partner;FGFR1 oncogene partner	FGFR1OP;FOP;FGFR1OP;FOP	O95684;O95684-2	>O95684|FR1OP_HUMAN FGFR1 oncogene partner OS=Homo sapiens GN=FGFR1OP PE=1 SV=1|SWISS-PROT:O95684;>O95684-2|FR1OP_HUMAN Isoform 2 of FGFR1 oncogene partner OS=Homo sapiens GN=FGFR1OP|SWISS-PROT:O95684-2	160	0.999995	4.27799e-42	170.89	846.038	-0.46869	3
0.605115	0.250719	0.332393	0.492007	+	1.87918	0.420058	1.33798	0.0132076	S	_LQS(ph)DDILPLGK_	LQS(1)DDILPLGK	LQS(100.38)DDILPLGK	PELRLQSDDILPL	Q7L2E3-2|DHX30_HUMAN	Q7L2E3-2|DHX30_HUMAN;Q7L2E3|DHX30_HUMAN;Q7L2E3-3|DHX30_HUMAN	DEAH box protein 30;Putative ATP-dependent RNA helicase DHX30;DEAH box protein 30;Putative ATP-dependent RNA helicase DHX30;DEAH box protein 30;Putative ATP-dependent RNA helicase DHX30	DDX30;DHX30;KIAA0890;DDX30;DHX30;KIAA0890;DDX30;DHX30;KIAA0890	Q7L2E3-2;Q7L2E3;Q7L2E3-3	>Q7L2E3-2|DHX30_HUMAN Isoform 2 of Putative ATP-dependent RNA helicase DHX30 OS=Homo sapiens GN=DHX30|SWISS-PROT:Q7L2E3-2;>Q7L2E3|DHX30_HUMAN Putative ATP-dependent RNA helicase DHX30 OS=Homo sapiens GN=DHX30 PE=1 SV=1|SWISS-PROT:Q7L2E3;>Q7L2E3-3|DHX30_HUM	408	1	0.00152147	127.17	639.821	0.39056	2
0.49917	0.194844	0.535854	0.448373	+	1.91539	0.41956	1.33752	0.0121509	S	_ES(ph)SIHSGPEELPTPPEPDFPPPPLPPWASHHR_	ES(0.32)S(0.32)IHS(0.32)GPEELPT(0.039)PPEPDFPPPPLPPWASHHR	ES(0)S(0)IHS(0)GPEELPT(-9.16)PPEPDFPPPPLPPWAS(-49.06)HHR	PPGSRESSIHSGP	Q9UFM0|Q9UFM0_HUMAN	Q9UFM0|Q9UFM0_HUMAN	Putative uncharacterized protein DKFZp434H018	DKFZp434H018	Q9UFM0	>Q9UFM0|Q9UFM0_HUMAN Putative uncharacterized protein DKFZp434H018 (Fragment) OS=Homo sapiens GN=DKFZp434H018 PE=2 SV=1|SWISS-PROT:Q9UFM0	17	0.320379	9.65816e-05	104.33	904.424	-1.8134	4
0.49917	0.194844	0.535854	0.448373	+	1.91539	0.41956	1.33752	0.0121509	S	_ES(ph)SIHSGPEELPTPPEPDFPPPPLPPWASHHR_	ES(0.32)S(0.32)IHS(0.32)GPEELPT(0.039)PPEPDFPPPPLPPWASHHR	ES(0)S(0)IHS(0)GPEELPT(-9.16)PPEPDFPPPPLPPWAS(-49.06)HHR	PGSRESSIHSGPE	Q9UFM0|Q9UFM0_HUMAN	Q9UFM0|Q9UFM0_HUMAN	Putative uncharacterized protein DKFZp434H018	DKFZp434H018	Q9UFM0	>Q9UFM0|Q9UFM0_HUMAN Putative uncharacterized protein DKFZp434H018 (Fragment) OS=Homo sapiens GN=DKFZp434H018 PE=2 SV=1|SWISS-PROT:Q9UFM0	18	0.320379	9.65816e-05	104.33	904.424	-1.8134	4
0.540821	0.658737	0.0612924	0.416948	+	1.32236	0.41945	1.33742	0.0476036	S	_GGS(ph)LGLGGGGGM(ox)GPR_	GGS(1)LGLGGGGGMGPR	GGS(89.91)LGLGGGGGMGPR	SFGRGGSLGLGGG	Q15768|EFNB3_HUMAN	Q15768|EFNB3_HUMAN	EPH-related receptor transmembrane ligand ELK-L3;EPH-related receptor tyrosine kinase ligand 8;Ephrin-B3	EFNB3;EPLG8;LERK8	Q15768	>Q15768|EFNB3_HUMAN Ephrin-B3 OS=Homo sapiens GN=EFNB3 PE=1 SV=1|SWISS-PROT:Q15768	274	1	1.97067e-06	139.66	663.287	0.14108	2
0.601602	0.296545	0.316377	0.460481	+	2.01085	0.418751	1.33677	0.0097533	S	_ILAQSAS(ph)VEEVFR_	ILAQSAS(1)VEEVFR	ILAQS(-42.51)AS(42.51)VEEVFR	ILAQSASVEEVFR	Q15643|TRIPB_HUMAN	Q15643|TRIPB_HUMAN;B2RUT2|B2RUT2_HUMAN;F5H1Z0|F5H1Z0_HUMAN;Q6MZL5|Q6MZL5_HUMAN	Clonal evolution-related gene on chromosome 14 protein;Golgi-associated microtubule-binding protein 210;Thyroid receptor-interacting protein 11;Trip230;Thyroid hormone receptor interactor 11;Putative uncharacterized protein DKFZp686C06243	CEV14;TRIP11;TRIP11;DKFZp686C06243	Q15643;B2RUT2;F5H1Z0;Q6MZL5	>Q15643|TRIPB_HUMAN Thyroid receptor-interacting protein 11 OS=Homo sapiens GN=TRIP11 PE=1 SV=3|SWISS-PROT:Q15643;>B2RUT2|B2RUT2_HUMAN Thyroid hormone receptor interactor 11 OS=Homo sapiens GN=TRIP11 PE=2 SV=1|SWISS-PROT:B2RUT2;>F5H1Z0|F5H1Z0_HUMAN Unchara	383	0.999944	1.25872e-18	207.97	764.874	-0.35499	2
0.426426	0.323543	0.3667	0.556209	+	2.43068	0.418219	1.33628	0.00370957	S	_(ac)MDNLSS(ph)EEIQQR_	MDNLS(0.016)S(0.984)EEIQQR	MDNLS(-18.02)S(18.02)EEIQQR	_MDNLSSEEIQQR	A8K287|A8K287_HUMAN	A8K287|A8K287_HUMAN;O00161|SNP23_HUMAN;O00161-2|SNP23_HUMAN	Synaptosomal-associated protein;Synaptosomal-associated protein 23;Vesicle-membrane fusion protein SNAP-23;Synaptosomal-associated protein 23;Vesicle-membrane fusion protein SNAP-23	hCG_40424;SNAP23;SNAP23;SNAP23	A8K287;O00161;O00161-2	>A8K287|A8K287_HUMAN Synaptosomal-associated protein OS=Homo sapiens GN=SNAP23 PE=2 SV=1|SWISS-PROT:A8K287;>O00161|SNP23_HUMAN Synaptosomal-associated protein 23 OS=Homo sapiens GN=SNAP23 PE=1 SV=1|SWISS-PROT:O00161;>O00161-2|SNP23_HUMAN Isoform SNAP-23b o	6	0.984458	8.37265e-33	227.57	786.324	0.05042	2
0.291604	0.555031	0.399116		+	1.49105	0.41525	1.33353	0.0322809	S	_IVPEEPS(ph)DSEK_	IVPEEPS(0.84)DS(0.16)EK	IVPEEPS(7.21)DS(-7.21)EK	IVPEEPSDSEKDL	Q5SWA1|PR15B_HUMAN	Q5SWA1|PR15B_HUMAN;B4E0U9|B4E0U9_HUMAN;F5H5C9|F5H5C9_HUMAN	Protein phosphatase 1 regulatory subunit 15B;cDNA FLJ51594, highly similar to Homo sapiens protein phosphatase 1, regulatory (inhibitor) subunit 15B (PPP1R15B), mRNA	PPP1R15B	Q5SWA1;B4E0U9;F5H5C9	>Q5SWA1|PR15B_HUMAN Protein phosphatase 1 regulatory subunit 15B OS=Homo sapiens GN=PPP1R15B PE=1 SV=1|SWISS-PROT:Q5SWA1;>B4E0U9|B4E0U9_HUMAN cDNA FLJ51594, highly similar to Homo sapiens protein phosphatase 1, regulatory (inhibitor) subunit 15B (PPP1R15B)	508	0.840242	0.0432035	83.182	655.282	0.30524	2
0.456701	0.442652	0.19711	0.562377	+	1.89708	0.41471	1.33303	0.0126742	S	_S(ph)TQAATQVVLNVPETR_	S(0.451)T(0.451)QAAT(0.098)QVVLNVPETR	S(0)T(0)QAAT(-6.64)QVVLNVPET(-77.54)R	GENRLRSTQAATQ	B3KM34|B3KM34_HUMAN	B3KM34|B3KM34_HUMAN;O75439|MPPB_HUMAN;Q96CP5|Q96CP5_HUMAN;G3V0E4|G3V0E4_HUMAN;A8K1E9|A8K1E9_HUMAN;F8WAZ6|F8WAZ6_HUMAN;F8WBE1|F8WBE1_HUMAN;F8WEA6|F8WEA6_HUMAN	cDNA FLJ10132 fis, clone HEMBA1003046, highly similar to Mitochondrial-processing peptidase subunit beta, mitochondrial (EC 3.4.24.64);Beta-MPP;Mitochondrial-processing peptidase subunit beta;P-52;PMPCB protein;cDNA FLJ78497	MPPB;PMPCB;PMPCB	B3KM34;O75439;Q96CP5;G3V0E4;A8K1E9;F8WAZ6;F8WBE1;F8WEA6	>B3KM34|B3KM34_HUMAN cDNA FLJ10132 fis, clone HEMBA1003046, highly similar to Mitochondrial-processing peptidase subunit beta, mitochondrial (EC 3.4.24.64) OS=Homo sapiens PE=2 SV=1|SWISS-PROT:B3KM34;>O75439|MPPB_HUMAN Mitochondrial-processing peptidase su	44	0.451087	8.0434e-53	235.26	598.631	-0.43874	3
0.456701	0.442652	0.19711	0.562377	+	1.89708	0.41471	1.33303	0.0126742	T	_S(ph)TQAATQVVLNVPETR_	S(0.451)T(0.451)QAAT(0.098)QVVLNVPETR	S(0)T(0)QAAT(-6.64)QVVLNVPET(-77.54)R	ENRLRSTQAATQV	B3KM34|B3KM34_HUMAN	B3KM34|B3KM34_HUMAN;O75439|MPPB_HUMAN;Q96CP5|Q96CP5_HUMAN;G3V0E4|G3V0E4_HUMAN;A8K1E9|A8K1E9_HUMAN;F8WAZ6|F8WAZ6_HUMAN;F8WBE1|F8WBE1_HUMAN;F8WEA6|F8WEA6_HUMAN	cDNA FLJ10132 fis, clone HEMBA1003046, highly similar to Mitochondrial-processing peptidase subunit beta, mitochondrial (EC 3.4.24.64);Beta-MPP;Mitochondrial-processing peptidase subunit beta;P-52;PMPCB protein;cDNA FLJ78497	MPPB;PMPCB;PMPCB	B3KM34;O75439;Q96CP5;G3V0E4;A8K1E9;F8WAZ6;F8WBE1;F8WEA6	>B3KM34|B3KM34_HUMAN cDNA FLJ10132 fis, clone HEMBA1003046, highly similar to Mitochondrial-processing peptidase subunit beta, mitochondrial (EC 3.4.24.64) OS=Homo sapiens PE=2 SV=1|SWISS-PROT:B3KM34;>O75439|MPPB_HUMAN Mitochondrial-processing peptidase su	45	0.451087	8.0434e-53	235.26	598.631	-0.43874	3
0.530071	0.541217	0.321235	0.254352	+	1.95954	0.411719	1.33027	0.0109764	S	_GS(ph)LDESSLGFGYPK_	GS(1)LDESSLGFGYPK	GS(44.74)LDES(-44.74)S(-65.98)LGFGY(-143.07)PK	PGTWRGSLDESSL	Q9BUZ4|TRAF4_HUMAN	Q9BUZ4|TRAF4_HUMAN;Q2KJU3|Q2KJU3_HUMAN;Q2KJU6|Q2KJU6_HUMAN;Q2KJU5|Q2KJU5_HUMAN	Cysteine-rich domain associated with RING and Traf domains protein 1;Metastatic lymph node gene 62 protein;RING finger protein 83;TNF receptor-associated factor 4;TRAF4 variant 6;TRAF4 variant 3;TRAF4 variant 4	CART1;MLN62;RNF83;TRAF4	Q9BUZ4;Q2KJU3;Q2KJU6;Q2KJU5	>Q9BUZ4|TRAF4_HUMAN TNF receptor-associated factor 4 OS=Homo sapiens GN=TRAF4 PE=1 SV=1|SWISS-PROT:Q9BUZ4;>Q2KJU3|Q2KJU3_HUMAN TRAF4 variant 6 OS=Homo sapiens GN=TRAF4 PE=2 SV=1|SWISS-PROT:Q2KJU3;>Q2KJU6|Q2KJU6_HUMAN TRAF4 variant 3 OS=Homo sapiens GN=TRAF	426	0.999966	4.05667e-11	178.67	768.835	-0.098756	2
0.353888	0.625925	0.159629	0.507008	+	1.57657	0.411613	1.33017	0.0265113	T	_KPT(ph)PVLLPQSK_	KPT(1)PVLLPQSK	KPT(70.63)PVLLPQS(-70.63)K	PLKKKPTPVLLPQ	B3KQF0|B3KQF0_HUMAN	B3KQF0|B3KQF0_HUMAN;Q9UGP8|SEC63_HUMAN;B3KWU4|B3KWU4_HUMAN	cDNA FLJ90354 fis, clone NT2RP2003390, highly similar to Translocation protein SEC63 homolog;Translocation protein SEC63 homolog;cDNA FLJ43868 fis, clone TESTI4008050, highly similar to Translocation protein SEC63 homolog	SEC63;SEC63L	B3KQF0;Q9UGP8;B3KWU4	>B3KQF0|B3KQF0_HUMAN cDNA FLJ90354 fis, clone NT2RP2003390, highly similar to Translocation protein SEC63 homolog OS=Homo sapiens PE=2 SV=1|SWISS-PROT:B3KQF0;>Q9UGP8|SEC63_HUMAN Translocation protein SEC63 homolog OS=Homo sapiens GN=SEC63 PE=1 SV=2|SWISS-P	537	1	0.000929761	156.36	644.357	0.21134	2
0.398132	0.411969	0.348346	0.485736	+	3.14574	0.411045	1.32965	0.000714932	T	_T(ph)AS(ph)PPPPPKR_	T(1)AS(1)PPPPPKR	T(70.09)AS(70.09)PPPPPKR	PPPKRRTASPPPP	B7Z7U0|B7Z7U0_HUMAN	B7Z7U0|B7Z7U0_HUMAN;E9PCT1|E9PCT1_HUMAN;A9Z1X7|A9Z1X7_HUMAN;Q8IYB3|SRRM1_HUMAN;Q8IYB3-2|SRRM1_HUMAN	cDNA FLJ61739, highly similar to Serine/arginine repetitive matrix protein 1;Putative uncharacterized protein SRRM1;Serine/arginine repetitive matrix 1;Ser/Arg-related nuclear matrix protein;Serine/arginine repetitive matrix protein 1;SR-related nuclear matrix protein of 160 kDa;Ser/Arg-related nuclear matrix protein;Serine/arginine repetitive matrix protein 1;SR-related nuclear matrix protein of…	RP11-373M8.1-002;SRRM1;SRM160;SRRM1;SRM160;SRRM1	B7Z7U0;E9PCT1;A9Z1X7;Q8IYB3;Q8IYB3-2	>B7Z7U0|B7Z7U0_HUMAN cDNA FLJ61739, highly similar to Serine/arginine repetitive matrix protein 1 OS=Homo sapiens PE=2 SV=1|SWISS-PROT:B7Z7U0;>E9PCT1|E9PCT1_HUMAN Uncharacterized protein OS=Homo sapiens GN=SRRM1 PE=4 SV=2|SWISS-PROT:E9PCT1;>A9Z1X7|A9Z1X7_H	626	1	0.000408565	173.37	604.267	0.035094	2
0.231064	0.316146	0.31034	0.784755	+	1.32428	0.410576	1.32922	0.0473932	S	_NNLS(ph)LGDALAK_	NNLS(1)LGDALAK	NNLS(188.96)LGDALAK	WMRNNLSLGDALA	G4WMG7|G4WMG7_HUMAN	G4WMG7|G4WMG7_HUMAN;Q96AD5|PLPL2_HUMAN;Q96AD5-2|PLPL2_HUMAN	Adipose triglyceride lipase;Calcium-independent phospholipase A2;Desnutrin;IPLA2-zeta;Patatin-like phospholipase domain-containing protein 2;Pigment epithelium-derived factor;Transport-secretion protein 2;TTS2.2;Adipose triglyceride lipase;Calcium-independent phospholipase A2;Desnutrin;IPLA2-zeta;Patatin-like phospholipase domain-containing protein 2;Pigment epithelium-derived factor;Transport-se…	ATGL;FP17548;PNPLA2;ATGL;FP17548;PNPLA2	G4WMG7;Q96AD5;Q96AD5-2	>G4WMG7|G4WMG7_HUMAN Patatin-like phospholipase domain containing 2 OS=Homo sapiens GN=PNPLA2 PE=2 SV=1|SWISS-PROT:G4WMG7;>Q96AD5|PLPL2_HUMAN Patatin-like phospholipase domain-containing protein 2 OS=Homo sapiens GN=PNPLA2 PE=1 SV=1|SWISS-PROT:Q96AD5;>Q96A	428	1	9.69155e-10	188.96	598.29	0.28954	2
0.336626	0.497638	0.394624		+	1.88758	0.409629	1.32834	0.0129545	S	_SYQNSPS(ph)SDDGIRPLPEYSTEK_	SYQNS(0.002)PS(0.499)S(0.499)DDGIRPLPEYSTEK	S(-55.8)Y(-62.16)QNS(-23.37)PS(0)S(0)DDGIRPLPEY(-53.53)S(-52.58)T(-52.58)EK	YQNSPSSDDGIRP	Q15648|MED1_HUMAN	Q15648|MED1_HUMAN;B2RAG9|B2RAG9_HUMAN	Activator-recruited cofactor 205 kDa component;Mediator complex subunit 1;Mediator of RNA polymerase II transcription subunit 1;p53 regulatory protein RB18A;Peroxisome proliferator-activated receptor-binding protein;Thyroid hormone receptor-associated protein complex 220 kDa component;Thyroid receptor-interacting protein 2;Vitamin D receptor-interacting protein complex component DRIP205;cDNA, FLJ…	ARC205;CRSP1;CRSP200;DRIP205;DRIP230;MED1;PBP;PPARBP;PPARGBP;RB18A;TRAP220;TRIP2	Q15648;B2RAG9	>Q15648|MED1_HUMAN Mediator of RNA polymerase II transcription subunit 1 OS=Homo sapiens GN=MED1 PE=1 SV=4|SWISS-PROT:Q15648;>B2RAG9|B2RAG9_HUMAN cDNA, FLJ94908, highly similar to Homo sapiens PPAR binding protein (PPARBP), mRNA OS=Homo sapiens PE=2 SV=1|S	1482	0.498848	5.54934e-12	126.25	850.706	-0.80295	3
0.425137	0.46728	0.438293	0.307195	+	2.8646	0.409476	1.3282	0.00136584	S	_EGES(ph)PAAGPPPQELVEEEPSAPPTLLEEETEDGSDK_	EGES(0.999)PAAGPPPQELVEEEPS(0.001)APPTLLEEETEDGSDK	EGES(31.32)PAAGPPPQELVEEEPS(-31.32)APPT(-38.1)LLEEET(-38.1)EDGS(-38.19)DK	VEREGESPAAGPP	F8WDZ1|F8WDZ1_HUMAN	F8WDZ1|F8WDZ1_HUMAN;Q8IZL8-2|PELP1_HUMAN;C9JFV4|C9JFV4_HUMAN;B4DR36|B4DR36_HUMAN;A8K548|A8K548_HUMAN;Q8IZL8|PELP1_HUMAN;B4DEX7|B4DEX7_HUMAN;E7EV54|E7EV54_HUMAN	Modulator of non-genomic activity of estrogen receptor;Proline-, glutamic acid- and leucine-rich protein 1;Transcription factor HMX3;Putative uncharacterized protein PELP1;cDNA FLJ56414, highly similar to Homo sapiens proline-, glutamic acid-, leucine-rich protein 1 (PELP1), mRNA;cDNA FLJ75008, highly similar to Homo sapiens proline-, glutamic acid-, leucine-rich protein 1 (PELP1), mRNA;Modulator…	HMX3;MNAR;PELP1;PELP1;HMX3;MNAR;PELP1	F8WDZ1;Q8IZL8-2;Q8IZL8;C9JFV4;B4DR36;A8K548;B4DEX7;E7EV54	>F8WDZ1|F8WDZ1_HUMAN Uncharacterized protein OS=Homo sapiens PE=4 SV=1|SWISS-PROT:F8WDZ1;>Q8IZL8-2|PELP1_HUMAN Isoform 2 of Proline-, glutamic acid- and leucine-rich protein 1 OS=Homo sapiens GN=PELP1|SWISS-PROT:Q8IZL8-2;>C9JFV4|C9JFV4_HUMAN Uncharacterize	953	0.998801	0.00118819	80.415	1280.9	-0.23521	3
0.509848	0.118493	0.374733	0.633757	+	1.46698	0.409208	1.32796	0.0341208	S	_KSEPLDES(ph)DNDF_	KSEPLDES(1)DNDF	KS(-42.75)EPLDES(42.75)DNDF	SEPLDESDNDF__	Q96AJ1|CLUA1_HUMAN	Q96AJ1|CLUA1_HUMAN;Q96AJ1-2|CLUA1_HUMAN;B4DFY1|B4DFY1_HUMAN	Clusterin-associated protein 1;Clusterin-associated protein 1;cDNA FLJ53730, highly similar to Clusterin-associated protein 1	CLUAP1;KIAA0643;CLUAP1;KIAA0643	Q96AJ1;Q96AJ1-2;B4DFY1	>Q96AJ1|CLUA1_HUMAN Clusterin-associated protein 1 OS=Homo sapiens GN=CLUAP1 PE=1 SV=4|SWISS-PROT:Q96AJ1;>Q96AJ1-2|CLUA1_HUMAN Isoform 2 of Clusterin-associated protein 1 OS=Homo sapiens GN=CLUAP1|SWISS-PROT:Q96AJ1-2;>B4DFY1|B4DFY1_HUMAN Uncharacterized pr	409	0.999947	0.000152169	124.12	738.282	-0.21556	2
0.29066	0.298776	0.428678	0.616922	+	1.89608	0.408759	1.32754	0.0127035	S	_RGS(ph)ISSMSSVSSVLDEK_	RGS(0.999)ISSMSSVSSVLDEK	RGS(33.69)IS(-33.69)S(-40.73)MS(-53.35)S(-59.44)VS(-76)S(-76.74)VLDEK	HGSRRGSISSMSS	A8K5H3|A8K5H3_HUMAN	A8K5H3|A8K5H3_HUMAN;Q9H1K0|RBNS5_HUMAN	cDNA FLJ78647, highly similar to Homo sapiens zinc finger, FYVE domain containing 20 (ZFYVE20), mRNA;110 kDa protein;FYVE finger-containing Rab5 effector protein rabenosyn-5;Rabenosyn-5;Zinc finger FYVE domain-containing protein 20	ZFYVE20	A8K5H3;Q9H1K0	>A8K5H3|A8K5H3_HUMAN cDNA FLJ78647, highly similar to Homo sapiens zinc finger, FYVE domain containing 20 (ZFYVE20), mRNA OS=Homo sapiens PE=2 SV=1|SWISS-PROT:A8K5H3;>Q9H1K0|RBNS5_HUMAN Rabenosyn-5 OS=Homo sapiens GN=ZFYVE20 PE=1 SV=2|SWISS-PROT:Q9H1K0	230	0.999482	4.53208e-14	151.04	924.924	-0.46218	2
0.422664	0.0958569	0.446045	0.669299	+	1.39061	0.408466	1.32727	0.0406804	S	_GLS(ph)PVKEPK_	GLS(1)PVKEPK	GLS(114.4)PVKEPK	RNFKGLSPVKEPK	Q8TC05|MDM1_HUMAN	Q8TC05|MDM1_HUMAN;B4DM65|B4DM65_HUMAN;E7EPQ3|E7EPQ3_HUMAN;F5H529|F5H529_HUMAN	Nuclear protein MDM1;cDNA FLJ58512, highly similar to Homo sapiens Mdm4, transformed 3T3 cell double minute 1, p53 binding protein, transcript variant 1, mRNA	MDM1	Q8TC05;B4DM65;E7EPQ3;F5H529	>Q8TC05|MDM1_HUMAN Nuclear protein MDM1 OS=Homo sapiens GN=MDM1 PE=1 SV=2|SWISS-PROT:Q8TC05;>B4DM65|B4DM65_HUMAN cDNA FLJ58512, highly similar to Homo sapiens Mdm4, transformed 3T3 cell double minute 1, p53 binding protein, transcript variant 1, mRNA OS=Ho	242	1	0.00739935	121.5	517.768	0.32138	2
0.565207		0.340391	0.31603	+	1.44486	0.407209	1.32612	0.0359039	S	_SNS(ph)TTQVSQPR_	S(0.003)NS(0.995)T(0.002)TQVSQPR	S(-25.67)NS(25.67)T(-27.18)T(-44.71)QVS(-72.21)QPR	NLRRSNSTTQVSQ	B2RN10|B2RN10_HUMAN;Q9UPN4|AZI1_HUMAN	B2RN10|B2RN10_HUMAN;Q9UPN4-2|AZI1_HUMAN;Q9UPN4-3|AZI1_HUMAN;Q9UPN4|AZI1_HUMAN	5-azacytidine induced 1;5-azacytidine-induced protein 1;Centrosomal protein of 131 kDa;Pre-acrosome localization protein 1;5-azacytidine-induced protein 1;Centrosomal protein of 131 kDa;Pre-acrosome localization protein 1;5-azacytidine-induced protein 1;Centrosomal protein of 131 kDa;Pre-acrosome localization protein 1	AZI1;AZI1;CEP131;KIAA1118;AZI1;CEP131;KIAA1118;AZI1;CEP131;KIAA1118	B2RN10;Q9UPN4-2;Q9UPN4;Q9UPN4-3	>B2RN10|B2RN10_HUMAN 5-azacytidine induced 1 OS=Homo sapiens GN=AZI1 PE=2 SV=1|SWISS-PROT:B2RN10;>Q9UPN4-2|AZI1_HUMAN Isoform 2 of 5-azacytidine-induced protein 1 OS=Homo sapiens GN=AZI1|SWISS-PROT:Q9UPN4-2;>Q9UPN4-3|AZI1_HUMAN Isoform 3 of 5-azacytidine-i	78	0.995365	6.82474e-06	177.1	642.783	0.07738	2
0.633385	0.100978	0.458382	0.426426	+	1.44872	0.404793	1.3239	0.0355865	S	_KKEQSEVSVS(ph)PR_	KKEQSEVS(0.206)VS(0.794)PR	KKEQS(-44.15)EVS(-5.86)VS(5.86)PR	QSEVSVSPRASKH	Q7L4I2|RSRC2_HUMAN	Q7L4I2|RSRC2_HUMAN;F5GXM2|F5GXM2_HUMAN;E9PI52|E9PI52_HUMAN	Arginine/serine-rich coiled-coil protein 2	RSRC2	Q7L4I2;F5GXM2;E9PI52	>Q7L4I2|RSRC2_HUMAN Arginine/serine-rich coiled-coil protein 2 OS=Homo sapiens GN=RSRC2 PE=1 SV=1|SWISS-PROT:Q7L4I2;>F5GXM2|F5GXM2_HUMAN Uncharacterized protein OS=Homo sapiens GN=RSRC2 PE=4 SV=1|SWISS-PROT:F5GXM2;>E9PI52|E9PI52_HUMAN Uncharacterized prote	32	0.7941	6.69895e-32	225.15	485.24	-0.66486	3
0.502432	0.447209	0.2949	0.374288	+	2.53629	0.404707	1.32382	0.0029088	S	_RAS(ph)PNSDDTVLSPQELQK_	RAS(0.999)PNS(0.001)DDTVLSPQELQK	RAS(31.41)PNS(-31.41)DDT(-67.84)VLS(-93.89)PQELQK	AVQKRASPNSDDT	Q9UH62|ARMX3_HUMAN	Q9UH62|ARMX3_HUMAN;A8K5B0|A8K5B0_HUMAN	ARM protein lost in epithelial cancers on chromosome X 3;Armadillo repeat-containing X-linked protein 3;cDNA FLJ75682, highly similar to Homo sapiens armadillo repeat containing, X-linked 3 (ARMCX3), transcript variant 1, mRNA	ALEX3;ARMCX3;BM-017;UNQ2517/PRO6007	Q9UH62;A8K5B0	>Q9UH62|ARMX3_HUMAN Armadillo repeat-containing X-linked protein 3 OS=Homo sapiens GN=ARMCX3 PE=1 SV=1|SWISS-PROT:Q9UH62;>A8K5B0|A8K5B0_HUMAN cDNA FLJ75682, highly similar to Homo sapiens armadillo repeat containing, X-linked 3 (ARMCX3), transcript variant	110	0.999278	1.3174e-42	210.12	1032.98	-0.89254	2
0.405339		0.402831		+	2.70438	0.404085	1.32325	0.00197523	S	_NTETS(ph)KSPEKDVPMVEK_	NTET(0.002)S(0.499)KS(0.499)PEKDVPMVEK	NT(-34.09)ET(-24.49)S(0)KS(0)PEKDVPMVEK	HRNTETSKSPEKD	G5E988|G5E988_HUMAN	G5E988|G5E988_HUMAN;O14617-2|AP3D1_HUMAN;O14617-5|AP3D1_HUMAN;O14617|AP3D1_HUMAN;E7EMM2|E7EMM2_HUMAN;O14617-3|AP3D1_HUMAN;Q6PK82|Q6PK82_HUMAN	Adapter-related protein complex 3 subunit delta-1;AP-3 complex subunit delta;AP-3 complex subunit delta-1;Delta-adaptin;Adapter-related protein complex 3 subunit delta-1;AP-3 complex subunit delta;AP-3 complex subunit delta-1;Delta-adaptin;Adapter-related protein complex 3 subunit delta-1;AP-3 complex subunit delta;AP-3 complex subunit delta-1;Delta-adaptin;Adapter-related protein complex 3 subun…	AP3D1;PRO0039;AP3D1;PRO0039;AP3D1;PRO0039;AP3D1;PRO0039;AP3D1	G5E988;O14617-2;O14617;O14617-5;E7EMM2;O14617-3;Q6PK82	>G5E988|G5E988_HUMAN HCG2004350, isoform CRA_d OS=Homo sapiens GN=AP3D1 PE=4 SV=1|SWISS-PROT:G5E988;>O14617-2|AP3D1_HUMAN Isoform 2 of AP-3 complex subunit delta-1 OS=Homo sapiens GN=AP3D1|SWISS-PROT:O14617-2;>O14617-5|AP3D1_HUMAN Isoform 5 of AP-3 complex	736	0.499015	8.17372e-31	185.33	666.975	0.26884	3
0.681584	0.48656	0.287472	0.152897	+	1.39648	0.402128	1.32146	0.040135	T	_HRPS(ph)PPAT(ph)PPPK_	HRPS(1)PPAT(1)PPPK	HRPS(56.4)PPAT(56.4)PPPK	RPSPPATPPPKTR	B7Z7U0|B7Z7U0_HUMAN	B7Z7U0|B7Z7U0_HUMAN;E9PCT1|E9PCT1_HUMAN;A9Z1X7|A9Z1X7_HUMAN;Q8IYB3|SRRM1_HUMAN	cDNA FLJ61739, highly similar to Serine/arginine repetitive matrix protein 1;Putative uncharacterized protein SRRM1;Serine/arginine repetitive matrix 1;Ser/Arg-related nuclear matrix protein;Serine/arginine repetitive matrix protein 1;SR-related nuclear matrix protein of 160 kDa	RP11-373M8.1-002;SRRM1;SRM160;SRRM1	B7Z7U0;E9PCT1;A9Z1X7;Q8IYB3	>B7Z7U0|B7Z7U0_HUMAN cDNA FLJ61739, highly similar to Serine/arginine repetitive matrix protein 1 OS=Homo sapiens PE=2 SV=1|SWISS-PROT:B7Z7U0;>E9PCT1|E9PCT1_HUMAN Uncharacterized protein OS=Homo sapiens GN=SRRM1 PE=4 SV=2|SWISS-PROT:E9PCT1;>A9Z1X7|A9Z1X7_H	406	1	0.0167988	157.78	481.218	0.057817	3
0.500088	0.492725	0.293959	0.319965	+	2.27644	0.401684	1.32105	0.00529129	S	_SPS(ph)FDTSTATSK_	SPS(0.998)FDT(0.001)S(0.001)TATSK	S(-33.87)PS(30.03)FDT(-30.03)S(-30.03)T(-49.76)AT(-70.73)S(-76.36)K	ARRRSPSFDTSTA	A7MBM2|DISP2_HUMAN	A7MBM2|DISP2_HUMAN	Protein dispatched homolog 2	DISP2;DISPB;KIAA1742	A7MBM2	>A7MBM2|DISP2_HUMAN Protein dispatched homolog 2 OS=Homo sapiens GN=DISP2 PE=2 SV=2|SWISS-PROT:A7MBM2	1175	0.997601	0.0125862	90.793	654.771	0.12291	2
0.393087	0.333653	0.716859	0.159371	+	1.38507	0.400742	1.32019	0.0412033	S	_HGS(ph)DPAFAPGPR_	HGS(1)DPAFAPGPR	HGS(134.99)DPAFAPGPR	REVRHGSDPAFAP	Q6ZRV2|FA83H_HUMAN	Q6ZRV2|FA83H_HUMAN	Protein FAM83H	FAM83H	Q6ZRV2	>Q6ZRV2|FA83H_HUMAN Protein FAM83H OS=Homo sapiens GN=FAM83H PE=1 SV=3|SWISS-PROT:Q6ZRV2	523	1	8.15675e-05	134.99	644.777	-0.18759	2
0.606537	0.399663	0.376179	0.216238	+	1.81017	0.399654	1.31919	0.0154822	S	_TEYMAFPKPFES(ph)SSS(ph)IGAEKPR_	TEYMAFPKPFES(0.82)S(0.18)S(0.109)S(0.891)IGAEKPR	T(-64.36)EY(-72.39)MAFPKPFES(7.69)S(-7.69)S(-11.44)S(11.44)IGAEKPR	PFESSSSIGAEKP	A2RUU9|A2RUU9_HUMAN;B9EIS5|B9EIS5_HUMAN;Q15154|PCM1_HUMAN	A2RUU9|A2RUU9_HUMAN;B9EIS5|B9EIS5_HUMAN;E7ETA6|E7ETA6_HUMAN;B4DJ00|B4DJ00_HUMAN;Q15154|PCM1_HUMAN;Q15154-2|PCM1_HUMAN;D3DSQ0|D3DSQ0_HUMAN;E7EV56|E7EV56_HUMAN;C9JGS5|C9JGS5_HUMAN	PCM1 protein;PCM1 protein;cDNA FLJ56445, highly similar to Homo sapiens pericentriolar material 1 (PCM1), mRNA;Pericentriolar material 1 protein;Pericentriolar material 1 protein;Pericentriolar material 1, isoform CRA_a;Putative uncharacterized protein PCM1	PCM1;PCM1;PCM1;PCM1;hCG_28254;PCM1;PCM1	A2RUU9;B9EIS5;E7ETA6;B4DJ00;Q15154;Q15154-2;D3DSQ0;E7EV56;C9JGS5	>A2RUU9|A2RUU9_HUMAN PCM1 protein OS=Homo sapiens GN=PCM1 PE=2 SV=1|SWISS-PROT:A2RUU9;>B9EIS5|B9EIS5_HUMAN PCM1 protein OS=Homo sapiens GN=PCM1 PE=2 SV=1|SWISS-PROT:B9EIS5;>E7ETA6|E7ETA6_HUMAN Uncharacterized protein OS=Homo sapiens GN=PCM1 PE=4 SV=1|SWISS	1188	0.890631	6.83971e-12	185.95	873.713	-0.069209	3
0.427821	0.383386	0.262553	0.522156	+	2.29249	0.398979	1.31857	0.0050993	S	_GDPEWS(ph)SETDALVGSR_	GDPEWS(0.992)S(0.008)ETDALVGSR	GDPEWS(20.68)S(-20.68)ET(-58.61)DALVGS(-166.21)R	RGDPEWSSETDAL	Q7Z7N9|T179B_HUMAN	Q7Z7N9|T179B_HUMAN	Transmembrane protein 179B	TMEM179B	Q7Z7N9	>Q7Z7N9|T179B_HUMAN Transmembrane protein 179B OS=Homo sapiens GN=TMEM179B PE=1 SV=1|SWISS-PROT:Q7Z7N9	205	0.991524	8.30092e-62	240.2	893.37	-0.0054496	2
0.377624	0.320658		0.495491	+	1.78706	0.397924	1.31761	0.0163284	S	_LGGDEDGYEEEEDENS(ph)R_	LGGDEDGYEEEEDENS(1)R	LGGDEDGY(-82.57)EEEEDENS(82.57)R	EEEDENSRQSEDD	Q9UHR5|S30BP_HUMAN	Q9UHR5|S30BP_HUMAN;Q9UHR5-2|S30BP_HUMAN;B7Z4X9|B7Z4X9_HUMAN;F5H478|F5H478_HUMAN	SAP30-binding protein;Transcriptional regulator protein HCNGP;SAP30-binding protein;Transcriptional regulator protein HCNGP;cDNA FLJ53632, highly similar to SAP30-binding protein	HCNGP;HTRG;HTRP;SAP30BP;HCNGP;HTRG;HTRP;SAP30BP	Q9UHR5;Q9UHR5-2;B7Z4X9;F5H478	>Q9UHR5|S30BP_HUMAN SAP30-binding protein OS=Homo sapiens GN=SAP30BP PE=1 SV=1|SWISS-PROT:Q9UHR5;>Q9UHR5-2|S30BP_HUMAN Isoform 2 of SAP30-binding protein OS=Homo sapiens GN=SAP30BP|SWISS-PROT:Q9UHR5-2;>B7Z4X9|B7Z4X9_HUMAN cDNA FLJ53632, highly similar to S	69	1	1.34306e-148	250.52	1011.86	3.3296	2
0.540722	0.585539	0.0858326	0.378734	+	1.40924	0.397707	1.31741	0.0389727	S	_TDGS(ph)IS(ph)GDRQPVTVADYISR_	T(0.131)DGS(0.875)IS(0.993)GDRQPVTVADYISR	T(-8.43)DGS(8.43)IS(21.46)GDRQPVT(-36.14)VADY(-44.82)IS(-48.53)R	RTDGSISGDRQPV	P51116|FXR2_HUMAN	P51116|FXR2_HUMAN;Q86V09|Q86V09_HUMAN	Fragile X mental retardation syndrome-related protein 2;Fragile X mental retardation, autosomal homolog 2	FMR1L2;FXR2;FXR2	P51116;Q86V09	>P51116|FXR2_HUMAN Fragile X mental retardation syndrome-related protein 2 OS=Homo sapiens GN=FXR2 PE=1 SV=2|SWISS-PROT:P51116;>Q86V09|Q86V09_HUMAN Fragile X mental retardation, autosomal homolog 2 OS=Homo sapiens GN=FXR2 PE=2 SV=1|SWISS-PROT:Q86V09	603	0.993443	0.00206084	155.42	766.333	-0.53889	3
0.473839	0.0546401	0.643487	0.418784	+	1.30974	0.397687	1.31739	0.0490076	S	_YGGDEIPFS(ph)PYR_	YGGDEIPFS(0.996)PY(0.004)R	Y(-64.92)GGDEIPFS(23.62)PY(-23.62)R	GDEIPFSPYRVRA	E9KL45|E9KL45_HUMAN	E9KL45|E9KL45_HUMAN;P21333|FLNA_HUMAN;P21333-2|FLNA_HUMAN;Q60FE5|Q60FE5_HUMAN;Q60FE6|Q60FE6_HUMAN;Q5HY54|Q5HY54_HUMAN;A6NDY9|A6NDY9_HUMAN;Q8TES4|Q8TES4_HUMAN	Actin-binding protein 280;Alpha-filamin;Endothelial actin-binding protein;Filamin-1;Filamin-A;Non-muscle filamin;Actin-binding protein 280;Alpha-filamin;Endothelial actin-binding protein;Filamin-1;Filamin-A;Non-muscle filamin;Filamin A;Filamin A;Filamin A, alpha (Actin binding protein 280);Putative uncharacterized protein FLNA;FLJ00119 protein	FLN;FLN1;FLNA;FLN;FLN1;FLNA;FLNA;FLNA;FLNA;XX-FW83128A1.1-010;FLNA;FLJ00119	E9KL45;P21333;P21333-2;Q60FE5;Q60FE6;Q5HY54;A6NDY9;Q8TES4	>E9KL45|E9KL45_HUMAN Epididymis secretory sperm binding protein Li 190P OS=Homo sapiens GN=FLNA PE=2 SV=1|SWISS-PROT:E9KL45;>P21333|FLNA_HUMAN Filamin-A OS=Homo sapiens GN=FLNA PE=1 SV=4|SWISS-PROT:P21333;>P21333-2|FLNA_HUMAN Isoform 2 of Filamin-A OS=Homo	1630	0.995669	0.0213395	85.554	740.811	0.5169	2
0.494364	0.218843	0.551688	0.325847	+	1.85935	0.397686	1.31739	0.0138247	S	_S(ph)EDDSAVPLAK_	S(1)EDDSAVPLAK	S(45.6)EDDS(-45.6)AVPLAK	AAPQRKSEDDSAV	Q9Y2W2|WBP11_HUMAN	Q9Y2W2|WBP11_HUMAN;B4DY34|B4DY34_HUMAN;F5H721|F5H721_HUMAN;B4DMD3|B4DMD3_HUMAN	Npw38-binding protein;SH3 domain-binding protein SNP70;Splicing factor that interacts with PQBP-1 and PP1;WW domain-binding protein 11;cDNA FLJ60194, highly similar to WW domain-binding protein 11;cDNA FLJ58174, highly similar to WW domain-binding protein 11	NPWBP;SIPP1;SNP70;WBP11	Q9Y2W2;B4DY34;F5H721;B4DMD3	>Q9Y2W2|WBP11_HUMAN WW domain-binding protein 11 OS=Homo sapiens GN=WBP11 PE=1 SV=1|SWISS-PROT:Q9Y2W2;>B4DY34|B4DY34_HUMAN cDNA FLJ60194, highly similar to WW domain-binding protein 11 OS=Homo sapiens PE=2 SV=1|SWISS-PROT:B4DY34;>F5H721|F5H721_HUMAN Unchar	600	0.999972	5.99261e-05	132.59	606.263	1.2104	2
0.503451	0.400866	0.43328	0.248535	+	2.2876	0.396533	1.31634	0.00515699	S	_TVIIEQSWGS(ph)PK_	TVIIEQS(0.003)WGS(0.997)PK	T(-135.45)VIIEQS(-25.63)WGS(25.63)PK	IEQSWGSPKVTKD	P10809|CH60_HUMAN	P10809|CH60_HUMAN;B3GQS7|B3GQS7_HUMAN;B7Z597|B7Z597_HUMAN;B7Z5E7|B7Z5E7_HUMAN;E7ESH4|E7ESH4_HUMAN;Q53SE2|Q53SE2_HUMAN;E7EXB4|E7EXB4_HUMAN;B7Z712|B7Z712_HUMAN;C9JL25|C9JL25_HUMAN;C9JCQ4|C9JCQ4_HUMAN;C9JL19|C9JL19_HUMAN	60 kDa chaperonin;60 kDa heat shock protein, mitochondrial;Chaperonin 60;Heat shock protein 60;HuCHA60;Mitochondrial matrix protein P1;P60 lymphocyte protein;Mitochondrial heat shock 60kD protein 1 variant 1;cDNA FLJ54373, highly similar to 60 kDa heat shock protein, mitochondrial;cDNA FLJ51046, highly similar to 60 kDa heat shock protein, mitochondrial;Putative uncharacterized protein HSPD1;cDNA…	HSP60;HSPD1;HSPD1;HSPD1;HSPD1;HSPD1;HSPD1	P10809;B3GQS7;B7Z597;B7Z5E7;E7ESH4;Q53SE2;E7EXB4;B7Z712;C9JL25;C9JCQ4;C9JL19	>P10809|CH60_HUMAN 60 kDa heat shock protein, mitochondrial OS=Homo sapiens GN=HSPD1 PE=1 SV=2|SWISS-PROT:P10809;>B3GQS7|B3GQS7_HUMAN Mitochondrial heat shock 60kD protein 1 variant 1 OS=Homo sapiens GN=HSPD1 PE=2 SV=1|SWISS-PROT:B3GQS7;>B7Z597|B7Z597_HUMA	70	0.997273	7.72493e-44	235.31	712.845	0.65972	2
0.395502	0.397365			+	2.82502	0.396433	1.31625	0.00149615	S	_YLVDGTKPNAGSEEIS(ph)SEDDELVEEK_	YLVDGT(0.001)KPNAGS(0.022)EEIS(0.488)S(0.488)EDDELVEEK	Y(-30.59)LVDGT(-25.59)KPNAGS(-13.44)EEIS(0)S(0)EDDELVEEK	GSEEISSEDDELV	Q9NY61|AATF_HUMAN	Q9NY61|AATF_HUMAN	Apoptosis-antagonizing transcription factor;Protein AATF;Rb-binding protein Che-1	AATF;CHE1;DED;HSPC277	Q9NY61	>Q9NY61|AATF_HUMAN Protein AATF OS=Homo sapiens GN=AATF PE=1 SV=1|SWISS-PROT:Q9NY61	321	0.488054	4.83877e-15	132.01	978.432	-0.97041	3
0.601126	0.112366	0.457542	0.412511	+	1.5108	0.395886	1.31575	0.0308463	S	_CSGPGLS(ph)PGM(ox)VR_	CSGPGLS(1)PGMVR	CS(-63.51)GPGLS(63.51)PGMVR	CSGPGLSPGMVRA	E9KL45|E9KL45_HUMAN	E9KL45|E9KL45_HUMAN;P21333|FLNA_HUMAN;P21333-2|FLNA_HUMAN;Q60FE5|Q60FE5_HUMAN;Q60FE6|Q60FE6_HUMAN;Q5HY54|Q5HY54_HUMAN;A6NDY9|A6NDY9_HUMAN;Q8TES4|Q8TES4_HUMAN	Actin-binding protein 280;Alpha-filamin;Endothelial actin-binding protein;Filamin-1;Filamin-A;Non-muscle filamin;Actin-binding protein 280;Alpha-filamin;Endothelial actin-binding protein;Filamin-1;Filamin-A;Non-muscle filamin;Filamin A;Filamin A;Filamin A, alpha (Actin binding protein 280);Putative uncharacterized protein FLNA;FLJ00119 protein	FLN;FLN1;FLNA;FLN;FLN1;FLNA;FLNA;FLNA;FLNA;XX-FW83128A1.1-010;FLNA;FLJ00119	E9KL45;P21333;P21333-2;Q60FE5;Q60FE6;Q5HY54;A6NDY9;Q8TES4	>E9KL45|E9KL45_HUMAN Epididymis secretory sperm binding protein Li 190P OS=Homo sapiens GN=FLNA PE=2 SV=1|SWISS-PROT:E9KL45;>P21333|FLNA_HUMAN Filamin-A OS=Homo sapiens GN=FLNA PE=1 SV=4|SWISS-PROT:P21333;>P21333-2|FLNA_HUMAN Isoform 2 of Filamin-A OS=Homo	1459	1	2.62961e-07	181.66	657.273	0.32732	2
0.407081	0.240253	0.415542	0.512075	+	2.2188	0.393738	1.31379	0.00604233	S	_GLPSPYNMS(ph)SAPGS(ph)R_	GLPS(0.004)PY(0.026)NMS(0.554)S(0.416)APGS(1)R	GLPS(-21.17)PY(-13.31)NMS(1.24)S(-1.24)APGS(64.35)R	MSSAPGSRSGSRS	P15924|DESP_HUMAN	P15924|DESP_HUMAN;D7RX09|D7RX09_HUMAN;Q4LE79|Q4LE79_HUMAN;P15924-2|DESP_HUMAN;B4E2A0|B4E2A0_HUMAN;D3YTG2|D3YTG2_HUMAN;Q6ZP16|Q6ZP16_HUMAN	250/210 kDa paraneoplastic pemphigus antigen;Desmoplakin;DSP variant protein;250/210 kDa paraneoplastic pemphigus antigen;Desmoplakin;cDNA FLJ61543, highly similar to Desmoplakin;Putative uncharacterized protein DSP;CDNA FLJ26719 fis, clone PNC03379	DSP;DSP variant protein;DSP;DSP	P15924;D7RX09;Q4LE79;P15924-2;B4E2A0;D3YTG2;Q6ZP16	>P15924|DESP_HUMAN Desmoplakin OS=Homo sapiens GN=DSP PE=1 SV=3|SWISS-PROT:P15924;>D7RX09|D7RX09_HUMAN Desmoplakin Ia OS=Homo sapiens PE=2 SV=1|SWISS-PROT:D7RX09;>Q4LE79|Q4LE79_HUMAN DSP variant protein (Fragment) OS=Homo sapiens GN=DSP variant protein PE=	2825	1	1.41324e-81	268.59	840.828	1.3492	2
0.564427	0.122739	0.458382	0.424492	+	1.59289	0.39251	1.31268	0.0255334	S	_KPPAPPS(ph)PVQS(ph)QSPS(ph)TNWSPAVPVKK_	KPPAPPS(0.968)PVQS(0.644)QS(0.391)PS(0.442)T(0.263)NWS(0.293)PAVPVKK	KPPAPPS(14.91)PVQS(3.84)QS(-3.84)PS(3.68)T(-3.68)NWS(-3.84)PAVPVKK	KPPAPPSPVQSQS	B7Z7U0|B7Z7U0_HUMAN	B7Z7U0|B7Z7U0_HUMAN;E9PCT1|E9PCT1_HUMAN;A9Z1X7|A9Z1X7_HUMAN;Q8IYB3|SRRM1_HUMAN;Q8IYB3-2|SRRM1_HUMAN	cDNA FLJ61739, highly similar to Serine/arginine repetitive matrix protein 1;Putative uncharacterized protein SRRM1;Serine/arginine repetitive matrix 1;Ser/Arg-related nuclear matrix protein;Serine/arginine repetitive matrix protein 1;SR-related nuclear matrix protein of 160 kDa;Ser/Arg-related nuclear matrix protein;Serine/arginine repetitive matrix protein 1;SR-related nuclear matrix protein of…	RP11-373M8.1-002;SRRM1;SRM160;SRRM1;SRM160;SRRM1	B7Z7U0;E9PCT1;A9Z1X7;Q8IYB3;Q8IYB3-2	>B7Z7U0|B7Z7U0_HUMAN cDNA FLJ61739, highly similar to Serine/arginine repetitive matrix protein 1 OS=Homo sapiens PE=2 SV=1|SWISS-PROT:B7Z7U0;>E9PCT1|E9PCT1_HUMAN Uncharacterized protein OS=Homo sapiens GN=SRRM1 PE=4 SV=2|SWISS-PROT:E9PCT1;>A9Z1X7|A9Z1X7_H	781	0.968075	4.01129e-06	110.38	984.455	-0.29517	3
0.535953	0.583808	0.275603	0.173639	+	1.53649	0.392251	1.31244	0.0290743	S	_QLS(ph)SSSSYS(ph)GDISR_	QLS(0.799)S(0.19)S(0.011)S(0.002)S(0.034)Y(0.01)S(0.954)GDISR	QLS(6.25)S(-6.25)S(-18.82)S(-28.42)S(-14.53)Y(-19.58)S(14.53)GDIS(-49.99)R	QLQRQLSSSSSYS	P33527|MRP1_HUMAN	P33527|MRP1_HUMAN;P33527-3|MRP1_HUMAN;P33527-2|MRP1_HUMAN;P33527-5|MRP1_HUMAN;Q9UQ98|Q9UQ98_HUMAN;P33527-9|MRP1_HUMAN;P33527-4|MRP1_HUMAN;P33527-7|MRP1_HUMAN;P33527-6|MRP1_HUMAN;P33527-8|MRP1_HUMAN;F5GXL7|F5GXL7_HUMAN;Q68CP7|Q68CP7_HUMAN	ATP-binding cassette sub-family C member 1;Leukotriene C(4) transporter;Multidrug resistance-associated protein 1;ATP-binding cassette sub-family C member 1;Leukotriene C(4) transporter;Multidrug resistance-associated protein 1;ATP-binding cassette sub-family C member 1;Leukotriene C(4) transporter;Multidrug resistance-associated protein 1;ATP-binding cassette sub-family C member 1;Leukotriene C(…	ABCC1;MRP;MRP1;ABCC1;MRP;MRP1;ABCC1;MRP;MRP1;ABCC1;MRP;MRP1;MRP;ABCC1;MRP;MRP1;ABCC1;MRP;MRP1;ABCC1;MRP;MRP1;ABCC1;MRP;MRP1;ABCC1;MRP;MRP1;DKFZp781G125	P33527;P33527-3;P33527-2;P33527-5;Q9UQ98;P33527-9;P33527-4;P33527-7;P33527-6;P33527-8;F5GXL7;Q68CP7	>P33527|MRP1_HUMAN Multidrug resistance-associated protein 1 OS=Homo sapiens GN=ABCC1 PE=1 SV=3|SWISS-PROT:P33527;>P33527-3|MRP1_HUMAN Isoform 3 of Multidrug resistance-associated protein 1 OS=Homo sapiens GN=ABCC1|SWISS-PROT:P33527-3;>P33527-2|MRP1_HUMAN	915	0.799182	1.25752e-05	137.46	817.311	-0.47099	2
0.108892	0.421587	0.518233	0.513693	+	1.56613	0.390601	1.31094	0.0271565	T	_KGAAPT(ph)PPGK_	KGAAPT(1)PPGK	KGAAPT(127.87)PPGK	RKGAAPTPPGKTG	Q13428-3|TCOF_HUMAN;Q13428-7|TCOF_HUMAN	Q13428-3|TCOF_HUMAN;Q13428|TCOF_HUMAN;E9PHK9|E9PHK9_HUMAN;Q13428-4|TCOF_HUMAN;Q13428-8|TCOF_HUMAN;Q13428-2|TCOF_HUMAN;Q13428-5|TCOF_HUMAN;Q59FZ2|Q59FZ2_HUMAN;B4DLB1|B4DLB1_HUMAN;Q13428-7|TCOF_HUMAN;Q13428-6|TCOF_HUMAN;E7ETY2|E7ETY2_HUMAN;B4DRA2|B4DRA2_HUMAN	Treacher Collins syndrome protein;Treacle protein;Treacher Collins syndrome protein;Treacle protein;Treacher Collins syndrome protein;Treacle protein;Treacher Collins syndrome protein;Treacle protein;Treacher Collins syndrome protein;Treacle protein;Treacher Collins syndrome protein;Treacle protein;TCOF1 protein variant;cDNA FLJ58017, moderately similar to Treacle protein;Treacher Collins syndrom…	TCOF1;TCOF1;TCOF1;TCOF1;TCOF1;TCOF1;TCOF1;TCOF1	Q13428-3;Q13428;E9PHK9;Q13428-4;Q13428-8;Q13428-2;Q13428-5;Q59FZ2;B4DLB1;Q13428-7;Q13428-6;E7ETY2;B4DRA2	>Q13428-3|TCOF_HUMAN Isoform 3 of Treacle protein OS=Homo sapiens GN=TCOF1|SWISS-PROT:Q13428-3;>Q13428|TCOF_HUMAN Treacle protein OS=Homo sapiens GN=TCOF1 PE=1 SV=3|SWISS-PROT:Q13428;>E9PHK9|E9PHK9_HUMAN Uncharacterized protein OS=Homo sapiens GN=TCOF1 PE=	914	1	0.000147711	164.65	502.252	0.42843	2
		0.374956	0.405557	+	1.60299	0.390256	1.31063	0.0249465	S	_S(ph)PSATGQSSFR_	S(0.553)PS(0.446)AT(0.001)GQSSFR	S(0.93)PS(-0.93)AT(-30.36)GQS(-48.68)S(-48.18)FR	PNGMKRSPSATGQ	F8WAQ9|F8WAQ9_HUMAN	F8WAQ9|F8WAQ9_HUMAN;O15021|MAST4_HUMAN;E7EWQ5|E7EWQ5_HUMAN;O15021-1|MAST4_HUMAN;O15021-3|MAST4_HUMAN;O15021-2|MAST4_HUMAN	Microtubule-associated serine/threonine-protein kinase 4;Microtubule-associated serine/threonine-protein kinase 4;Microtubule-associated serine/threonine-protein kinase 4;Microtubule-associated serine/threonine-protein kinase 4	KIAA0303;MAST4;KIAA0303;MAST4;KIAA0303;MAST4;KIAA0303;MAST4	F8WAQ9;O15021;E7EWQ5;O15021-1;O15021-3;O15021-2	>F8WAQ9|F8WAQ9_HUMAN Uncharacterized protein OS=Homo sapiens GN=MAST4 PE=4 SV=1|SWISS-PROT:F8WAQ9;>O15021|MAST4_HUMAN Microtubule-associated serine/threonine-protein kinase 4 OS=Homo sapiens GN=MAST4 PE=1 SV=3|SWISS-PROT:O15021;>E7EWQ5|E7EWQ5_HUMAN Unchara	2443	0.553062	0.0432035	83.182	602.753	0.55314	2
0.479851	0.339137	0.635429	0.105544	+	1.39335	0.389991	1.31038	0.0404251	S	_TVTDVSTIDGNAAELVSGRPVSDTTEPS(ph)SPEGK_	TVTDVSTIDGNAAELVS(0.013)GRPVS(0.015)DT(0.015)T(0.015)EPS(0.471)S(0.471)PEGK	T(-55.22)VT(-55.22)DVS(-50.93)T(-46.01)IDGNAAELVS(-15.71)GRPVS(-15.01)DT(-15.01)T(-15.01)EPS(0)S(0)PEGK	DTTEPSSPEGKEE	D3YTA4|D3YTA4_HUMAN	D3YTA4|D3YTA4_HUMAN;Q8IXS6-2|PALM2_HUMAN;B1ALY0|B1ALY0_HUMAN;Q8IXS6|PALM2_HUMAN;C9JA33|C9JA33_HUMAN	HCG28765, isoform CRA_c;Putative uncharacterized protein PALM2;Paralemmin-2;A kinase (PRKA) anchor protein 2;Paralemmin-2;Putative uncharacterized protein PALM2	hCG_28765;PALM2;PALM2;AKAP2;RP11-470J20.3-003;PALM2;PALM2	D3YTA4;Q8IXS6-2;Q8IXS6;B1ALY0;C9JA33	>D3YTA4|D3YTA4_HUMAN HCG28765, isoform CRA_c OS=Homo sapiens GN=PALM2 PE=4 SV=1|SWISS-PROT:D3YTA4;>Q8IXS6-2|PALM2_HUMAN Isoform 2 of Paralemmin-2 OS=Homo sapiens GN=PALM2|SWISS-PROT:Q8IXS6-2;>B1ALY0|B1ALY0_HUMAN A kinase (PRKA) anchor protein 2 (Fragment)	385	0.47136	2.24381e-15	192.39	1132.86	0.24111	3
0.379399	0.495081	0.455334	0.225522	+	2.1379	0.388834	1.30933	0.00727947	S	_ASAVSELS(ph)PR_	ASAVSELS(1)PR	AS(-88.26)AVS(-39.29)ELS(39.29)PR	SAVSELSPRERSP	Q6PJV4|Q6PJV4_HUMAN;Q9Y2W1|TR150_HUMAN	Q6PJV4|Q6PJV4_HUMAN;Q6P0P7|Q6P0P7_HUMAN;Q05D20|Q05D20_HUMAN;Q7Z5U1|Q7Z5U1_HUMAN;Q9Y2W1|TR150_HUMAN	THRAP3 protein;THRAP3 protein;THRAP3 protein;THRAP3 protein;Thyroid hormone receptor-associated protein 3;Thyroid hormone receptor-associated protein complex 150 kDa component	THRAP3;THRAP3;THRAP3;THRAP3;THRAP3;TRAP150	Q6PJV4;Q6P0P7;Q05D20;Q7Z5U1;Q9Y2W1	>Q6PJV4|Q6PJV4_HUMAN THRAP3 protein (Fragment) OS=Homo sapiens GN=THRAP3 PE=2 SV=1|SWISS-PROT:Q6PJV4;>Q6P0P7|Q6P0P7_HUMAN THRAP3 protein (Fragment) OS=Homo sapiens GN=THRAP3 PE=2 SV=1|SWISS-PROT:Q6P0P7;>Q05D20|Q05D20_HUMAN THRAP3 protein (Fragment) OS=Homo	243	0.999882	7.65061e-10	188.28	548.755	-0.19682	2
0.468635	0.360533	0.517225	0.208392	+	1.96585	0.388697	1.30921	0.010818	T	_DIPRT(ph)PS(ph)R_	DIPRT(1)PS(1)R	DIPRT(76.94)PS(76.94)R	MKDIPRTPSRGRS	Q9UQ35|SRRM2_HUMAN	Q9UQ35|SRRM2_HUMAN;Q9UQ35-2|SRRM2_HUMAN;F5GWZ7|F5GWZ7_HUMAN;O60382|O60382_HUMAN	300 kDa nuclear matrix antigen;Serine/arginine repetitive matrix protein 2;Serine/arginine-rich splicing factor-related nuclear matrix protein of 300 kDa;Splicing coactivator subunit SRm300;Tax-responsive enhancer element-binding protein 803;300 kDa nuclear matrix antigen;Serine/arginine repetitive matrix protein 2;Serine/arginine-rich splicing factor-related nuclear matrix protein of 300 kDa;Spl…	HSPC075;KIAA0324;SRL300;SRM300;SRRM2;HSPC075;KIAA0324;SRL300;SRM300;SRRM2;KIAA0324	Q9UQ35;Q9UQ35-2;F5GWZ7;O60382	>Q9UQ35|SRRM2_HUMAN Serine/arginine repetitive matrix protein 2 OS=Homo sapiens GN=SRRM2 PE=1 SV=2|SWISS-PROT:Q9UQ35;>Q9UQ35-2|SRRM2_HUMAN Isoform 2 of Serine/arginine repetitive matrix protein 2 OS=Homo sapiens GN=SRRM2|SWISS-PROT:Q9UQ35-2;>F5GWZ7|F5GWZ7_	1472	1	0.0183966	128.38	551.228	-0.17537	2
0.624335	0.273337	0.375401	0.275722	+	1.73711	0.387199	1.30785	0.0183184	S	_QKS(ph)PEIHRR_	QKS(1)PEIHRR	QKS(33.88)PEIHRR	HSTRQKSPEIHRR	Q9NYF8|BCLF1_HUMAN	Q9NYF8|BCLF1_HUMAN;Q9NYF8-2|BCLF1_HUMAN;E9PK91|E9PK91_HUMAN;Q9NYF8-3|BCLF1_HUMAN;E9PKI6|E9PKI6_HUMAN;E9PQN2|E9PQN2_HUMAN;E9PK09|E9PK09_HUMAN;Q6DCA8|Q6DCA8_HUMAN;Q9NYF8-4|BCLF1_HUMAN	Bcl-2-associated transcription factor 1;Bcl-2-associated transcription factor 1;Bcl-2-associated transcription factor 1;BCLAF1 protein;Bcl-2-associated transcription factor 1	BCLAF1;BTF;KIAA0164;BCLAF1;BTF;KIAA0164;BCLAF1;BTF;KIAA0164;BCLAF1;BCLAF1;BTF;KIAA0164	Q9NYF8;Q9NYF8-2;E9PK91;Q9NYF8-3;E9PKI6;E9PQN2;E9PK09;Q6DCA8;Q9NYF8-4	>Q9NYF8|BCLF1_HUMAN Bcl-2-associated transcription factor 1 OS=Homo sapiens GN=BCLAF1 PE=1 SV=2|SWISS-PROT:Q9NYF8;>Q9NYF8-2|BCLF1_HUMAN Isoform 2 of Bcl-2-associated transcription factor 1 OS=Homo sapiens GN=BCLAF1|SWISS-PROT:Q9NYF8-2;>E9PK91|E9PK91_HUMAN	648	1	0.0512208	104.2	410.875	-0.59001	3
0.37629	0.53665		0.248413	+	1.36254	0.387118	1.30778	0.0433966	T	_KIST(ph)EDINKR_	KIS(0.441)T(0.559)EDINKR	KIS(-1.04)T(1.04)EDINKR	PPRKISTEDINKR	B7Z8T0|B7Z8T0_HUMAN	B7Z8T0|B7Z8T0_HUMAN;Q59FJ5|Q59FJ5_HUMAN;Q00536|CDK16_HUMAN;E5RGN0|E5RGN0_HUMAN;Q6ZMU4|Q6ZMU4_HUMAN;B7Z461|B7Z461_HUMAN;E5RJM2|E5RJM2_HUMAN;B7Z7C8|B7Z7C8_HUMAN;E5RIU4|E5RIU4_HUMAN;E5RIY8|E5RIY8_HUMAN;F5H203|F5H203_HUMAN;Q9BRL4|Q9BRL4_HUMAN;Q96GA5|Q96GA5_HUMAN	cDNA FLJ56198, highly similar to Serine/threonine-protein kinase PCTAIRE-1 (EC 2.7.11.22);Putative uncharacterized protein;Cell division protein kinase 16;PCTAIRE-motif protein kinase 1;Serine/threonine-protein kinase PCTAIRE-1;cDNA FLJ16665 fis, clone THYMU2031249, highly similar to SERINE/THREONINE-PROTEIN KINASE PCTAIRE-1 (EC 2.7.1.-);cDNA FLJ60122, highly similar to Serine/threonine-protein k…	CDK16;PCTK1;PCTK1;PCTK1	B7Z8T0;Q59FJ5;Q00536;E5RGN0;Q6ZMU4;B7Z461;E5RJM2;B7Z7C8;E5RIU4;E5RIY8;F5H203;Q9BRL4;Q96GA5	>B7Z8T0|B7Z8T0_HUMAN Uncharacterized protein OS=Homo sapiens GN=CDK16 PE=2 SV=1|SWISS-PROT:B7Z8T0;>Q59FJ5|Q59FJ5_HUMAN Putative uncharacterized protein (Fragment) OS=Homo sapiens PE=2 SV=1|SWISS-PROT:Q59FJ5;>Q00536|CDK16_HUMAN Cyclin-dependent kinase 16 OS	209	0.559299	0.00173226	136.02	428.55	0.14604	3
0.472592	0.401412	0.451013	0.222928	+	2.1919	0.386986	1.30766	0.00642839	T	_SGMTT(ph)DDDAVSEMK_	S(0.001)GMT(0.011)T(0.988)DDDAVSEMK	S(-30.03)GMT(-19.62)T(19.62)DDDAVS(-72.78)EMK	ERSGMTTDDDAVS	Q17RL8|Q17RL8_HUMAN;Q9UPQ7|PZRN3_HUMAN	Q17RL8|Q17RL8_HUMAN;Q76G19|PDZD4_HUMAN;B3KW03|B3KW03_HUMAN;D3DWW0|D3DWW0_HUMAN;B3KVR9|B3KVR9_HUMAN;B7ZKY3|B7ZKY3_HUMAN;Q9UPQ7|PZRN3_HUMAN;B7ZAC9|B7ZAC9_HUMAN;B7Z5Q3|B7Z5Q3_HUMAN;F5H8I9|F5H8I9_HUMAN;B7ZAG0|B7ZAG0_HUMAN;B7Z5X9|B7Z5X9_HUMAN;B7Z2I8|B7Z2I8_HUMAN;E7ENB6|E7ENB6_HUMAN;B2RWP2|B2RWP2_HUMAN	HCG2004980, isoform CRA_e;PDZD4 protein;PDZ domain-containing protein 4;PDZ domain-containing RING finger protein 4-like protein;cDNA FLJ41828 fis, clone NT2RI2025957, highly similar to PDZ domain-containing protein 4;HCG2004980, isoform CRA_l;cDNA FLJ41235 fis, clone BRAMY2031317, highly similar to PDZ domain-containing protein 4;HCG2004980, isoform CRA_a;PDZD4 protein;Ligand of Numb protein X 3…	hCG_2004980;PDZD4;KIAA1444;PDZD4;PDZK4;PDZRN4L;hCG_2004980;hCG_2004980;PDZD4;KIAA1095;LNX3;PDZRN3;SEMCAP3;hCG_15915;PDZRN3;PDZRN3	Q17RL8;Q76G19;B3KW03;D3DWW0;B3KVR9;B7ZKY3;Q9UPQ7;B7ZAC9;B7Z5Q3;F5H8I9;B7ZAG0;B7Z5X9;B7Z2I8;E7ENB6;B2RWP2	>Q17RL8|Q17RL8_HUMAN HCG2004980, isoform CRA_e OS=Homo sapiens GN=PDZD4 PE=2 SV=1|SWISS-PROT:Q17RL8;>Q76G19|PDZD4_HUMAN PDZ domain-containing protein 4 OS=Homo sapiens GN=PDZD4 PE=2 SV=1|SWISS-PROT:Q76G19;>B3KW03|B3KW03_HUMAN cDNA FLJ41828 fis, clone NT2RI	959	0.988237	5.27981e-08	155.43	783.789	-0.11168	2
0.424492	0.299596	0.68921	0.133827	+	1.34099	0.386781	1.30747	0.0456045	S	_RKLS(ph)DDPCPVESK_	RKLS(1)DDPCPVESK	RKLS(65.02)DDPCPVES(-65.02)K	NAKRKLSDDPCPV	A8KAK5|A8KAK5_HUMAN	A8KAK5|A8KAK5_HUMAN;O60244|MED14_HUMAN	cDNA FLJ77399, highly similar to Homo sapiens cofactor required for Sp1 transcriptional activation, subunit 2, 150kDa (CRSP2), mRNA;Activator-recruited cofactor 150 kDa component;Cofactor required for Sp1 transcriptional activation subunit 2;Mediator complex subunit 14;Mediator of RNA polymerase II transcription subunit 14;RGR1 homolog;Thyroid hormone receptor-associated protein complex 170 kDa c…	ARC150;CRSP2;CXorf4;DRIP150;EXLM1;MED14;RGR1;TRAP170	A8KAK5;O60244	>A8KAK5|A8KAK5_HUMAN cDNA FLJ77399, highly similar to Homo sapiens cofactor required for Sp1 transcriptional activation, subunit 2, 150kDa (CRSP2), mRNA OS=Homo sapiens PE=2 SV=1|SWISS-PROT:A8KAK5;>O60244|MED14_HUMAN Mediator of RNA polymerase II transcrip	617	1	2.85826e-11	189.3	537.58	-0.53227	3
0.415434		0.217727	0.522156	+	1.30395	0.385106	1.30596	0.0496647	S	_SECSGASS(ph)PECEVER_	SECSGAS(0.147)S(0.853)PECEVER	S(-59.19)ECS(-34.7)GAS(-7.64)S(7.64)PECEVER	ECSGASSPECEVE	O60239|3BP5_HUMAN	O60239|3BP5_HUMAN;B2R7Y8|B2R7Y8_HUMAN;B3KQW6|B3KQW6_HUMAN;Q6MZG3|Q6MZG3_HUMAN	SH3 domain-binding protein 5;SH3 domain-binding protein that preferentially associates with BTK;cDNA, FLJ93663, Homo sapiens SH3-domain binding protein 5 (BTK-associated)(SH3BP5), mRNA;cDNA FLJ33205 fis, clone ADRGL2007651, highly similar to SH3 domain-binding protein 5;SH3-domain binding protein 5 (BTK-associated), isoform CRA_a;Putative uncharacterized protein DKFZp686F05233	SAB;SH3BP5;hCG_26764;SH3BP5;DKFZp686F05233	O60239;B2R7Y8;B3KQW6;Q6MZG3	>O60239|3BP5_HUMAN SH3 domain-binding protein 5 OS=Homo sapiens GN=SH3BP5 PE=1 SV=2|SWISS-PROT:O60239;>B2R7Y8|B2R7Y8_HUMAN cDNA, FLJ93663, Homo sapiens SH3-domain binding protein 5 (BTK-associated)(SH3BP5), mRNA OS=Homo sapiens PE=2 SV=1|SWISS-PROT:B2R7Y8;	376	0.852833	8.0291e-09	147.18	882.316	-0.66606	2
0.224411	0.349365	0.618145	0.348232	+	1.72337	0.385038	1.30589	0.0189073	S	_TESVTSGPMSPEGS(ph)PSKS(ph)PSKK_	TES(0.001)VT(0.014)S(0.077)GPMS(0.159)PEGS(0.738)PS(0.145)KS(0.74)PS(0.125)KK	T(-42.4)ES(-29.04)VT(-17.87)S(-10.4)GPMS(-6.62)PEGS(6.62)PS(-7.65)KS(7.65)PS(-7.65)KK	PMSPEGSPSKSPS	P35612|ADDB_HUMAN	P35612|ADDB_HUMAN;Q05DK5|Q05DK5_HUMAN;E9PAV0|E9PAV0_HUMAN;Q96HD4|Q96HD4_HUMAN;C9JTM0|C9JTM0_HUMAN	Beta-adducin;Erythrocyte adducin subunit beta;ADD2 protein;Similar to adducin 2 (Beta);Putative uncharacterized protein ADD2	ADD2;ADDB;ADD2;ADD2	P35612;Q05DK5;E9PAV0;Q96HD4;C9JTM0	>P35612|ADDB_HUMAN Beta-adducin OS=Homo sapiens GN=ADD2 PE=1 SV=3|SWISS-PROT:P35612;>Q05DK5|Q05DK5_HUMAN ADD2 protein (Fragment) OS=Homo sapiens GN=ADD2 PE=2 SV=1|SWISS-PROT:Q05DK5;>E9PAV0|E9PAV0_HUMAN Uncharacterized protein OS=Homo sapiens GN=ADD2 PE=4 S	697	0.737794	1.59226e-108	266.78	789.006	0.35042	3
0.28629	0.495593	0.450485	0.305095	+	2.28686	0.384366	1.30529	0.00516588	S	_KAALSAS(ph)EGEEVPQDK_	KAALS(0.447)AS(0.553)EGEEVPQDK	KAALS(-0.92)AS(0.92)EGEEVPQDK	KAALSASEGEEVP	O95831|AIFM1_HUMAN	O95831|AIFM1_HUMAN;O95831-3|AIFM1_HUMAN;Q1L6K6|Q1L6K6_HUMAN;Q1L6K4|Q1L6K4_HUMAN;Q5RZA0|Q5RZA0_HUMAN	Apoptosis-inducing factor 1, mitochondrial;Programmed cell death protein 8;Apoptosis-inducing factor 1, mitochondrial;Programmed cell death protein 8;Apoptosis-inducing factor short isoform 2;Apoptosis-inducing factor short isoform 3;Striatal apoptosis-inducing factor	AIF;AIFM1;PDCD8;AIF;AIFM1;PDCD8;PDCD8;PDCD8	O95831;O95831-3;Q1L6K6;Q1L6K4;Q5RZA0	>O95831|AIFM1_HUMAN Apoptosis-inducing factor 1, mitochondrial OS=Homo sapiens GN=AIFM1 PE=1 SV=1|SWISS-PROT:O95831;>O95831-3|AIFM1_HUMAN Isoform 3 of Apoptosis-inducing factor 1, mitochondrial OS=Homo sapiens GN=AIFM1|SWISS-PROT:O95831-3;>Q1L6K6|Q1L6K6_HU	118	0.552698	1.44471e-16	180.06	869.898	-0.66463	2
0.361319	0.249749	0.634593	0.286053	+	1.66205	0.382929	1.30399	0.0217743	S	_SDSVPS(ph)LPDEK_	SDSVPS(1)LPDEK	S(-86.56)DS(-79.26)VPS(79.26)LPDEK	RSDSVPSLPDEKD	E7EU22|E7EU22_HUMAN	E7EU22|E7EU22_HUMAN;Q5VT06|CE350_HUMAN;E9PD38|E9PD38_HUMAN;Q5SZ18|Q5SZ18_HUMAN	Centrosome-associated protein 350;Centrosome-associated protein of 350 kDa;Centrosomal protein 350kDa	CAP350;CEP350;GM133;KIAA0480;CEP350;RP11-502H18.1-008	E7EU22;Q5VT06;E9PD38;Q5SZ18	>E7EU22|E7EU22_HUMAN Uncharacterized protein OS=Homo sapiens GN=CEP350 PE=4 SV=1|SWISS-PROT:E7EU22;>Q5VT06|CE350_HUMAN Centrosome-associated protein 350 OS=Homo sapiens GN=CEP350 PE=1 SV=1|SWISS-PROT:Q5VT06;>E9PD38|E9PD38_HUMAN Uncharacterized protein OS=H	1592	1	0.00183558	151.79	627.268	0.32026	2
		0.367818	0.393856	+	1.66247	0.380837	1.3021	0.0217538	S	_CS(ph)SKENILR_	CS(0.5)S(0.5)KENILR	CS(0)S(0)KENILR	EVQSRCSSKENIL	B7Z2B5|B7Z2B5_HUMAN	B7Z2B5|B7Z2B5_HUMAN;F5H039|F5H039_HUMAN;B2RDJ7|B2RDJ7_HUMAN;Q9NQX3-2|GEPH_HUMAN;Q96KU4|Q96KU4_HUMAN;Q9NQX3|GEPH_HUMAN;B7Z4J7|B7Z4J7_HUMAN;F8W7D6|F8W7D6_HUMAN;G3V582|G3V582_HUMAN;B7Z374|B7Z374_HUMAN	cDNA FLJ54713, highly similar to Gephyrin;cDNA, FLJ96642, highly similar to Homo sapiens gephyrin (GPHN), mRNA;Domain E;Domain G;Gephyrin;Molybdopterin adenylyltransferase;Molybdopterin molybdenumtransferase;Gephyrin;Domain E;Domain G;Gephyrin;Molybdopterin adenylyltransferase;Molybdopterin molybdenumtransferase;cDNA FLJ54094, highly similar to Gephyrin;cDNA FLJ54093, highly similar to Gephyrin	GPH;GPHN;KIAA1385;GPHRYN;GPH;GPHN;KIAA1385	B7Z2B5;F5H039;B2RDJ7;Q9NQX3-2;Q9NQX3;Q96KU4;B7Z4J7;F8W7D6;G3V582;B7Z374	>B7Z2B5|B7Z2B5_HUMAN cDNA FLJ54713, highly similar to Gephyrin OS=Homo sapiens PE=2 SV=1|SWISS-PROT:B7Z2B5;>F5H039|F5H039_HUMAN Uncharacterized protein OS=Homo sapiens GN=GPHN PE=4 SV=1|SWISS-PROT:F5H039;>B2RDJ7|B2RDJ7_HUMAN cDNA, FLJ96642, highly similar	340	0.5	0.00227858	135.86	593.768	-0.044658	2
0.599127	0.384823	0.423739	0.108223	+	1.47428	0.378978	1.30042	0.0335518	S	_S(ph)VS(ph)PCSNVESR_	S(1)VS(1)PCSNVESR	S(65.14)VS(38.14)PCS(-38.14)NVES(-80.06)R	TPRRSRSVSPCSN	Q9UQ35|SRRM2_HUMAN	Q9UQ35|SRRM2_HUMAN;Q9UQ35-2|SRRM2_HUMAN;F5GWZ7|F5GWZ7_HUMAN;Q9UQ39|Q9UQ39_HUMAN	300 kDa nuclear matrix antigen;Serine/arginine repetitive matrix protein 2;Serine/arginine-rich splicing factor-related nuclear matrix protein of 300 kDa;Splicing coactivator subunit SRm300;Tax-responsive enhancer element-binding protein 803;300 kDa nuclear matrix antigen;Serine/arginine repetitive matrix protein 2;Serine/arginine-rich splicing factor-related nuclear matrix protein of 300 kDa;Spl…	HSPC075;KIAA0324;SRL300;SRM300;SRRM2;HSPC075;KIAA0324;SRL300;SRM300;SRRM2	Q9UQ35;Q9UQ35-2;F5GWZ7;Q9UQ39	>Q9UQ35|SRRM2_HUMAN Serine/arginine repetitive matrix protein 2 OS=Homo sapiens GN=SRRM2 PE=1 SV=2|SWISS-PROT:Q9UQ35;>Q9UQ35-2|SRRM2_HUMAN Isoform 2 of Serine/arginine repetitive matrix protein 2 OS=Homo sapiens GN=SRRM2|SWISS-PROT:Q9UQ35-2;>F5GWZ7|F5GWZ7_	952	1	8.81194e-06	182.89	691.246	-0.032442	2
0.614192	0.425459	0.394514	0.0787465	+	1.37434	0.378228	1.29974	0.0422337	S	_SCFESS(ph)PDPELK_	SCFES(0.127)S(0.873)PDPELK	S(-52.24)CFES(-8.39)S(8.39)PDPELK	RSCFESSPDPELK	Q9UQ35|SRRM2_HUMAN	Q9UQ35|SRRM2_HUMAN;Q9UQ35-2|SRRM2_HUMAN;F5GWZ7|F5GWZ7_HUMAN;Q9UQ39|Q9UQ39_HUMAN	300 kDa nuclear matrix antigen;Serine/arginine repetitive matrix protein 2;Serine/arginine-rich splicing factor-related nuclear matrix protein of 300 kDa;Splicing coactivator subunit SRm300;Tax-responsive enhancer element-binding protein 803;300 kDa nuclear matrix antigen;Serine/arginine repetitive matrix protein 2;Serine/arginine-rich splicing factor-related nuclear matrix protein of 300 kDa;Spl…	HSPC075;KIAA0324;SRL300;SRM300;SRRM2;HSPC075;KIAA0324;SRL300;SRM300;SRRM2	Q9UQ35;Q9UQ35-2;F5GWZ7;Q9UQ39	>Q9UQ35|SRRM2_HUMAN Serine/arginine repetitive matrix protein 2 OS=Homo sapiens GN=SRRM2 PE=1 SV=2|SWISS-PROT:Q9UQ35;>Q9UQ35-2|SRRM2_HUMAN Isoform 2 of Serine/arginine repetitive matrix protein 2 OS=Homo sapiens GN=SRRM2|SWISS-PROT:Q9UQ35-2;>F5GWZ7|F5GWZ7_	876	0.87344	3.89192e-11	191.79	738.292	-0.15613	2
0.232047	0.233397	0.367371	0.677892	+	1.43382	0.377677	1.29925	0.0368281	S	_AEEPPSQLDQDTQVQDMDEGS(ph)DDEEEGQK_	AEEPPSQLDQDTQVQDMDEGS(1)DDEEEGQK	AEEPPS(-62.72)QLDQDT(-49.44)QVQDMDEGS(49.44)DDEEEGQK	QDMDEGSDDEEEG	Q15459|SF3A1_HUMAN	Q15459|SF3A1_HUMAN;E9PAW1|E9PAW1_HUMAN;B4E091|B4E091_HUMAN;F5H048|F5H048_HUMAN	SF3a120;Spliceosome-associated protein 114;Splicing factor 3A subunit 1;cDNA FLJ55438, highly similar to Splicing factor 3 subunit 1	SAP114;SF3A1	Q15459;E9PAW1;B4E091;F5H048	>Q15459|SF3A1_HUMAN Splicing factor 3A subunit 1 OS=Homo sapiens GN=SF3A1 PE=1 SV=1|SWISS-PROT:Q15459;>E9PAW1|E9PAW1_HUMAN Uncharacterized protein OS=Homo sapiens GN=SF3A1 PE=4 SV=1|SWISS-PROT:E9PAW1;>B4E091|B4E091_HUMAN cDNA FLJ55438, highly similar to Sp	359	0.999988	1.25209e-09	124.31	1110.43	-0.51331	3
0.466549	0.556307	0.2949	0.191436	+	1.70972	0.377298	1.29891	0.0195109	S	_HPSGSNVS(ph)FSR_	HPS(0.005)GS(0.131)NVS(0.861)FS(0.003)R	HPS(-22.73)GS(-8.18)NVS(8.18)FS(-23.96)R	PSGSNVSFSRDTE	Q12767-2|K0195_HUMAN	Q12767-2|K0195_HUMAN;B4DGC6|B4DGC6_HUMAN;B7Z9U5|B7Z9U5_HUMAN;C9JL75|C9JL75_HUMAN;Q12767|K0195_HUMAN;B4E3Q5|B4E3Q5_HUMAN	Transmembrane protein 94;Uncharacterized protein KIAA0195;cDNA FLJ58177, highly similar to Transmembrane protein 94;cDNA, FLJ78959, highly similar to Transmembrane protein 94;Putative uncharacterized protein KIAA0195;Transmembrane protein 94;Uncharacterized protein KIAA0195;cDNA FLJ58673, highly similar to Transmembrane protein 94	KIAA0195;TMEM94;KIAA0195;KIAA0195;TMEM94	Q12767-2;Q12767;B4DGC6;B7Z9U5;C9JL75;B4E3Q5	>Q12767-2|K0195_HUMAN Isoform 2 of Uncharacterized protein KIAA0195 OS=Homo sapiens GN=KIAA0195|SWISS-PROT:Q12767-2;>B4DGC6|B4DGC6_HUMAN cDNA FLJ58177, highly similar to Transmembrane protein 94 OS=Homo sapiens PE=2 SV=1|SWISS-PROT:B4DGC6;>B7Z9U5|B7Z9U5_HU	518	0.861015	0.00493966	112.13	627.767	0.034581	2
0.46425	0.410884	0.371726	0.261952	+	2.51048	0.377203	1.29882	0.00308688	S	_SLS(ph)YS(ph)PVER_	SLS(0.998)Y(0.019)S(0.983)PVER	S(-37.45)LS(26.93)Y(-17.53)S(17.53)PVER	RDSRSLSYSPVER	Q9UQ35|SRRM2_HUMAN	Q9UQ35|SRRM2_HUMAN;Q9UQ35-2|SRRM2_HUMAN;E7EU37|E7EU37_HUMAN;Q5JPB4|Q5JPB4_HUMAN	300 kDa nuclear matrix antigen;Serine/arginine repetitive matrix protein 2;Serine/arginine-rich splicing factor-related nuclear matrix protein of 300 kDa;Splicing coactivator subunit SRm300;Tax-responsive enhancer element-binding protein 803;300 kDa nuclear matrix antigen;Serine/arginine repetitive matrix protein 2;Serine/arginine-rich splicing factor-related nuclear matrix protein of 300 kDa;Spl…	HSPC075;KIAA0324;SRL300;SRM300;SRRM2;HSPC075;KIAA0324;SRL300;SRM300;SRRM2;DKFZp667L0421	Q9UQ35;Q9UQ35-2;E7EU37;Q5JPB4	>Q9UQ35|SRRM2_HUMAN Serine/arginine repetitive matrix protein 2 OS=Homo sapiens GN=SRRM2 PE=1 SV=2|SWISS-PROT:Q9UQ35;>Q9UQ35-2|SRRM2_HUMAN Isoform 2 of Serine/arginine repetitive matrix protein 2 OS=Homo sapiens GN=SRRM2|SWISS-PROT:Q9UQ35-2;>E7EU37|E7EU37_	2692	0.997824	0.0117878	132.01	599.233	-0.21613	2
0.437547	0.551098	0.452174	0.0628125	+	1.40395	0.375908	1.29766	0.0394498	S	_LKDLFDYS(ph)PPLHK_	LKDLFDY(0.02)S(0.98)PPLHK	LKDLFDY(-16.86)S(16.86)PPLHK	KDLFDYSPPLHKN	Q9NYF8|BCLF1_HUMAN	Q9NYF8|BCLF1_HUMAN;Q9NYF8-2|BCLF1_HUMAN;E9PK91|E9PK91_HUMAN;Q9NYF8-3|BCLF1_HUMAN;E9PKI6|E9PKI6_HUMAN;E9PQN2|E9PQN2_HUMAN;E9PK09|E9PK09_HUMAN;Q6DCA8|Q6DCA8_HUMAN	Bcl-2-associated transcription factor 1;Bcl-2-associated transcription factor 1;Bcl-2-associated transcription factor 1;BCLAF1 protein	BCLAF1;BTF;KIAA0164;BCLAF1;BTF;KIAA0164;BCLAF1;BTF;KIAA0164;BCLAF1	Q9NYF8;Q9NYF8-2;E9PK91;Q9NYF8-3;E9PKI6;E9PQN2;E9PK09;Q6DCA8	>Q9NYF8|BCLF1_HUMAN Bcl-2-associated transcription factor 1 OS=Homo sapiens GN=BCLAF1 PE=1 SV=2|SWISS-PROT:Q9NYF8;>Q9NYF8-2|BCLF1_HUMAN Isoform 2 of Bcl-2-associated transcription factor 1 OS=Homo sapiens GN=BCLAF1|SWISS-PROT:Q9NYF8-2;>E9PK91|E9PK91_HUMAN	512	0.979818	2.344e-15	202.16	551.608	0.17695	3
0.636636	0.411318	0.164143	0.287	+	1.47016	0.374774	1.29664	0.0338716	S	_RRAS(ph)PS(ph)PPPK_	RRAS(1)PS(1)PPPK	RRAS(63.47)PS(63.47)PPPK	PPKRRASPSPPPK	B7Z7U0|B7Z7U0_HUMAN	B7Z7U0|B7Z7U0_HUMAN;E9PCT1|E9PCT1_HUMAN;A9Z1X7|A9Z1X7_HUMAN;Q8IYB3|SRRM1_HUMAN;Q8IYB3-2|SRRM1_HUMAN	cDNA FLJ61739, highly similar to Serine/arginine repetitive matrix protein 1;Putative uncharacterized protein SRRM1;Serine/arginine repetitive matrix 1;Ser/Arg-related nuclear matrix protein;Serine/arginine repetitive matrix protein 1;SR-related nuclear matrix protein of 160 kDa;Ser/Arg-related nuclear matrix protein;Serine/arginine repetitive matrix protein 1;SR-related nuclear matrix protein of…	RP11-373M8.1-002;SRRM1;SRM160;SRRM1;SRM160;SRRM1	B7Z7U0;E9PCT1;A9Z1X7;Q8IYB3;Q8IYB3-2	>B7Z7U0|B7Z7U0_HUMAN cDNA FLJ61739, highly similar to Serine/arginine repetitive matrix protein 1 OS=Homo sapiens PE=2 SV=1|SWISS-PROT:B7Z7U0;>E9PCT1|E9PCT1_HUMAN Uncharacterized protein OS=Homo sapiens GN=SRRM1 PE=4 SV=2|SWISS-PROT:E9PCT1;>A9Z1X7|A9Z1X7_H	638	1	0.00572353	133.89	626.784	-0.43881	2
0.65205	0.234869	0.393526	0.216982	+	1.47017	0.374357	1.29626	0.0338712	S	_M(ox)HQVMS(ph)IEEVER_	MHQVMS(1)IEEVER	MHQVMS(94.69)IEEVER	KMHQVMSIEEVER	Q96FZ7|CHMP6_HUMAN	Q96FZ7|CHMP6_HUMAN	Charged multivesicular body protein 6;Chromatin-modifying protein 6;Vacuolar protein sorting-associated protein 20	CHMP6;VPS20	Q96FZ7	>Q96FZ7|CHMP6_HUMAN Charged multivesicular body protein 6 OS=Homo sapiens GN=CHMP6 PE=1 SV=3|SWISS-PROT:Q96FZ7	119	1	1.09272e-12	183.79	792.333	-0.090294	2
0.373509	0.34301	0.472384	0.29678	+	2.67111	0.371421	1.29363	0.00213252	S	_FYSLPQS(ph)PQQFK_	FYSLPQS(1)PQQFK	FY(-77.12)S(-66.26)LPQS(66.26)PQQFK	FYSLPQSPQQFKQ	A8K4A8|A8K4A8_HUMAN	A8K4A8|A8K4A8_HUMAN;Q6PI48|SYDM_HUMAN;Q9H9J7|Q9H9J7_HUMAN	cDNA FLJ76156, highly similar to Homo sapiens aspartyl-tRNA synthetase 2 (DARS2), mRNA;Aspartate--tRNA ligase;Aspartyl-tRNA synthetase, mitochondrial;cDNA FLJ12692 fis, clone NT2RM4002623, weakly similar to ASPARTYL-TRNA SYNTHETASE (EC 6.1.1.12)	DARS2	A8K4A8;Q6PI48;Q9H9J7	>A8K4A8|A8K4A8_HUMAN cDNA FLJ76156, highly similar to Homo sapiens aspartyl-tRNA synthetase 2 (DARS2), mRNA OS=Homo sapiens PE=2 SV=1|SWISS-PROT:A8K4A8;>Q6PI48|SYDM_HUMAN Aspartate--tRNA ligase, mitochondrial OS=Homo sapiens GN=DARS2 PE=1 SV=1|SWISS-PROT:Q	242	1	2.01443e-24	219.43	775.358	-1.1076	2
0.467697	0.16723	0.503654	0.342327	+	1.78194	0.370227	1.29256	0.0165221	S	_NRVPS(ph)AGDVEK_	NRVPS(1)AGDVEK	NRVPS(91.31)AGDVEK	TKNRVPSAGDVEK	Q15785|TOM34_HUMAN	Q15785|TOM34_HUMAN;B4DXU3|B4DXU3_HUMAN	Mitochondrial import receptor subunit TOM34;Translocase of outer membrane 34 kDa subunit;cDNA FLJ54989, highly similar to Mitochondrial import receptor subunit TOM34	TOMM34;URCC3	Q15785;B4DXU3	>Q15785|TOM34_HUMAN Mitochondrial import receptor subunit TOM34 OS=Homo sapiens GN=TOMM34 PE=1 SV=2|SWISS-PROT:Q15785;>B4DXU3|B4DXU3_HUMAN cDNA FLJ54989, highly similar to Mitochondrial import receptor subunit TOM34 OS=Homo sapiens PE=2 SV=1|SWISS-PROT:B4D	186	1	0.000424966	136.53	417.862	0.0027513	3
0.388686	0.547548	0.475604	0.068602	+	1.40492	0.37011	1.29245	0.0393622	S	_RASEDTTSGS(ph)PPKK_	RASEDT(0.044)T(0.044)S(0.009)GS(0.904)PPKK	RAS(-40.59)EDT(-13.16)T(-13.16)S(-20.24)GS(13.16)PPKK	EDTTSGSPPKKSS	Q9BZZ5|API5_HUMAN	Q9BZZ5|API5_HUMAN;G3V1C3|G3V1C3_HUMAN;Q9BZZ5-2|API5_HUMAN;B4DGR0|B4DGR0_HUMAN;B4DDR3|B4DDR3_HUMAN;B4E283|B4E283_HUMAN;Q9BZZ5-1|API5_HUMAN	Antiapoptosis clone 11 protein;Apoptosis inhibitor 5;Cell migration-inducing gene 8 protein;Fibroblast growth factor 2-interacting factor;Protein XAGL;Antiapoptosis clone 11 protein;Apoptosis inhibitor 5;Cell migration-inducing gene 8 protein;Fibroblast growth factor 2-interacting factor;Protein XAGL;cDNA FLJ53886, highly similar to Apoptosis inhibitor 5;cDNA FLJ52148, highly similar to Apoptosis…	API5;MIG8;API5;MIG8;API5;MIG8	Q9BZZ5;G3V1C3;Q9BZZ5-2;B4DGR0;B4DDR3;B4E283;Q9BZZ5-1	>Q9BZZ5|API5_HUMAN Apoptosis inhibitor 5 OS=Homo sapiens GN=API5 PE=1 SV=3|SWISS-PROT:Q9BZZ5;>G3V1C3|G3V1C3_HUMAN Uncharacterized protein OS=Homo sapiens GN=API5 PE=4 SV=1|SWISS-PROT:G3V1C3;>Q9BZZ5-2|API5_HUMAN Isoform 2 of Apoptosis inhibitor 5 OS=Homo sa	464	0.903953	6.09786e-06	149.69	770.854	-0.71501	2
0.315798	0.235237	0.446468	0.476122	+	2.13672	0.368406	1.29093	0.00729921	S	_S(ph)TSATDTHHVEMAR_	S(0.498)T(0.498)S(0.004)ATDTHHVEMAR	S(0)T(0)S(-20.84)AT(-30.05)DT(-38.84)HHVEMAR	LALRARSTSATDT	O14874|BCKD_HUMAN	O14874|BCKD_HUMAN;A8MY43|A8MY43_HUMAN;Q96G95|Q96G95_HUMAN;E9PF13|E9PF13_HUMAN;B4DGN9|B4DGN9_HUMAN	[3-methyl-2-oxobutanoate dehydrogenase [lipoamide]] kinase, mitochondrial;Branched-chain alpha-ketoacid dehydrogenase kinase;Branched chain ketoacid dehydrogenase kinase, isoform CRA_c;Putative uncharacterized protein BCKDK;BCKDK protein;Branched chain ketoacid dehydrogenase kinase, isoform CRA_a;cDNA FLJ60500, highly similar to 3-methyl-2-oxobutanoate dehydrogenase (lipoamide) kinase (EC2.7.11.4)	BCKDK;BCKDK;hCG_21145;BCKDK;hCG_21145	O14874;A8MY43;Q96G95;E9PF13;B4DGN9	>O14874|BCKD_HUMAN [3-methyl-2-oxobutanoate dehydrogenase [lipoamide]] kinase, mitochondrial OS=Homo sapiens GN=BCKDK PE=1 SV=2|SWISS-PROT:O14874;>A8MY43|A8MY43_HUMAN Branched chain ketoacid dehydrogenase kinase, isoform CRA_c OS=Homo sapiens GN=BCKDK PE=4	31	0.497671	5.2264e-22	210.38	811.835	-1.3379	2
0.499374	0.108892	0.477884	0.378734	+	1.57592	0.366221	1.28897	0.0265508	S	_T(ph)GSCEGFLPDPVLR_	T(0.5)GS(0.5)CEGFLPDPVLR	T(0)GS(0)CEGFLPDPVLR	PVARTGSCEGFLP	F8VUX9|F8VUX9_HUMAN	F8VUX9|F8VUX9_HUMAN;Q96KV7|WDR90_HUMAN;C9JMK1|C9JMK1_HUMAN;Q96KV7-5|WDR90_HUMAN;Q96KV7-3|WDR90_HUMAN	WD repeat-containing protein 90;Putative uncharacterized protein WDR90;WD repeat-containing protein 90;WD repeat-containing protein 90	C16orf15;C16orf16;C16orf17;C16orf18;C16orf19;KIAA1924;WDR90;WDR90;C16orf15;C16orf16;C16orf17;C16orf18;C16orf19;KIAA1924;WDR90;C16orf15;C16orf16;C16orf17;C16orf18;C16orf19;KIAA1924;WDR90	F8VUX9;Q96KV7;C9JMK1;Q96KV7-5;Q96KV7-3	>F8VUX9|F8VUX9_HUMAN Uncharacterized protein OS=Homo sapiens GN=WDR90 PE=4 SV=1|SWISS-PROT:F8VUX9;>Q96KV7|WDR90_HUMAN WD repeat-containing protein 90 OS=Homo sapiens GN=WDR90 PE=1 SV=2|SWISS-PROT:Q96KV7;>C9JMK1|C9JMK1_HUMAN Uncharacterized protein OS=Homo	349	0.5	3.71919e-09	173.06	814.363	-0.59731	2
0.290778	0.252537	0.368266	0.55218	+	1.92614	0.36594	1.28872	0.0118538	T	_WDQTADQT(ph)PGAT(ph)PK_	WDQT(0.015)ADQT(0.994)PGAT(0.991)PK	WDQT(-20.5)ADQT(22.25)PGAT(20.5)PK	DQTPGATPKKLSS	O75533|SF3B1_HUMAN	O75533|SF3B1_HUMAN;Q7Z497|Q7Z497_HUMAN;A0PJH5|A0PJH5_HUMAN;Q32Q20|Q32Q20_HUMAN;A0JLT9|A0JLT9_HUMAN	Pre-mRNA-splicing factor SF3b 155 kDa subunit;Spliceosome-associated protein 155;Splicing factor 3B subunit 1;SF3B1 protein;SF3B1 protein;SF3B1 protein;SF3B1 protein	SAP155;SF3B1;SF3B1;SF3B1;SF3B1;SF3B1	O75533;Q7Z497;A0PJH5;Q32Q20;A0JLT9	>O75533|SF3B1_HUMAN Splicing factor 3B subunit 1 OS=Homo sapiens GN=SF3B1 PE=1 SV=3|SWISS-PROT:O75533;>Q7Z497|Q7Z497_HUMAN SF3B1 protein (Fragment) OS=Homo sapiens GN=SF3B1 PE=2 SV=1|SWISS-PROT:Q7Z497;>A0PJH5|A0PJH5_HUMAN SF3B1 protein (Fragment) OS=Homo s	211	0.991209	1.68948e-21	207.4	838.324	0.60976	2
0.285816	0.303927	0.504366		+	1.45659	0.364703	1.28762	0.0349469	S	_VS(ph)SPVFGATSSIK_	VS(0.5)S(0.5)PVFGATSSIK	VS(0)S(0)PVFGAT(-64.95)S(-70.31)S(-81.15)IK	LPTRVSSPVFGAT	E7ETY1|E7ETY1_HUMAN	E7ETY1|E7ETY1_HUMAN;Q8NHQ3|Q8NHQ3_HUMAN;A8K8W6|A8K8W6_HUMAN;Q99708|COM1_HUMAN;A6NKN2|A6NKN2_HUMAN;A8MTZ9|A8MTZ9_HUMAN	RBBP8 protein;cDNA FLJ75801, highly similar to Homo sapiens retinoblastoma binding protein 8 (RBBP8), transcript variant 1, mRNA;CtBP-interacting protein;Retinoblastoma-binding protein 8;Retinoblastoma-interacting protein and myosin-like;Putative uncharacterized protein RBBP8;Retinoblastoma binding protein 8, isoform CRA_b;Putative uncharacterized protein RBBP8	RBBP8;CTIP;RBBP8;hCG_37754;RBBP8;RBBP8	E7ETY1;Q8NHQ3;A8K8W6;Q99708;A6NKN2;A8MTZ9	>E7ETY1|E7ETY1_HUMAN Uncharacterized protein OS=Homo sapiens GN=RBBP8 PE=4 SV=1|SWISS-PROT:E7ETY1;>Q8NHQ3|Q8NHQ3_HUMAN RBBP8 protein OS=Homo sapiens GN=RBBP8 PE=2 SV=1|SWISS-PROT:Q8NHQ3;>A8K8W6|A8K8W6_HUMAN cDNA FLJ75801, highly similar to Homo sapiens ret	327	0.5	1.70691e-05	136.24	680.331	0.12418	2
0.389567	0.4336	0.211012	0.419107	+	2.23037	0.363322	1.28638	0.00588343	S	_AGGSAALS(ph)PSKK_	AGGSAALS(0.997)PS(0.003)KK	AGGS(-37.45)AALS(25.46)PS(-25.46)KK	GGSAALSPSKKRK	Q92522|H1X_HUMAN	Q92522|H1X_HUMAN	Histone H1x	H1FX	Q92522	>Q92522|H1X_HUMAN Histone H1x OS=Homo sapiens GN=H1FX PE=1 SV=1|SWISS-PROT:Q92522	31	0.996984	4.22135e-06	181.31	577.284	0.24681	2
0.445833	0.623305	0.220578	0.162855	+	1.37972	0.363142	1.28622	0.041714	S	_KAEGEPQEES(ph)PLK_	KAEGEPQEES(1)PLK	KAEGEPQEES(107.46)PLK	GEPQEESPLKSKS	Q9NYF8|BCLF1_HUMAN	Q9NYF8|BCLF1_HUMAN;Q9NYF8-2|BCLF1_HUMAN;E9PK91|E9PK91_HUMAN;Q9NYF8-3|BCLF1_HUMAN;E9PKI6|E9PKI6_HUMAN;E9PQN2|E9PQN2_HUMAN;E9PK09|E9PK09_HUMAN;Q6DCA8|Q6DCA8_HUMAN;Q9NYF8-4|BCLF1_HUMAN;E9PJA7|E9PJA7_HUMAN	Bcl-2-associated transcription factor 1;Bcl-2-associated transcription factor 1;Bcl-2-associated transcription factor 1;BCLAF1 protein;Bcl-2-associated transcription factor 1	BCLAF1;BTF;KIAA0164;BCLAF1;BTF;KIAA0164;BCLAF1;BTF;KIAA0164;BCLAF1;BCLAF1;BTF;KIAA0164	Q9NYF8;Q9NYF8-2;E9PK91;Q9NYF8-3;E9PKI6;E9PQN2;E9PK09;Q6DCA8;Q9NYF8-4;E9PJA7	>Q9NYF8|BCLF1_HUMAN Bcl-2-associated transcription factor 1 OS=Homo sapiens GN=BCLAF1 PE=1 SV=2|SWISS-PROT:Q9NYF8;>Q9NYF8-2|BCLF1_HUMAN Isoform 2 of Bcl-2-associated transcription factor 1 OS=Homo sapiens GN=BCLAF1|SWISS-PROT:Q9NYF8-2;>E9PK91|E9PK91_HUMAN	177	1	5.98298e-59	254.4	761.345	-0.62269	2
0.337311	0.422879	0.470927	0.216486	+	2.12851	0.361901	1.28512	0.0074386	S	_AEEKS(ph)PISINVK_	AEEKS(1)PISINVK	AEEKS(40.77)PIS(-40.77)INVK	VKAEEKSPISINV	Q9UK58|CCNL1_HUMAN	Q9UK58|CCNL1_HUMAN;C9JPL0|C9JPL0_HUMAN	Cyclin-L1;Putative uncharacterized protein CCNL1	BM-001;CCNL1;UNQ530/PRO1073;CCNL1	Q9UK58;C9JPL0	>Q9UK58|CCNL1_HUMAN Cyclin-L1 OS=Homo sapiens GN=CCNL1 PE=1 SV=1|SWISS-PROT:Q9UK58;>C9JPL0|C9JPL0_HUMAN Uncharacterized protein OS=Homo sapiens GN=CCNL1 PE=3 SV=1|SWISS-PROT:C9JPL0	352	0.999916	1.44567e-11	195.77	465.569	-0.052242	3
0.432425	0.433707	0.216362		+	1.4223	0.360831	1.28417	0.0378182	T	_YKVST(ph)SPLTK_	YKVS(0.061)T(0.462)S(0.462)PLT(0.014)K	Y(-89.15)KVS(-8.81)T(0)S(0)PLT(-15.07)K	TRYKVSTSPLTKQ	Q9Y320|TMX2_HUMAN	Q9Y320|TMX2_HUMAN;Q9Y320-2|TMX2_HUMAN;B7Z4Y0|B7Z4Y0_HUMAN;B5MD66|B5MD66_HUMAN;B2R7I0|B2R7I0_HUMAN	Cell proliferation-inducing gene 26 protein;Thioredoxin domain-containing protein 14;Thioredoxin-related transmembrane protein 2;Cell proliferation-inducing gene 26 protein;Thioredoxin domain-containing protein 14;Thioredoxin-related transmembrane protein 2;cDNA FLJ52711, highly similar to Homo sapiens thioredoxin domain containing 14 (TXNDC14), mRNA;Putative uncharacterized protein TMX2;cDNA, FL…	CGI-31;My009;PIG26;PSEC0045;TMX2;TXNDC14;UNQ237/PRO270;CGI-31;My009;PIG26;PSEC0045;TMX2;TXNDC14;UNQ237/PRO270;TMX2	Q9Y320;Q9Y320-2;B7Z4Y0;B5MD66;B2R7I0	>Q9Y320|TMX2_HUMAN Thioredoxin-related transmembrane protein 2 OS=Homo sapiens GN=TMX2 PE=1 SV=1|SWISS-PROT:Q9Y320;>Q9Y320-2|TMX2_HUMAN Isoform 2 of Thioredoxin-related transmembrane protein 2 OS=Homo sapiens GN=TMX2|SWISS-PROT:Q9Y320-2;>B7Z4Y0|B7Z4Y0_HUMA	210	0.462364	0.00735976	106.62	602.305	-0.27196	2
0.2806	0.171719	0.513188	0.472904	+	1.67837	0.359603	1.28307	0.0209717	S	_QQS(ph)PQEPK_	QQS(1)PQEPK	QQS(62.82)PQEPK	SFLKQQSPQEPKS	Q53GG0|Q53GG0_HUMAN;Q59FE8|Q59FE8_HUMAN	Q53GG0|Q53GG0_HUMAN;Q9UHB6|LIMA1_HUMAN;B4DN52|B4DN52_HUMAN;Q9UHB6-2|LIMA1_HUMAN;F8VQE1|F8VQE1_HUMAN;B3KTW2|B3KTW2_HUMAN;Q9UHB6-3|LIMA1_HUMAN;F8VS07|F8VS07_HUMAN;Q59FE8|Q59FE8_HUMAN;Q9UHB6-4|LIMA1_HUMAN	Epithelial protein lost in neoplasm beta variant;Epithelial protein lost in neoplasm;LIM domain and actin-binding protein 1;cDNA FLJ55990, highly similar to LIM domain and actin-binding protein 1;Epithelial protein lost in neoplasm;LIM domain and actin-binding protein 1;cDNA FLJ38853 fis, clone MESAN2010321, highly similar to LIM domain and actin-binding protein 1;Epithelial protein lost in neopl…	EPLIN;LIMA1;PP624;SREBP3;EPLIN;LIMA1;PP624;SREBP3;EPLIN;LIMA1;PP624;SREBP3;EPLIN;LIMA1;PP624;SREBP3	Q53GG0;Q9UHB6;B4DN52;Q9UHB6-2;F8VQE1;B3KTW2;Q9UHB6-3;F8VS07;Q59FE8;Q9UHB6-4	>Q53GG0|Q53GG0_HUMAN Epithelial protein lost in neoplasm beta variant (Fragment) OS=Homo sapiens PE=2 SV=1|SWISS-PROT:Q53GG0;>Q9UHB6|LIMA1_HUMAN LIM domain and actin-binding protein 1 OS=Homo sapiens GN=LIMA1 PE=1 SV=1|SWISS-PROT:Q9UHB6;>B4DN52|B4DN52_HUMA	708	1	0.0933415	93.429	511.221	0.72438	2
0.56774	0.348346	0.413702	0.107018	+	1.4796	0.359202	1.28272	0.0331437	S	_NLS(ph)DTESDSMTADAGLPK_	NLS(0.95)DT(0.05)ESDSMTADAGLPK	NLS(12.76)DT(-12.76)ES(-41.96)DS(-57.58)MT(-77.61)ADAGLPK	KLQRNLSDTESDS	Q9H6X5|CS044_HUMAN	Q9H6X5|CS044_HUMAN;Q9H6X5-2|CS044_HUMAN	Uncharacterized protein C19orf44;Uncharacterized protein C19orf44	C19orf44;C19orf44	Q9H6X5;Q9H6X5-2	>Q9H6X5|CS044_HUMAN Uncharacterized protein C19orf44 OS=Homo sapiens GN=C19orf44 PE=2 SV=1|SWISS-PROT:Q9H6X5;>Q9H6X5-2|CS044_HUMAN Isoform 2 of Uncharacterized protein C19orf44 OS=Homo sapiens GN=C19orf44|SWISS-PROT:Q9H6X5-2	114	0.949654	1.91899e-11	140.35	966.401	1.3568	2
0.480782	0.384823	0.29443	0.275842	+	2.32983	0.358969	1.28251	0.00467922	S	_NGYGFVEFEDS(ph)R_	NGYGFVEFEDS(1)R	NGY(-142.35)GFVEFEDS(142.35)R	FVEFEDSRDADDA	A8K588|A8K588_HUMAN	A8K588|A8K588_HUMAN;Q13247|SRSF6_HUMAN;Q13247-3|SRSF6_HUMAN;Q59GY3|Q59GY3_HUMAN;B5BU15|B5BU15_HUMAN;Q13247-2|SRSF6_HUMAN	cDNA FLJ76823, highly similar to Homo sapiens splicing factor, arginine/serine-rich 6 (SFRS6), mRNA;Pre-mRNA-splicing factor SRP55;Splicing factor, arginine/serine-rich 6;Pre-mRNA-splicing factor SRP55;Splicing factor, arginine/serine-rich 6;Arginine/serine-rich splicing factor 6 variant;Splicing factor arginine/serine-rich 6;Pre-mRNA-splicing factor SRP55;Splicing factor, arginine/serine-rich 6	SFRS6;SRP55;SFRS6;SRP55;SFRS6;SFRS6;SRP55	A8K588;Q13247;Q13247-3;Q59GY3;B5BU15;Q13247-2	>A8K588|A8K588_HUMAN cDNA FLJ76823, highly similar to Homo sapiens splicing factor, arginine/serine-rich 6 (SFRS6), mRNA OS=Homo sapiens PE=2 SV=1|SWISS-PROT:A8K588;>Q13247|SRSF6_HUMAN Serine/arginine-rich splicing factor 6 OS=Homo sapiens GN=SRSF6 PE=1 SV	45	1	3.11969e-17	208.95	750.296	0.25654	2
		0.365133	0.352533	+	1.95172	0.358833	1.28239	0.0111759	S	_GKSS(ph)PVLK_	GKS(0.128)S(0.872)PVLK	GKS(-8.32)S(8.32)PVLK	ALRGKSSPVLKKT	Q8IXZ2|ZC3H3_HUMAN	Q8IXZ2|ZC3H3_HUMAN	Zinc finger CCCH domain-containing protein 3	KIAA0150;ZC3H3;ZC3HDC3	Q8IXZ2	>Q8IXZ2|ZC3H3_HUMAN Zinc finger CCCH domain-containing protein 3 OS=Homo sapiens GN=ZC3H3 PE=1 SV=3|SWISS-PROT:Q8IXZ2	487	0.871782	0.0880223	89.08	448.236	0.80393	2
0.439995	0.411969	0.434562	0.143524	+	1.81128	0.357512	1.28121	0.0154424	S	_GSLSLS(ph)PPLNK_	GSLS(0.001)LS(0.999)PPLNK	GS(-67.53)LS(-31.96)LS(31.96)PPLNK	KGSLSLSPPLNKL	Q9H7X7|RABL5_HUMAN	Q9H7X7|RABL5_HUMAN;A8K889|A8K889_HUMAN;Q9H7X7-2|RABL5_HUMAN;Q49AG1|Q49AG1_HUMAN	Rab-like protein 5;cDNA FLJ76421, highly similar to Homo sapiens RAB, member RAS oncogene family-like 5, mRNA;Rab-like protein 5;cDNA FLJ13225 fis, clone OVARC1000058, highly similar to Homo sapiens RAB, member RAS oncogene family-like 5 (RABL5), mRNA;cDNA FLJ60803, highly similar to Homo sapiens RAB, member RAS oncogene family-like 5 (RABL5), mRNA;RAB, member RAS oncogene family-like 5, isoform …	RABL5;RABL5;hCG_17354;RABL5	Q9H7X7;A8K889;Q9H7X7-2;Q49AG1	>Q9H7X7|RABL5_HUMAN Rab-like protein 5 OS=Homo sapiens GN=RABL5 PE=2 SV=1|SWISS-PROT:Q9H7X7;>A8K889|A8K889_HUMAN cDNA FLJ76421, highly similar to Homo sapiens RAB, member RAS oncogene family-like 5, mRNA OS=Homo sapiens PE=2 SV=1|SWISS-PROT:A8K889;>Q9H7X7-	137	0.999364	0.00162792	150.46	596.802	-0.3339	2
0.387914	0.363339	0.485839	0.190552	+	1.99332	0.356911	1.28068	0.0101549	S	_SWEDS(ph)PER_	SWEDS(1)PER	S(-88.13)WEDS(88.13)PER	SRSWEDSPERGRP	B7Z2R8|B7Z2R8_HUMAN	B7Z2R8|B7Z2R8_HUMAN;F5H301|F5H301_HUMAN;Q9UDY2|ZO2_HUMAN;Q9UDY2-3|ZO2_HUMAN;B7Z954|B7Z954_HUMAN;B7Z7T6|B7Z7T6_HUMAN;F5H886|F5H886_HUMAN;Q9UDY2-2|ZO2_HUMAN;B7Z2R3|B7Z2R3_HUMAN;Q9UDY2-4|ZO2_HUMAN;Q9UDY2-5|ZO2_HUMAN;B1AN86|B1AN86_HUMAN	cDNA FLJ53324, highly similar to Tight junction protein ZO-2;Tight junction protein 2;Tight junction protein ZO-2;Zona occludens protein 2;Zonula occludens protein 2;Tight junction protein 2;Tight junction protein ZO-2;Zona occludens protein 2;Zonula occludens protein 2;cDNA FLJ61560, highly similar to Tight junction protein ZO-2;cDNA FLJ54712, highly similar to Tight junction protein ZO-2;Tight …	TJP2;X104;ZO2;TJP2;X104;ZO2;TJP2;X104;ZO2;TJP2;X104;ZO2;TJP2;X104;ZO2;RP11-16N10.1-001;TJP2	B7Z2R8;F5H301;Q9UDY2;Q9UDY2-3;B7Z954;B7Z7T6;F5H886;Q9UDY2-2;B7Z2R3;Q9UDY2-4;Q9UDY2-5;B1AN86	>B7Z2R8|B7Z2R8_HUMAN cDNA FLJ53324, highly similar to Tight junction protein ZO-2 OS=Homo sapiens PE=2 SV=1|SWISS-PROT:B7Z2R8;>F5H301|F5H301_HUMAN Uncharacterized protein OS=Homo sapiens GN=TJP2 PE=4 SV=1|SWISS-PROT:F5H301;>Q9UDY2|ZO2_HUMAN Tight junction	205	1	7.38266e-05	171.92	543.2	0.41844	2
	0.284869	0.492007	0.293135	+	1.46596	0.35667	1.28047	0.0342011	T	_APVSSTESVIQS(ph)NTPT(ph)PPPSQPLNETAEEESR_	APVS(0.083)S(0.049)T(0.049)ES(0.042)VIQS(0.447)NT(0.424)PT(0.452)PPPS(0.148)QPLNET(0.143)AEEES(0.163)R	APVS(-8.81)S(-8.81)T(-8.81)ES(-12.6)VIQS(0)NT(0)PT(4.59)PPPS(-5.27)QPLNET(-5.27)AEEES(-4.59)R	SVIQSNTPTPPPS	F2Z2B5|F2Z2B5_HUMAN;Q9HC35|EMAL4_HUMAN	F2Z2B5|F2Z2B5_HUMAN;Q9HC35|EMAL4_HUMAN;B5MBZ0|B5MBZ0_HUMAN;A6H8Y6|A6H8Y6_HUMAN;B5MCW9|B5MCW9_HUMAN;F2Z2U0|F2Z2U0_HUMAN	Echinoderm microtubule-associated protein-like 4;Restrictedly overexpressed proliferation-associated protein;Ropp 120;Putative uncharacterized protein EML4;EML4 protein;Putative uncharacterized protein EML4	C2orf2;EMAPL4;EML4;EML4;EML4;EML4	F2Z2B5;Q9HC35;B5MBZ0;A6H8Y6;B5MCW9;F2Z2U0	>F2Z2B5|F2Z2B5_HUMAN Uncharacterized protein OS=Homo sapiens GN=EML4 PE=4 SV=2|SWISS-PROT:F2Z2B5;>Q9HC35|EMAL4_HUMAN Echinoderm microtubule-associated protein-like 4 OS=Homo sapiens GN=EML4 PE=1 SV=3|SWISS-PROT:Q9HC35;>B5MBZ0|B5MBZ0_HUMAN Uncharacterized p	897	0.424	3.51889e-05	110.03	1180.52	0.031357	3
0.324926	0.253263	0.456701	0.387032	+	2.41877	0.35548	1.27941	0.00381269	S	_SSS(ph)PVNVKK_	S(0.002)S(0.012)S(0.986)PVNVKK	S(-26.14)S(-19.17)S(19.17)PVNVKK	___MSSSPVNVKK	Q00839|HNRPU_HUMAN	Q00839|HNRPU_HUMAN;Q00839-2|HNRPU_HUMAN;B4DLR3|B4DLR3_HUMAN;B3KX72|B3KX72_HUMAN	Heterogeneous nuclear ribonucleoprotein U;p120;pp120;Scaffold attachment factor A;Heterogeneous nuclear ribonucleoprotein U;p120;pp120;Scaffold attachment factor A;cDNA FLJ54020, highly similar to Heterogeneous nuclear ribonucleoprotein U;cDNA FLJ44920 fis, clone BRAMY3011501, highly similar to Heterogeneous nuclear ribonucleoprotein U	HNRNPU;HNRPU;SAFA;U21.1;HNRNPU;HNRPU;SAFA;U21.1	Q00839;Q00839-2;B4DLR3;B3KX72	>Q00839|HNRPU_HUMAN Heterogeneous nuclear ribonucleoprotein U OS=Homo sapiens GN=HNRNPU PE=1 SV=6|SWISS-PROT:Q00839;>Q00839-2|HNRPU_HUMAN Isoform Short of Heterogeneous nuclear ribonucleoprotein U OS=Homo sapiens GN=HNRNPU|SWISS-PROT:Q00839-2;>B4DLR3|B4DLR	4	0.98566	0.0221594	156.35	513.255	-0.5863	2
0.347099	0.230326	0.460166	0.381505	+	2.29692	0.354774	1.27879	0.0050476	S	_S(ph)RT(ph)SVQTEDDQLIAGQSAR_	S(0.633)RT(0.505)S(0.47)VQT(0.393)EDDQLIAGQSAR	S(3.26)RT(0.62)S(-0.62)VQT(-2.44)EDDQLIAGQS(-66.13)AR	EDFDVRSRTSVQT	P35221-2|CTNA1_HUMAN	P35221-2|CTNA1_HUMAN;F6XBD8|F6XBD8_HUMAN;P35221|CTNA1_HUMAN;B4E2G8|B4E2G8_HUMAN;G3XAM7|G3XAM7_HUMAN;B4DU00|B4DU00_HUMAN;F8W845|F8W845_HUMAN;B4DKT9|B4DKT9_HUMAN;F5GXI1|F5GXI1_HUMAN;Q8N1C0|Q8N1C0_HUMAN;B3KSR8|B3KSR8_HUMAN;P26232|CTNA2_HUMAN;P26232-5|CTNA2_HUMAN;P26232-2|CTNA2_HUMAN;P26232-3|CTNA2_HUMAN;Q49AD3|Q49AD3_HUMAN;P26232-6|CTNA2_HUMAN;F6KRI5|F6KRI5_HUMAN;P26232-4|CTNA2_HUMAN	Alpha E-catenin;Cadherin-associated protein;Catenin alpha-1;Renal carcinoma antigen NY-REN-13;Alpha E-catenin;Cadherin-associated protein;Catenin alpha-1;Renal carcinoma antigen NY-REN-13;cDNA FLJ54047, highly similar to Alpha-1 catenin (Cadherin-associated protein);cDNA FLJ54547, highly similar to Alpha-1 catenin (Cadherin-associated protein);cDNA FLJ54052, highly similar to Alpha-1 catenin (Cad…	CTNNA1;CTNNA1;CTNNA1;hCG_1782385;CAPR;CTNNA2;CAPR;CTNNA2;CAPR;CTNNA2;CAPR;CTNNA2;CTNNA2;CAPR;CTNNA2;CAPR;CTNNA2	P35221-2;P35221;F6XBD8;B4E2G8;G3XAM7;B4DU00;F8W845;B4DKT9;F5GXI1;Q8N1C0;B3KSR8;P26232;P26232-5;P26232-2;P26232-3;Q49AD3;P26232-6;F6KRI5;P26232-4	>P35221-2|CTNA1_HUMAN Isoform 2 of Catenin alpha-1 OS=Homo sapiens GN=CTNNA1|SWISS-PROT:P35221-2;>F6XBD8|F6XBD8_HUMAN Uncharacterized protein OS=Homo sapiens GN=CTNNA1 PE=4 SV=1|SWISS-PROT:F6XBD8;>P35221|CTNA1_HUMAN Catenin alpha-1 OS=Homo sapiens GN=CTNNA	652	0.632566	3.08409e-140	284.48	741.321	-0.24713	3
		0.378956	0.328147	+	1.34041	0.353551	1.2777	0.0456654	S	_DDATESEVES(ph)LQYDKDTKPNPK_	DDAT(0.107)ES(0.107)EVES(0.779)LQY(0.008)DKDTKPNPK	DDAT(-8.63)ES(-8.63)EVES(8.63)LQY(-19.99)DKDT(-52.78)KPNPK	TESEVESLQYDKD	Q8N960|CE120_HUMAN	Q8N960|CE120_HUMAN;Q8N960-2|CE120_HUMAN;D6REX9|D6REX9_HUMAN;B4DLH5|B4DLH5_HUMAN;D6RC69|D6RC69_HUMAN	Centrosomal protein of 120 kDa;Coiled-coil domain-containing protein 100;Centrosomal protein of 120 kDa;Coiled-coil domain-containing protein 100;cDNA FLJ61311	CCDC100;CEP120;CCDC100;CEP120	Q8N960;Q8N960-2;D6REX9;B4DLH5;D6RC69	>Q8N960|CE120_HUMAN Centrosomal protein of 120 kDa OS=Homo sapiens GN=CEP120 PE=2 SV=2|SWISS-PROT:Q8N960;>Q8N960-2|CE120_HUMAN Isoform 2 of Centrosomal protein of 120 kDa OS=Homo sapiens GN=CEP120|SWISS-PROT:Q8N960-2;>D6REX9|D6REX9_HUMAN Uncharacterized pr	406	0.778734	1.44116e-11	174.59	863.713	1.5129	3
0.253989	0.328492	0.466236	0.361207	+	2.38979	0.352481	1.27675	0.00407578	S	_EHSLQVS(ph)PSLEK_	EHS(0.046)LQVS(0.951)PS(0.002)LEK	EHS(-13.12)LQVS(13.12)PS(-26.15)LEK	EHSLQVSPSLEKG	O95235|KI20A_HUMAN	O95235|KI20A_HUMAN;B4DL79|B4DL79_HUMAN	GG10_2;Kinesin-like protein KIF20A;Rab6-interacting kinesin-like protein;Rabkinesin-6;cDNA FLJ55710, highly similar to Kinesin family member 20A	KIF20A;RAB6KIFL	O95235;B4DL79	>O95235|KI20A_HUMAN Kinesin-like protein KIF20A OS=Homo sapiens GN=KIF20A PE=1 SV=1|SWISS-PROT:O95235;>B4DL79|B4DL79_HUMAN Uncharacterized protein OS=Homo sapiens GN=KIF20A PE=2 SV=1|SWISS-PROT:B4DL79	532	0.951338	2.44278e-06	176.05	717.337	-0.88904	2
0.269991	0.258459	0.450908	0.428786	+	2.20661	0.352036	1.27636	0.00621434	S	_TDESS(ph)PVLS(ph)PR_	TDES(0.013)S(0.987)PVLS(1)PR	T(-63.33)DES(-18.84)S(18.84)PVLS(69.75)PR	SKTDESSPVLSPR	Q8NA72|POC5_HUMAN	Q8NA72|POC5_HUMAN;Q8NA72-3|POC5_HUMAN	Centrosomal protein POC5;Protein of centriole 5;Centrosomal protein POC5;Protein of centriole 5	C5orf37;C5orf37	Q8NA72;Q8NA72-3	>Q8NA72|POC5_HUMAN Centrosomal protein POC5 OS=Homo sapiens GN=POC5 PE=1 SV=2|SWISS-PROT:Q8NA72;>Q8NA72-3|POC5_HUMAN Isoform 3 of Centrosomal protein POC5 OS=Homo sapiens GN=POC5|SWISS-PROT:Q8NA72-3	105	0.987113	0.000603007	168.3	674.265	-0.072273	2
0.368266	0.295253	0.409255	0.33182	+	3.13626	0.351148	1.27558	0.000730698	S	_SRPTS(ph)EGSDIESTEPQK_	SRPT(0.172)S(0.824)EGS(0.004)DIESTEPQK	S(-42.14)RPT(-6.8)S(6.8)EGS(-23.3)DIES(-99.36)T(-106.23)EPQK	KRSRPTSEGSDIE	Q4G0J3|LARP7_HUMAN	Q4G0J3|LARP7_HUMAN;D6RFF0|D6RFF0_HUMAN	La ribonucleoprotein domain family member 7;La-related protein 7;P-TEFb-interaction protein for 7SK stability	HDCMA18P;LARP7	Q4G0J3;D6RFF0	>Q4G0J3|LARP7_HUMAN La-related protein 7 OS=Homo sapiens GN=LARP7 PE=1 SV=1|SWISS-PROT:Q4G0J3;>D6RFF0|D6RFF0_HUMAN Uncharacterized protein OS=Homo sapiens GN=LARP7 PE=4 SV=1|SWISS-PROT:D6RFF0	258	0.823829	2.35978e-41	206.62	964.418	-0.48472	2
0.365581	0.447209		0.237074	+	1.53442	0.349955	1.27452	0.0292129	S	_TGGSGS(ph)PPLR_	TGGS(0.001)GS(0.999)PPLR	T(-58.68)GGS(-31.12)GS(31.12)PPLR	KTGGSGSPPLRVS	Q8N2Y8|RUSC2_HUMAN	Q8N2Y8|RUSC2_HUMAN;B4DSL8|B4DSL8_HUMAN;F5GYD6|F5GYD6_HUMAN	Interacting protein of Rab1;Iporin;RUN and SH3 domain-containing protein 2;cDNA FLJ54308, highly similar to RUN and SH3 domain-containing protein 2	KIAA0375;RUSC2	Q8N2Y8;B4DSL8;F5GYD6	>Q8N2Y8|RUSC2_HUMAN Iporin OS=Homo sapiens GN=RUSC2 PE=1 SV=3|SWISS-PROT:Q8N2Y8;>B4DSL8|B4DSL8_HUMAN cDNA FLJ54308, highly similar to RUN and SH3 domain-containing protein 2 OS=Homo sapiens PE=2 SV=1|SWISS-PROT:B4DSL8;>F5GYD6|F5GYD6_HUMAN Uncharacterized p	559	0.999227	0.00759909	110.39	504.729	-0.20792	2
0.388245	0.0569996	0.39846	0.553361	+	1.35359	0.349266	1.27391	0.0443006	S	_LGS(ph)SSNLQFK_	LGS(0.999)S(0.001)SNLQFK	LGS(28.74)S(-28.74)S(-47.32)NLQFK	SSARLGSSSNLQF	Q8TDM6|DLG5_HUMAN	Q8TDM6|DLG5_HUMAN;Q8TDM6-4|DLG5_HUMAN;Q8TDM6-2|DLG5_HUMAN;Q8TDM6-5|DLG5_HUMAN;B2RBR1|B2RBR1_HUMAN	Discs large protein P-dlg;Disks large homolog 5;Placenta and prostate DLG;Discs large protein P-dlg;Disks large homolog 5;Placenta and prostate DLG;Discs large protein P-dlg;Disks large homolog 5;Placenta and prostate DLG;Discs large protein P-dlg;Disks large homolog 5;Placenta and prostate DLG;cDNA, FLJ95640, highly similar to Homo sapiens discs, large (Drosophila) homolog 5 (DLG5), mRNA	DLG5;KIAA0583;PDLG;DLG5;KIAA0583;PDLG;DLG5;KIAA0583;PDLG;DLG5;KIAA0583;PDLG	Q8TDM6;Q8TDM6-4;Q8TDM6-2;Q8TDM6-5;B2RBR1	>Q8TDM6|DLG5_HUMAN Disks large homolog 5 OS=Homo sapiens GN=DLG5 PE=1 SV=4|SWISS-PROT:Q8TDM6;>Q8TDM6-4|DLG5_HUMAN Isoform 4 of Disks large homolog 5 OS=Homo sapiens GN=DLG5|SWISS-PROT:Q8TDM6-4;>Q8TDM6-2|DLG5_HUMAN Isoform 2 of Disks large homolog 5 OS=Homo	1263	0.998648	0.000423524	152.54	580.771	0.57401	2
0.456596	0.287354	0.165944	0.486663	+	1.72523	0.349139	1.2738	0.0188265	S	_LESYRPDTDLS(ph)REDTGCNLQHISDR_	LES(0.023)Y(0.021)RPDT(0.095)DLS(0.431)REDT(0.431)GCNLQHISDR	LES(-12.81)Y(-13.08)RPDT(-6.58)DLS(0)REDT(0)GCNLQHIS(-29.7)DR	RPDTDLSREDTGC	B2RBH6|B2RBH6_HUMAN	B2RBH6|B2RBH6_HUMAN;Q8ND76|CCNY_HUMAN;Q8ND76-2|CCNY_HUMAN	cDNA, FLJ95513, highly similar to Homo sapiens cyclin fold protein 1 (CFP1), mRNA;Cyclin box protein 1;Cyclin fold protein 1;cyclin-X;Cyclin-Y;Cyclin box protein 1;Cyclin fold protein 1;cyclin-X;Cyclin-Y	C10orf9;CBCP1;CCNY;CFP1;C10orf9;CBCP1;CCNY;CFP1	B2RBH6;Q8ND76;Q8ND76-2	>B2RBH6|B2RBH6_HUMAN cDNA, FLJ95513, highly similar to Homo sapiens cyclin fold protein 1 (CFP1), mRNA OS=Homo sapiens PE=2 SV=1|SWISS-PROT:B2RBH6;>Q8ND76|CCNY_HUMAN Cyclin-Y OS=Homo sapiens GN=CCNY PE=1 SV=2|SWISS-PROT:Q8ND76;>Q8ND76-2|CCNY_HUMAN Isoform	33	0.430613	0.0197676	82.069	765.09	-0.49134	4
0.315102	0.384713	0.274411	0.422233	+	2.73002	0.349115	1.27378	0.00186199	S	_S(ph)PQNVMAQQK_	S(1)PQNVMAQQK	S(112.83)PQNVMAQQK	PSSGRRSPQNVMA	E9PAT2|E9PAT2_HUMAN	E9PAT2|E9PAT2_HUMAN;Q6ZVL6|CK041_HUMAN;Q12914|Q12914_HUMAN	UPF0606 protein C11orf41;Uncharacterized protein C11orf41 (G2).	C11orf41	E9PAT2;Q6ZVL6;Q12914	>E9PAT2|E9PAT2_HUMAN Uncharacterized protein OS=Homo sapiens GN=C11orf41 PE=4 SV=1|SWISS-PROT:E9PAT2;>Q6ZVL6|CK041_HUMAN UPF0606 protein C11orf41 OS=Homo sapiens GN=C11orf41 PE=2 SV=2|SWISS-PROT:Q6ZVL6;>Q12914|Q12914_HUMAN G2 (Fragment) OS=Homo sapiens PE=	1316	1	0.000260258	172.17	605.768	1.0545	2
0.434241	0.28238	0.504366	0.171463	+	1.72593	0.348113	1.27289	0.0187962	S	_RGS(ph)PVPPVPER_	RGS(1)PVPPVPER	RGS(88.02)PVPPVPER	YPERRGSPVPPVP	Q6ZRV2|FA83H_HUMAN	Q6ZRV2|FA83H_HUMAN	Protein FAM83H	FAM83H	Q6ZRV2	>Q6ZRV2|FA83H_HUMAN Protein FAM83H OS=Homo sapiens GN=FAM83H PE=1 SV=3|SWISS-PROT:Q6ZRV2	914	1	0.00074966	128.85	635.819	-0.088947	2
0.383165	0.457437	0.438932	0.112366	+	1.64739	0.347975	1.27277	0.0225222	S	_IS(ph)PEQVDTSSLPLVPQHSFASLPLNESER_	IS(1)PEQVDTSSLPLVPQHSFASLPLNESER	IS(42.27)PEQVDT(-42.27)S(-49.89)S(-50.42)LPLVPQHS(-85.13)FAS(-89.22)LPLNES(-101.44)ER	EWEGRISPEQVDT	Q9C0D2-3|K1731_HUMAN	Q9C0D2-3|K1731_HUMAN;Q9C0D2|K1731_HUMAN	Leucine-rich repeat-containing protein KIAA1731;Leucine-rich repeat-containing protein KIAA1731	KIAA1731;KIAA1731	Q9C0D2-3;Q9C0D2	>Q9C0D2-3|K1731_HUMAN Isoform 3 of Centrosomal protein KIAA1731 OS=Homo sapiens GN=KIAA1731|SWISS-PROT:Q9C0D2-3;>Q9C0D2|K1731_HUMAN Centrosomal protein KIAA1731 OS=Homo sapiens GN=KIAA1731 PE=2 SV=4|SWISS-PROT:Q9C0D2	1388	0.999921	1.07201e-09	117.83	1086.53	-0.69628	3
0.363451	0.418352	0.244034	0.365245	+	2.59841	0.347771	1.27259	0.00252108	S	_YGS(ph)QEHPIGDK_	YGS(1)QEHPIGDK	Y(-66.65)GS(66.65)QEHPIGDK	KKTKYGSQEHPIG	Q14644|RASA3_HUMAN	Q14644|RASA3_HUMAN;F8W6X8|F8W6X8_HUMAN	GAP1(IP4BP);Ins P4-binding protein;Ras GTPase-activating protein 3	RASA3	Q14644;F8W6X8	>Q14644|RASA3_HUMAN Ras GTPase-activating protein 3 OS=Homo sapiens GN=RASA3 PE=1 SV=3|SWISS-PROT:Q14644;>F8W6X8|F8W6X8_HUMAN Uncharacterized protein OS=Homo sapiens GN=RASA3 PE=4 SV=1|SWISS-PROT:F8W6X8	809	1	0.000320915	172.11	655.774	-0.11499	2
0.494876	0.281075	0.195852	0.405666	+	1.8613	0.344367	1.26959	0.0137625	S	_IDENS(ph)DKEMEVEES(ph)PEK_	IDENS(1)DKEMEVEES(1)PEK	IDENS(216.35)DKEMEVEES(216.35)PEK	EKIDENSDKEMEV	Q8N3X1-2|FNBP4_HUMAN	Q8N3X1-2|FNBP4_HUMAN;D3DQS4|D3DQS4_HUMAN;Q8N3X1|FNBP4_HUMAN;B3KNP0|B3KNP0_HUMAN	Formin-binding protein 30;Formin-binding protein 4;Formin binding protein 4, isoform CRA_d;Formin-binding protein 30;Formin-binding protein 4;cDNA FLJ30074 fis, clone BGGI11000123, highly similar to Homo sapiens formin binding protein 4 (FNBP4), mRNA	FBP30;FNBP4;KIAA1014;FNBP4;hCG_25190;FBP30;FNBP4;KIAA1014	Q8N3X1-2;Q8N3X1;D3DQS4;B3KNP0	>Q8N3X1-2|FNBP4_HUMAN Isoform 2 of Formin-binding protein 4 OS=Homo sapiens GN=FNBP4|SWISS-PROT:Q8N3X1-2;>D3DQS4|D3DQS4_HUMAN Formin binding protein 4, isoform CRA_d OS=Homo sapiens GN=FNBP4 PE=4 SV=1|SWISS-PROT:D3DQS4;>Q8N3X1|FNBP4_HUMAN Formin-binding pr	501	1	6.02321e-84	254.53	1084.4	-0.9414	2
		0.339707	0.348346	+	2.09734	0.344027	1.26929	0.00799214	S	_VENAGGS(ph)PSPEPAGR_	VENAGGS(0.861)PS(0.139)PEPAGR	VENAGGS(7.91)PS(-7.91)PEPAGR	VENAGGSPSPEPA	Q9HA92|RSAD1_HUMAN	Q9HA92|RSAD1_HUMAN;B4DMW0|B4DMW0_HUMAN;B4DEV9|B4DEV9_HUMAN	Oxygen-independent coproporphyrinogen-III oxidase-like protein RSAD1;Radical S-adenosyl methionine domain-containing protein 1, mitochondrial;cDNA FLJ58916, moderately similar to Homo sapiens radical S-adenosyl methionine domain containing 1 (RSAD1), mRNA;cDNA FLJ57720, highly similar to Homo sapiens radical S-adenosyl methionine domain containing 1 (RSAD1), mRNA	RSAD1	Q9HA92;B4DMW0;B4DEV9	>Q9HA92|RSAD1_HUMAN Radical S-adenosyl methionine domain-containing protein 1, mitochondrial OS=Homo sapiens GN=RSAD1 PE=2 SV=2|SWISS-PROT:Q9HA92;>B4DMW0|B4DMW0_HUMAN Uncharacterized protein OS=Homo sapiens GN=RSAD1 PE=2 SV=1|SWISS-PROT:B4DMW0;>B4DEV9|B4DE	30	0.860607	1.28146e-07	162.79	752.825	0.13138	2
0.52697	0.254352	0.448373	0.146395	+	1.53576	0.344022	1.26929	0.0291235	S	_SFNYS(ph)PNSSTSEVSSTSASK_	SFNY(0.001)S(0.999)PNSSTSEVSSTSASK	S(-34.54)FNY(-31.28)S(31.28)PNS(-42.92)S(-48.55)T(-48.55)S(-48.55)EVS(-59.21)S(-63.24)T(-63.24)S(-70.35)AS(-83.61)K	PKSFNYSPNSSTS	B4E2Q6|B4E2Q6_HUMAN;Q5VT52|RPRD2_HUMAN	B4E2Q6|B4E2Q6_HUMAN;Q5VT52|RPRD2_HUMAN;Q5VT52-3|RPRD2_HUMAN;Q5VT52-2|RPRD2_HUMAN	cDNA FLJ54323;Regulation of nuclear pre-mRNA domain-containing protein 2;Regulation of nuclear pre-mRNA domain-containing protein 2;Regulation of nuclear pre-mRNA domain-containing protein 2	HSPC099;KIAA0460;RPRD2;HSPC099;KIAA0460;RPRD2;HSPC099;KIAA0460;RPRD2	B4E2Q6;Q5VT52;Q5VT52-3;Q5VT52-2	>B4E2Q6|B4E2Q6_HUMAN Uncharacterized protein OS=Homo sapiens GN=RPRD2 PE=2 SV=1|SWISS-PROT:B4E2Q6;>Q5VT52|RPRD2_HUMAN Regulation of nuclear pre-mRNA domain-containing protein 2 OS=Homo sapiens GN=RPRD2 PE=1 SV=1|SWISS-PROT:Q5VT52;>Q5VT52-3|RPRD2_HUMAN Isof	593	0.998809	0.000268012	99.407	1073.94	-0.76664	2
0.393197		0.260869	0.373621	+	1.84825	0.342562	1.26801	0.0141825	S	_S(ph)GSWAAIYQDIR_	S(0.5)GS(0.5)WAAIYQDIR	S(0)GS(0)WAAIY(-118.2)QDIR	FEQIDKSGSWAAI	A8K3M3|A8K3M3_HUMAN	A8K3M3|A8K3M3_HUMAN;P18031|PTN1_HUMAN	cDNA FLJ75657, highly similar to Homo sapiens protein tyrosine phosphatase, non-receptor type 1 (PTPN1), mRNA;cDNA, FLJ92897, Homo sapiens protein tyrosine phosphatase, non-receptor type 1 (PTPN1), mRNA;Protein tyrosine phosphatase, non-receptor type 1, isoform CRA_c;Protein-tyrosine phosphatase 1B;Tyrosine-protein phosphatase non-receptor type 1	hCG_37134;PTPN1;PTP1B;PTPN1	A8K3M3;P18031	>A8K3M3|A8K3M3_HUMAN Protein tyrosine phosphatase, non-receptor type 1, isoform CRA_c OS=Homo sapiens GN=PTPN1 PE=2 SV=1|SWISS-PROT:A8K3M3;>P18031|PTN1_HUMAN Tyrosine-protein phosphatase non-receptor type 1 OS=Homo sapiens GN=PTPN1 PE=1 SV=1|SWISS-PROT:P18	13	0.5	9.64921e-05	145.17	723.824	-0.055752	2
0.090447	0.479334	0.521955	0.273218	+	1.37935	0.341238	1.26684	0.0417491	S	_KAS(ph)AQASLASK_	KAS(1)AQASLASK	KAS(50.96)AQAS(-50.96)LAS(-100.22)K	FKTRKASAQASLA	A2RUU9|A2RUU9_HUMAN;B9EIS5|B9EIS5_HUMAN;Q15154|PCM1_HUMAN	A2RUU9|A2RUU9_HUMAN;B9EIS5|B9EIS5_HUMAN;E7ETA6|E7ETA6_HUMAN;B4DJ00|B4DJ00_HUMAN;Q15154|PCM1_HUMAN;Q15154-2|PCM1_HUMAN;D3DSQ0|D3DSQ0_HUMAN;E7EV56|E7EV56_HUMAN;C9JGS5|C9JGS5_HUMAN	PCM1 protein;PCM1 protein;cDNA FLJ56445, highly similar to Homo sapiens pericentriolar material 1 (PCM1), mRNA;Pericentriolar material 1 protein;Pericentriolar material 1 protein;Pericentriolar material 1, isoform CRA_a;Putative uncharacterized protein PCM1	PCM1;PCM1;PCM1;PCM1;hCG_28254;PCM1;PCM1	A2RUU9;B9EIS5;E7ETA6;B4DJ00;Q15154;Q15154-2;D3DSQ0;E7EV56;C9JGS5	>A2RUU9|A2RUU9_HUMAN PCM1 protein OS=Homo sapiens GN=PCM1 PE=2 SV=1|SWISS-PROT:A2RUU9;>B9EIS5|B9EIS5_HUMAN PCM1 protein OS=Homo sapiens GN=PCM1 PE=2 SV=1|SWISS-PROT:B9EIS5;>E7ETA6|E7ETA6_HUMAN Uncharacterized protein OS=Homo sapiens GN=PCM1 PE=4 SV=1|SWISS	1283	0.999992	0.00101117	151.55	571.284	0.12764	2
		0.351855	0.328951	+	1.66941	0.340403	1.26611	0.0214086	S	_TVSTSS(ph)QPEENVDR_	TVS(0.003)T(0.042)S(0.157)S(0.798)QPEENVDR	T(-48.36)VS(-23.71)T(-12.81)S(-7.07)S(7.07)QPEENVDR	RTVSTSSQPEENV	P42684|ABL2_HUMAN	P42684|ABL2_HUMAN;P42684-3|ABL2_HUMAN;P42684-6|ABL2_HUMAN;D1MPS6|D1MPS6_HUMAN;P42684-2|ABL2_HUMAN;P42684-5|ABL2_HUMAN;P42684-10|ABL2_HUMAN;P42684-7|ABL2_HUMAN;P42684-4|ABL2_HUMAN;P42684-9|ABL2_HUMAN	Abelson murine leukemia viral oncogene homolog 2;Abelson-related gene protein;Tyrosine-protein kinase ABL2;Tyrosine-protein kinase ARG;Abelson murine leukemia viral oncogene homolog 2;Abelson-related gene protein;Tyrosine-protein kinase ABL2;Tyrosine-protein kinase ARG;Abelson murine leukemia viral oncogene homolog 2;Abelson-related gene protein;Tyrosine-protein kinase ABL2;Tyrosine-protein kinas…	ABL2;ABLL;ARG;ABL2;ABLL;ARG;ABL2;ABLL;ARG;ABL2;hCG_23565;ABL2;ABLL;ARG;ABL2;ABLL;ARG;ABL2;ABLL;ARG;ABL2;ABLL;ARG;ABL2;ABLL;ARG;ABL2;ABLL;ARG	P42684;P42684-3;P42684-6;D1MPS6;P42684-2;P42684-5;P42684-10;P42684-7;P42684-4;P42684-9	>P42684|ABL2_HUMAN Abelson tyrosine-protein kinase 2 OS=Homo sapiens GN=ABL2 PE=1 SV=1|SWISS-PROT:P42684;>P42684-3|ABL2_HUMAN Isoform IC of Abelson tyrosine-protein kinase 2 OS=Homo sapiens GN=ABL2|SWISS-PROT:P42684-3;>P42684-6|ABL2_HUMAN Isoform 6 of Abel	820	0.798224	0.0228407	106.82	814.844	-0.50367	2
0.190552	0.457752	0.421048	0.289598	+	1.93337	0.339738	1.26553	0.0116581	S	_TS(ph)VQT(ph)EDDQLIAGQSAR_	T(0.454)S(0.549)VQT(0.997)EDDQLIAGQSAR	T(-0.83)S(0.83)VQT(22.8)EDDQLIAGQS(-90.19)AR	DVRSRTSVQTEDD	P35221-2|CTNA1_HUMAN	P35221-2|CTNA1_HUMAN;F6XBD8|F6XBD8_HUMAN;P35221|CTNA1_HUMAN;B4E2G8|B4E2G8_HUMAN;G3XAM7|G3XAM7_HUMAN;B4DU00|B4DU00_HUMAN;F8W845|F8W845_HUMAN;B4DKT9|B4DKT9_HUMAN;F5GXI1|F5GXI1_HUMAN;Q8N1C0|Q8N1C0_HUMAN;B3KSR8|B3KSR8_HUMAN;P26232|CTNA2_HUMAN;P26232-5|CTNA2_HUMAN;P26232-2|CTNA2_HUMAN;P26232-3|CTNA2_HUMAN;Q49AD3|Q49AD3_HUMAN;P26232-6|CTNA2_HUMAN;F6KRI5|F6KRI5_HUMAN;P26232-4|CTNA2_HUMAN	Alpha E-catenin;Cadherin-associated protein;Catenin alpha-1;Renal carcinoma antigen NY-REN-13;Alpha E-catenin;Cadherin-associated protein;Catenin alpha-1;Renal carcinoma antigen NY-REN-13;cDNA FLJ54047, highly similar to Alpha-1 catenin (Cadherin-associated protein);cDNA FLJ54547, highly similar to Alpha-1 catenin (Cadherin-associated protein);cDNA FLJ54052, highly similar to Alpha-1 catenin (Cad…	CTNNA1;CTNNA1;CTNNA1;hCG_1782385;CAPR;CTNNA2;CAPR;CTNNA2;CAPR;CTNNA2;CAPR;CTNNA2;CTNNA2;CAPR;CTNNA2;CAPR;CTNNA2	P35221-2;P35221;F6XBD8;B4E2G8;G3XAM7;B4DU00;F8W845;B4DKT9;F5GXI1;Q8N1C0;B3KSR8;P26232;P26232-5;P26232-2;P26232-3;Q49AD3;P26232-6;F6KRI5;P26232-4	>P35221-2|CTNA1_HUMAN Isoform 2 of Catenin alpha-1 OS=Homo sapiens GN=CTNNA1|SWISS-PROT:P35221-2;>F6XBD8|F6XBD8_HUMAN Uncharacterized protein OS=Homo sapiens GN=CTNNA1 PE=4 SV=1|SWISS-PROT:F6XBD8;>P35221|CTNA1_HUMAN Catenin alpha-1 OS=Homo sapiens GN=CTNNA	655	0.549089	3.08409e-140	284.48	989.911	-1.0316	2
0.104337	0.507516	0.527471	0.218347	+	1.31267	0.339418	1.26525	0.0486776	S	_ESVAATPPPS(ph)PSLPAKPKPPSR_	ES(0.006)VAAT(0.142)PPPS(0.68)PS(0.167)LPAKPKPPS(0.005)R	ES(-20.92)VAAT(-6.79)PPPS(6.09)PS(-6.09)LPAKPKPPS(-21.03)R	AATPPPSPSLPAK	Q7Z5C0|Q7Z5C0_HUMAN	Q7Z5C0|Q7Z5C0_HUMAN;Q7Z5C1|Q7Z5C1_HUMAN;P98164|LRP2_HUMAN;Q4ZG84|Q4ZG84_HUMAN	Glycoprotein receptor gp330/megalin;Glycoprotein receptor gp330/megalin;Glycoprotein 330;Low-density lipoprotein receptor-related protein 2;Megalin;Putative uncharacterized protein LRP2	LRP2;LRP2	Q7Z5C0;Q7Z5C1;P98164;Q4ZG84	>Q7Z5C0|Q7Z5C0_HUMAN Glycoprotein receptor gp330/megalin OS=Homo sapiens PE=2 SV=1|SWISS-PROT:Q7Z5C0;>Q7Z5C1|Q7Z5C1_HUMAN Glycoprotein receptor gp330/megalin OS=Homo sapiens PE=2 SV=1|SWISS-PROT:Q7Z5C1;>P98164|LRP2_HUMAN Low-density lipoprotein receptor-re	4616	0.679619	5.52287e-07	131.72	764.398	0.15384	3
0.275961	0.339821	0.349025	0.392647	+	3.11188	0.339364	1.2652	0.000772889	S	_KEYEQELS(ph)DDLHVER_	KEYEQELS(1)DDLHVER	KEY(-41.96)EQELS(41.96)DDLHVER	EYEQELSDDLHVE	Q7Z7F7-2|RM55_HUMAN	Q7Z7F7-2|RM55_HUMAN;Q7Z7F7|RM55_HUMAN	39S ribosomal protein L55, mitochondrial;39S ribosomal protein L55, mitochondrial	MRPL55;UNQ5835/PRO19675;MRPL55;UNQ5835/PRO19675	Q7Z7F7-2;Q7Z7F7	>Q7Z7F7-2|RM55_HUMAN Isoform 2 of 39S ribosomal protein L55, mitochondrial OS=Homo sapiens GN=MRPL55|SWISS-PROT:Q7Z7F7-2;>Q7Z7F7|RM55_HUMAN 39S ribosomal protein L55, mitochondrial OS=Homo sapiens GN=MRPL55 PE=1 SV=1|SWISS-PROT:Q7Z7F7	147	0.999936	0.000700226	109.48	493.219	-0.18323	4
0.211386	0.549521	0.132906	0.463413	+	1.37636	0.339307	1.26515	0.0420382	S	_VS(ph)PPPAPS(ph)PPKAPDTNKEDDSK_	VS(1)PPPAPS(0.992)PPKAPDT(0.007)NKEDDSK	VS(60.35)PPPAPS(21.32)PPKAPDT(-21.32)NKEDDS(-35.29)K	MMFPRVSPPPAPS	O14654|IRS4_HUMAN	O14654|IRS4_HUMAN	160 kDa phosphotyrosine protein;Insulin receptor substrate 4;Phosphoprotein of 160 kDa	IRS4	O14654	>O14654|IRS4_HUMAN Insulin receptor substrate 4 OS=Homo sapiens GN=IRS4 PE=1 SV=1|SWISS-PROT:O14654	751	0.999998	3.48851e-64	190.31	812.024	-0.8266	3
	0.33594		0.341986	+	2.2459	0.338963	1.26485	0.00567676	S	_EY(ph)VNSTSEESHDEDEIRPVQQQDLHR_	EY(0.2)VNS(0.2)T(0.2)S(0.2)EES(0.2)HDEDEIRPVQQQDLHR	EY(0)VNS(0)T(0)S(0)EES(0)HDEDEIRPVQQQDLHR	EYVNSTSEESHDE	Q8NBU5|ATAD1_HUMAN	Q8NBU5|ATAD1_HUMAN;B4E2J1|B4E2J1_HUMAN	ATPase family AAA domain-containing protein 1;cDNA FLJ54240, highly similar to ATPase family AAA domain-containing protein 1	ATAD1;FNP001	Q8NBU5;B4E2J1	>Q8NBU5|ATAD1_HUMAN ATPase family AAA domain-containing protein 1 OS=Homo sapiens GN=ATAD1 PE=1 SV=1|SWISS-PROT:Q8NBU5;>B4E2J1|B4E2J1_HUMAN Uncharacterized protein OS=Homo sapiens GN=ATAD1 PE=2 SV=1|SWISS-PROT:B4E2J1	319	0.2	9.20858e-05	116.65	1074.13	-0.68564	3
0.282262	0.30147	0.454492	0.313942	+	2.47908	0.338042	1.26404	0.0033183	S	_RGS(ph)GS(ph)PEDTPR_	RGS(1)GS(1)PEDTPR	RGS(73.74)GS(56.97)PEDT(-56.97)PR	SRRGSGSPEDTPR	Q96HP0|DOCK6_HUMAN	Q96HP0|DOCK6_HUMAN	Dedicator of cytokinesis protein 6	DOCK6;KIAA1395	Q96HP0	>Q96HP0|DOCK6_HUMAN Dedicator of cytokinesis protein 6 OS=Homo sapiens GN=DOCK6 PE=1 SV=3|SWISS-PROT:Q96HP0	178	0.999998	0.000267771	138.25	659.745	-1.2632	2
0.364685		0.285698	0.357045	+	2.25466	0.335809	1.26209	0.00556338	S	_DQAEDPASS(ph)PTSKR_	DQAEDPAS(0.187)S(0.794)PT(0.013)S(0.006)KR	DQAEDPAS(-6.29)S(6.29)PT(-17.78)S(-21.07)KR	AEDPASSPTSKRK	Q6IEE7|T132E_HUMAN	Q6IEE7|T132E_HUMAN	Transmembrane protein 132E	TMEM132E	Q6IEE7	>Q6IEE7|T132E_HUMAN Transmembrane protein 132E OS=Homo sapiens GN=TMEM132E PE=2 SV=1|SWISS-PROT:Q6IEE7	915	0.794016	3.27087e-26	220.66	784.833	-0.072205	2
0.245982	0.366924	0.266996	0.462995	+	2.17227	0.335724	1.26201	0.00672557	S	_ALLANQDS(ph)GEVQQDPK_	ALLANQDS(1)GEVQQDPK	ALLANQDS(106.6)GEVQQDPK	LLANQDSGEVQQD	Q9NP81|SYSM_HUMAN	Q9NP81|SYSM_HUMAN;B4DXB9|B4DXB9_HUMAN;E7EX87|E7EX87_HUMAN;B4DJM9|B4DJM9_HUMAN	Serine--tRNA ligase;SerRSmt;Seryl-tRNA synthetase, mitochondrial;Seryl-tRNA(Ser/Sec) synthetase;cDNA FLJ58300, highly similar to Seryl-tRNA synthetase, mitochondrial (EC 6.1.1.11);cDNA FLJ58068, highly similar to Seryl-tRNA synthetase, mitochondrial (EC 6.1.1.11)	SARS2;SARSM	Q9NP81;B4DXB9;E7EX87;B4DJM9	>Q9NP81|SYSM_HUMAN Serine--tRNA ligase, mitochondrial OS=Homo sapiens GN=SARS2 PE=1 SV=1|SWISS-PROT:Q9NP81;>B4DXB9|B4DXB9_HUMAN cDNA FLJ58300, highly similar to Seryl-tRNA synthetase, mitochondrial (EC 6.1.1.11) OS=Homo sapiens PE=2 SV=1|SWISS-PROT:B4DXB9;	126	1	5.77178e-33	207.55	896.909	-1.6734	2
0.214249	0.34153	0.259303	0.52687	+	1.77913	0.335488	1.2618	0.0166291	S	_TKS(ph)SSEEVLER_	T(0.006)KS(0.331)S(0.331)S(0.331)EEVLER	T(-17.63)KS(0)S(0)S(0)EEVLER	RRTKSSSEEVLER	Q96T83|SL9A7_HUMAN	Q96T83|SL9A7_HUMAN;B3KPP8|B3KPP8_HUMAN	Na(+)/H(+) exchanger 7;Sodium/hydrogen exchanger 7;Solute carrier family 9 member 7;cDNA FLJ32037 fis, clone NTONG2000499, highly similar to Sodium/hydrogen exchanger 7	NHE7;SLC9A7	Q96T83;B3KPP8	>Q96T83|SL9A7_HUMAN Sodium/hydrogen exchanger 7 OS=Homo sapiens GN=SLC9A7 PE=1 SV=1|SWISS-PROT:Q96T83;>B3KPP8|B3KPP8_HUMAN cDNA FLJ32037 fis, clone NTONG2000499, highly similar to Sodium/hydrogen exchanger 7 OS=Homo sapiens PE=2 SV=1|SWISS-PROT:B3KPP8	695	0.331426	0.000598295	145.29	448.873	0.020949	3
0.280838	0.237319	0.481919	0.335826	+	2.08656	0.333975	1.26048	0.00819302	S	_LLQTCFSS(ph)PADDSMDR_	LLQTCFS(0.078)S(0.922)PADDSMDR	LLQT(-68.67)CFS(-10.75)S(10.75)PADDS(-49.28)MDR	LQTCFSSPADDSM	B4DG11|B4DG11_HUMAN	B4DG11|B4DG11_HUMAN;Q9NZL4|HPBP1_HUMAN;Q9NZL4-2|HPBP1_HUMAN;C9JNI7|C9JNI7_HUMAN	cDNA FLJ55382, highly similar to Hsp70-binding protein 1;Heat shock protein-binding protein 1;Hsp70-binding protein 1;Hsp70-binding protein 2;Hsp70-interacting protein 1;Hsp70-interacting protein 2;Heat shock protein-binding protein 1;Hsp70-binding protein 1;Hsp70-binding protein 2;Hsp70-interacting protein 1;Hsp70-interacting protein 2;Putative uncharacterized protein HSPBP1	HSPBP;HSPBP1;PP1845;HSPBP;HSPBP1;PP1845;HSPBP1	B4DG11;Q9NZL4;Q9NZL4-2;C9JNI7	>B4DG11|B4DG11_HUMAN cDNA FLJ55382, highly similar to Hsp70-binding protein 1 OS=Homo sapiens PE=2 SV=1|SWISS-PROT:B4DG11;>Q9NZL4|HPBP1_HUMAN Hsp70-binding protein 1 OS=Homo sapiens GN=HSPBP1 PE=1 SV=1|SWISS-PROT:Q9NZL4;>Q9NZL4-2|HPBP1_HUMAN Isoform 2 of H	397	0.922383	8.51336e-29	192.32	961.887	-1.4225	2
0.410232	0.567643	0.201258	0.15004	+	1.38531	0.332293	1.25901	0.0411802	S	_SPS(ph)EISVHVGIDDT(ph)SRNSPK_	S(0.117)PS(0.883)EISVHVGIDDT(0.436)S(0.36)RNS(0.204)PK	S(-8.85)PS(8.85)EIS(-36.95)VHVGIDDT(0.85)S(-0.85)RNS(-3.34)PK	IGQKSPSEISVHV	Q04656-3|ATP7A_HUMAN	Q04656-3|ATP7A_HUMAN;Q04656-2|ATP7A_HUMAN;Q04656|ATP7A_HUMAN;Q04656-5|ATP7A_HUMAN;D3YTE9|D3YTE9_HUMAN;Q04656-4|ATP7A_HUMAN;B4DRW0|B4DRW0_HUMAN	Copper pump 1;Copper-transporting ATPase 1;Menkes disease-associated protein;Copper pump 1;Copper-transporting ATPase 1;Menkes disease-associated protein;Copper pump 1;Copper-transporting ATPase 1;Menkes disease-associated protein;Copper pump 1;Copper-transporting ATPase 1;Menkes disease-associated protein;Putative uncharacterized protein ATP7A;Copper pump 1;Copper-transporting ATPase 1;Menkes di…	ATP7A;MC1;MNK;ATP7A;MC1;MNK;ATP7A;MC1;MNK;ATP7A;MC1;MNK;ATP7A;ATP7A;MC1;MNK	Q04656-3;Q04656;Q04656-2;Q04656-5;D3YTE9;Q04656-4;B4DRW0	>Q04656-3|ATP7A_HUMAN Isoform 2 of Copper-transporting ATPase 1 OS=Homo sapiens GN=ATP7A|SWISS-PROT:Q04656-3;>Q04656-2|ATP7A_HUMAN Isoform 1 of Copper-transporting ATPase 1 OS=Homo sapiens GN=ATP7A|SWISS-PROT:Q04656-2;>Q04656|ATP7A_HUMAN Copper-transportin	1513	0.882639	1.47443e-26	157.35	762.333	-0.78818	3
0.182438	0.526269	0.265917	0.354001	+	1.6922	0.332156	1.25889	0.020314	T	_SPSTDITAEGSPT(ph)K_	SPSTDITAEGS(0.43)PT(0.57)K	S(-70.21)PS(-66.35)T(-66.75)DIT(-40.68)AEGS(-1.22)PT(1.22)K	TAEGSPTKVQKSW	Q9NR82-2|KCNQ5_HUMAN	Q9NR82-2|KCNQ5_HUMAN;A6PVT6|A6PVT6_HUMAN;F5H083|F5H083_HUMAN;Q9NR82-3|KCNQ5_HUMAN;A8MSQ5|A8MSQ5_HUMAN;F8WEA4|F8WEA4_HUMAN;Q9NR82|KCNQ5_HUMAN;A6PVT9|A6PVT9_HUMAN	KQT-like 5;Potassium channel subunit alpha KvLQT5;Potassium voltage-gated channel subfamily KQT member 5;Voltage-gated potassium channel subunit Kv7.5;Potassium voltage-gated channel, KQT-like subfamily, member 5;Putative uncharacterized protein KCNQ5;KQT-like 5;Potassium channel subunit alpha KvLQT5;Potassium voltage-gated channel subfamily KQT member 5;Voltage-gated potassium channel subunit Kv…	KCNQ5;KCNQ5;RP11-257K9.5-006;KCNQ5;KCNQ5;KCNQ5;KCNQ5;RP11-257K9.5-004	Q9NR82-2;Q9NR82;A6PVT6;F5H083;Q9NR82-3;A8MSQ5;F8WEA4;A6PVT9	>Q9NR82-2|KCNQ5_HUMAN Isoform 2 of Potassium voltage-gated channel subfamily KQT member 5 OS=Homo sapiens GN=KCNQ5|SWISS-PROT:Q9NR82-2;>A6PVT6|A6PVT6_HUMAN Potassium voltage-gated channel, KQT-like subfamily, member 5 OS=Homo sapiens GN=KCNQ5 PE=4 SV=1|SWI	450	0.569835	5.2264e-22	210.38	735.822	-0.59465	2
0.322851	0.457752	0.184725	0.358621	+	2.00384	0.330987	1.25787	0.009912	S	_NLATS(ph)ADT(ph)PPSTVPGTGK_	NLAT(0.098)S(0.903)ADT(0.984)PPS(0.015)TVPGTGK	NLAT(-9.68)S(9.68)ADT(18.25)PPS(-18.25)T(-36.42)VPGT(-86.88)GK	QKNLATSADTPPS	Q96Q15|SMG1_HUMAN	Q96Q15|SMG1_HUMAN;Q96Q15-2|SMG1_HUMAN;Q96Q15-3|SMG1_HUMAN;Q96Q15-4|SMG1_HUMAN	61E3.4;Lambda/iota protein kinase C-interacting protein;Serine/threonine-protein kinase SMG1;61E3.4;Lambda/iota protein kinase C-interacting protein;Serine/threonine-protein kinase SMG1;61E3.4;Lambda/iota protein kinase C-interacting protein;Serine/threonine-protein kinase SMG1;61E3.4;Lambda/iota protein kinase C-interacting protein;Serine/threonine-protein kinase SMG1	ATX;KIAA0421;LIP;SMG1;ATX;KIAA0421;LIP;SMG1;ATX;KIAA0421;LIP;SMG1;ATX;KIAA0421;LIP;SMG1	Q96Q15;Q96Q15-2;Q96Q15-3;Q96Q15-4	>Q96Q15|SMG1_HUMAN Serine/threonine-protein kinase SMG1 OS=Homo sapiens GN=SMG1 PE=1 SV=3|SWISS-PROT:Q96Q15;>Q96Q15-2|SMG1_HUMAN Isoform 2 of Serine/threonine-protein kinase SMG1 OS=Homo sapiens GN=SMG1|SWISS-PROT:Q96Q15-2;>Q96Q15-3|SMG1_HUMAN Isoform 3 of	3570	0.902807	6.5531e-10	132.76	937.403	-1.2319	2
0.437867	0.483158	0.365916	0.0316775	+	1.31518	0.329655	1.25671	0.0483972	S	_T(ph)RSVEDDEEGHLICQSGDVLSAR_	T(0.5)RS(0.5)VEDDEEGHLICQSGDVLSAR	T(0)RS(0)VEDDEEGHLICQS(-46.71)GDVLS(-60.02)AR	RRKRTRSVEDDEE	B4DFW7|B4DFW7_HUMAN	B4DFW7|B4DFW7_HUMAN;P49759|CLK1_HUMAN;F8WBF5|F8WBF5_HUMAN	cDNA FLJ56064, highly similar to Dual specificity protein kinase CLK1 (EC 2.7.12.1);CDC-like kinase 1;Dual specificity protein kinase CLK1	CLK;CLK1	B4DFW7;P49759;F8WBF5	>B4DFW7|B4DFW7_HUMAN cDNA FLJ56064, highly similar to Dual specificity protein kinase CLK1 (EC 2.7.12.1) OS=Homo sapiens PE=2 SV=1|SWISS-PROT:B4DFW7;>P49759|CLK1_HUMAN Dual specificity protein kinase CLK1 OS=Homo sapiens GN=CLK1 PE=1 SV=2|SWISS-PROT:P49759	182	0.499994	2.1396e-57	198.77	885.057	-1.2279	3
0.382391	0.288181	0.405775	0.241962	+	2.46796	0.329577	1.25665	0.00340441	S	_KKS(ph)PNELVDDLFK_	KKS(1)PNELVDDLFK	KKS(101.2)PNELVDDLFK	GPPRKKSPNELVD	Q9UNZ2-5|NSF1C_HUMAN	Q9UNZ2-5|NSF1C_HUMAN;Q53FE8|Q53FE8_HUMAN;Q9UNZ2|NSF1C_HUMAN;Q53FF5|Q53FF5_HUMAN;Q9UNZ2-4|NSF1C_HUMAN;F2Z2K0|F2Z2K0_HUMAN	NSFL1 cofactor p47;p97 cofactor p47;UBX domain-containing protein 2C;cDNA FLJ36526 fis, clone TRACH2003347, highly similar to NSFL1 cofactor p47;p47 protein isoform a variant;NSFL1 cofactor p47;p97 cofactor p47;UBX domain-containing protein 2C;p47 protein isoform a variant;NSFL1 cofactor p47;p97 cofactor p47;UBX domain-containing protein 2C	NSFL1C;UBXN2C;NSFL1C;UBXN2C;NSFL1C;UBXN2C	Q9UNZ2-5;Q9UNZ2;Q53FE8;Q53FF5;Q9UNZ2-4;F2Z2K0	>Q9UNZ2-5|NSF1C_HUMAN Isoform 3 of NSFL1 cofactor p47 OS=Homo sapiens GN=NSFL1C|SWISS-PROT:Q9UNZ2-5;>Q53FE8|Q53FE8_HUMAN cDNA FLJ36526 fis, clone TRACH2003347, highly similar to NSFL1 cofactor p47 (Fragment) OS=Homo sapiens PE=2 SV=1|SWISS-PROT:Q53FE8;>Q9U	116	1	6.15916e-09	181.31	806.903	-0.074962	2
0.499068	0.354226	0.227988	0.233275	+	1.84724	0.328639	1.25583	0.0142156	S	_ELSNS(ph)PLRENSFGS(ph)PLEFR_	ELS(0.084)NS(0.916)PLRENSFGS(1)PLEFR	ELS(-10.37)NS(10.37)PLRENS(-38.54)FGS(38.54)PLEFR	HKELSNSPLRENS	Q9UQ35|SRRM2_HUMAN	Q9UQ35|SRRM2_HUMAN;Q9UQ35-2|SRRM2_HUMAN;F5GWZ7|F5GWZ7_HUMAN;O60382|O60382_HUMAN	300 kDa nuclear matrix antigen;Serine/arginine repetitive matrix protein 2;Serine/arginine-rich splicing factor-related nuclear matrix protein of 300 kDa;Splicing coactivator subunit SRm300;Tax-responsive enhancer element-binding protein 803;300 kDa nuclear matrix antigen;Serine/arginine repetitive matrix protein 2;Serine/arginine-rich splicing factor-related nuclear matrix protein of 300 kDa;Spl…	HSPC075;KIAA0324;SRL300;SRM300;SRRM2;HSPC075;KIAA0324;SRL300;SRM300;SRRM2;KIAA0324	Q9UQ35;Q9UQ35-2;F5GWZ7;O60382	>Q9UQ35|SRRM2_HUMAN Serine/arginine repetitive matrix protein 2 OS=Homo sapiens GN=SRRM2 PE=1 SV=2|SWISS-PROT:Q9UQ35;>Q9UQ35-2|SRRM2_HUMAN Isoform 2 of Serine/arginine repetitive matrix protein 2 OS=Homo sapiens GN=SRRM2|SWISS-PROT:Q9UQ35-2;>F5GWZ7|F5GWZ7_	1320	0.915791	0.0127996	139.31	780.342	-0.15009	3
0.393636	0.521352	0.279768	0.117163	+	1.50061	0.32798	1.25525	0.0315785	S	_QPYPSRPPFDNQHS(ph)QDLDSR_	QPYPS(0.001)RPPFDNQHS(0.993)QDLDS(0.006)R	QPY(-45.89)PS(-29.29)RPPFDNQHS(22.05)QDLDS(-22.05)R	PFDNQHSQDLDSR	G3V1L9|G3V1L9_HUMAN;G5E9E7|G5E9E7_HUMAN	G3V1L9|G3V1L9_HUMAN;A9CQZ8|A9CQZ8_HUMAN;Q07157|ZO1_HUMAN;B4DZK4|B4DZK4_HUMAN;G5E9E7|G5E9E7_HUMAN;Q07157-2|ZO1_HUMAN;Q6MZU1|Q6MZU1_HUMAN;Q68DX9|Q68DX9_HUMAN	Tight junction protein ZO-1;Tight junction protein 1;Tight junction protein ZO-1;Zona occludens protein 1;Zonula occludens protein 1;cDNA FLJ50931, highly similar to Tight junction protein ZO-1;Tight junction protein 1;Tight junction protein ZO-1;Zona occludens protein 1;Zonula occludens protein 1;Putative uncharacterized protein DKFZp686A1195;Putative uncharacterized protein DKFZp686M05161	TJP1;TJP1;ZO1;TJP1;ZO1;DKFZp686A1195;DKFZp686M05161	G3V1L9;A9CQZ8;Q07157;B4DZK4;G5E9E7;Q07157-2;Q6MZU1;Q68DX9	>G3V1L9|G3V1L9_HUMAN Tight junction protein 1 (Zona occludens 1), isoform CRA_a OS=Homo sapiens GN=TJP1 PE=4 SV=1|SWISS-PROT:G3V1L9;>A9CQZ8|A9CQZ8_HUMAN Tight junction protein ZO-1 (Fragment) OS=Homo sapiens GN=TJP1 PE=2 SV=1|SWISS-PROT:A9CQZ8;>Q07157|ZO1_	1111	0.99261	0.0526524	61.265	822.027	0.025859	3
0.342896	0.329296	0.266877	0.370722	+	3.18441	0.327448	1.25479	0.000654019	S	_S(ph)RLTPVS(ph)PESSSTEEK_	S(0.786)RLT(0.214)PVS(1)PESSSTEEK	S(5.65)RLT(-5.65)PVS(40.39)PES(-45.45)S(-50.85)S(-51.3)T(-51.73)EEK	SRLTPVSPESSST	Q13501|SQSTM_HUMAN	Q13501|SQSTM_HUMAN;Q13501-2|SQSTM_HUMAN;B4E3V2|B4E3V2_HUMAN;E7ERP8|E7ERP8_HUMAN;E7EMC7|E7EMC7_HUMAN	EBI3-associated protein of 60 kDa;Phosphotyrosine-independent ligand for the Lck SH2 domain of 62 kDa;Sequestosome-1;Ubiquitin-binding protein p62;EBI3-associated protein of 60 kDa;Phosphotyrosine-independent ligand for the Lck SH2 domain of 62 kDa;Sequestosome-1;Ubiquitin-binding protein p62;cDNA FLJ52854, highly similar to Sequestosome-1	ORCA;OSIL;SQSTM1;ORCA;OSIL;SQSTM1	Q13501;Q13501-2;B4E3V2;E7ERP8;E7EMC7	>Q13501|SQSTM_HUMAN Sequestosome-1 OS=Homo sapiens GN=SQSTM1 PE=1 SV=1|SWISS-PROT:Q13501;>Q13501-2|SQSTM_HUMAN Isoform 2 of Sequestosome-1 OS=Homo sapiens GN=SQSTM1|SWISS-PROT:Q13501-2;>B4E3V2|B4E3V2_HUMAN cDNA FLJ52854, highly similar to Sequestosome-1 OS	272	0.999872	1.25085e-14	156.67	631.934	-0.41167	3
0.274769	0.370053	0.329181		+	2.14578	0.324667	1.25238	0.00714858	S	_STS(ph)YGYSR_	STS(1)YGYSR	S(-54.53)T(-43.56)S(43.56)Y(-75.95)GY(-88.48)S(-71.6)R	YPERSTSYGYSRS	Q13242|SRSF9_HUMAN	Q13242|SRSF9_HUMAN;A8K3M9|A8K3M9_HUMAN	Pre-mRNA-splicing factor SRp30C;Splicing factor, arginine/serine-rich 9;cDNA FLJ76387, highly similar to Homo sapiens splicing factor, arginine/serine-rich 9 (SFRS9), mRNA	SFRS9;SRP30C	Q13242;A8K3M9	>Q13242|SRSF9_HUMAN Serine/arginine-rich splicing factor 9 OS=Homo sapiens GN=SRSF9 PE=1 SV=1|SWISS-PROT:Q13242;>A8K3M9|A8K3M9_HUMAN cDNA FLJ76387, highly similar to Homo sapiens splicing factor, arginine/serine-rich 9 (SFRS9), mRNA OS=Homo sapiens PE=2 SV	189	0.999952	0.0110788	141.2	500.692	0.20953	2
0.329296	0.425137	0.300182	0.244034	+	2.47655	0.324662	1.25237	0.0033377	S	_APQTS(ph)SSPPPVRR_	APQT(0.063)S(0.312)S(0.312)S(0.312)PPPVRR	APQT(-6.95)S(0)S(0)S(0)PPPVRR	RAPQTSSSPPPVR	B7Z7U0|B7Z7U0_HUMAN	B7Z7U0|B7Z7U0_HUMAN;E9PCT1|E9PCT1_HUMAN;A9Z1X7|A9Z1X7_HUMAN;Q8IYB3|SRRM1_HUMAN;Q8IYB3-2|SRRM1_HUMAN	cDNA FLJ61739, highly similar to Serine/arginine repetitive matrix protein 1;Putative uncharacterized protein SRRM1;Serine/arginine repetitive matrix 1;Ser/Arg-related nuclear matrix protein;Serine/arginine repetitive matrix protein 1;SR-related nuclear matrix protein of 160 kDa;Ser/Arg-related nuclear matrix protein;Serine/arginine repetitive matrix protein 1;SR-related nuclear matrix protein of…	RP11-373M8.1-002;SRRM1;SRM160;SRRM1;SRM160;SRRM1	B7Z7U0;E9PCT1;A9Z1X7;Q8IYB3;Q8IYB3-2	>B7Z7U0|B7Z7U0_HUMAN cDNA FLJ61739, highly similar to Serine/arginine repetitive matrix protein 1 OS=Homo sapiens PE=2 SV=1|SWISS-PROT:B7Z7U0;>E9PCT1|E9PCT1_HUMAN Uncharacterized protein OS=Homo sapiens GN=SRRM1 PE=4 SV=2|SWISS-PROT:E9PCT1;>A9Z1X7|A9Z1X7_H	707	0.312343	0.000223299	151.99	487.24	-0.13907	3
0.249142	0.427714	0.350158	0.266397	+	2.36594	0.323353	1.25123	0.00430584	S	_VLQATVVAVGS(ph)GSK_	VLQATVVAVGS(1)GSK	VLQAT(-108.81)VVAVGS(48.66)GS(-48.66)K	TVVAVGSGSKGKG	P61604|CH10_HUMAN	P61604|CH10_HUMAN;B8ZZL8|B8ZZL8_HUMAN;Q9UNM1|Q9UNM1_HUMAN	10 kDa chaperonin;10 kDa heat shock protein, mitochondrial;Chaperonin 10;Early-pregnancy factor;Heat shock 10kDa protein 1 (Chaperonin 10), isoform CRA_b;Putative uncharacterized protein HSPE1;Chaperonin 10-related protein	HSPE1;hCG_21429;HSPE1;EPFP1	P61604;B8ZZL8;Q9UNM1	>P61604|CH10_HUMAN 10 kDa heat shock protein, mitochondrial OS=Homo sapiens GN=HSPE1 PE=1 SV=2|SWISS-PROT:P61604;>B8ZZL8|B8ZZL8_HUMAN Heat shock 10kDa protein 1 (Chaperonin 10), isoform CRA_b OS=Homo sapiens GN=HSPE1 PE=3 SV=1|SWISS-PROT:B8ZZL8;>Q9UNM1|Q9U	51	0.999986	2.78394e-107	293.35	698.366	0.15182	2
0.434348	0.28948	0.352984	0.212507	+	2.19462	0.32233	1.25035	0.0063882	S	_FNGGHS(ph)PTHS(ph)PEK_	FNGGHS(0.943)PT(0.074)HS(0.984)PEK	FNGGHS(12.09)PT(-12.09)HS(17.49)PEK	RFNGGHSPTHSPE	Q9Y5K6|CD2AP_HUMAN	Q9Y5K6|CD2AP_HUMAN	Adapter protein CMS;Cas ligand with multiple SH3 domains;CD2-associated protein	CD2AP	Q9Y5K6	>Q9Y5K6|CD2AP_HUMAN CD2-associated protein OS=Homo sapiens GN=CD2AP PE=1 SV=1|SWISS-PROT:Q9Y5K6	510	0.942727	0.000120111	134.61	777.792	-0.25338	2
0.329296	0.425137	0.289362	0.244034	+	2.44379	0.321957	1.25003	0.00359926	S	_APQTS(ph)SSPPPVRR_	APQT(0.063)S(0.312)S(0.312)S(0.312)PPPVRR	APQT(-6.95)S(0)S(0)S(0)PPPVRR	PRAPQTSSSPPPV	B7Z7U0|B7Z7U0_HUMAN	B7Z7U0|B7Z7U0_HUMAN;E9PCT1|E9PCT1_HUMAN;A9Z1X7|A9Z1X7_HUMAN;Q8IYB3|SRRM1_HUMAN;Q8IYB3-2|SRRM1_HUMAN	cDNA FLJ61739, highly similar to Serine/arginine repetitive matrix protein 1;Putative uncharacterized protein SRRM1;Serine/arginine repetitive matrix 1;Ser/Arg-related nuclear matrix protein;Serine/arginine repetitive matrix protein 1;SR-related nuclear matrix protein of 160 kDa;Ser/Arg-related nuclear matrix protein;Serine/arginine repetitive matrix protein 1;SR-related nuclear matrix protein of…	RP11-373M8.1-002;SRRM1;SRM160;SRRM1;SRM160;SRRM1	B7Z7U0;E9PCT1;A9Z1X7;Q8IYB3;Q8IYB3-2	>B7Z7U0|B7Z7U0_HUMAN cDNA FLJ61739, highly similar to Serine/arginine repetitive matrix protein 1 OS=Homo sapiens PE=2 SV=1|SWISS-PROT:B7Z7U0;>E9PCT1|E9PCT1_HUMAN Uncharacterized protein OS=Homo sapiens GN=SRRM1 PE=4 SV=2|SWISS-PROT:E9PCT1;>A9Z1X7|A9Z1X7_H	706	0.312343	0.000223299	151.99	487.24	-0.13907	3
	0.326192		0.311038	+	1.81997	0.318615	1.24713	0.0151368	S	_LPSPKS(ph)SPAPR_	LPS(0.408)PKS(0.53)S(0.062)PAPR	LPS(-1.14)PKS(1.14)S(-9.31)PAPR	RLPSPKSSPAPRR	O60504|VINEX_HUMAN	O60504|VINEX_HUMAN	SH3-containing adapter molecule 1;Sorbin and SH3 domain-containing protein 3;Vinexin	SCAM1;SORBS3	O60504	>O60504|VINEX_HUMAN Vinexin OS=Homo sapiens GN=SORBS3 PE=1 SV=2|SWISS-PROT:O60504	302	0.530382	0.0768856	73.435	608.808	0.05414	2
	0.340619	0.295253		+	1.34349	0.317936	1.24655	0.0453429	T	_TEEVQDDNWGETTTAITGT(ph)S(ph)EHSISQEDIAR_	TEEVQDDNWGET(0.002)T(0.002)T(0.002)AIT(0.127)GT(0.475)S(0.475)EHS(0.279)IS(0.637)QEDIAR	T(-56.34)EEVQDDNWGET(-27.67)T(-27.67)T(-27.67)AIT(-7.01)GT(0)S(0)EHS(0)IS(0)QEDIAR	TTAITGTSEHSIS	Q8TAA9|VANG1_HUMAN	Q8TAA9|VANG1_HUMAN	Loop-tail protein 2 homolog;Strabismus 2;Van Gogh-like protein 1;Vang-like protein 1	STB2;VANGL1	Q8TAA9	>Q8TAA9|VANG1_HUMAN Vang-like protein 1 OS=Homo sapiens GN=VANGL1 PE=1 SV=1|SWISS-PROT:Q8TAA9	82	0.474731	2.5505e-56	181.82	1194.16	-1.3005	3
0.3639	0.146004	0.547351	0.212258	+	1.42172	0.317378	1.24606	0.0378685	S	_VLPEAGAGEDS(ph)PGR_	VLPEAGAGEDS(1)PGR	VLPEAGAGEDS(85.84)PGR	AGAGEDSPGRNMD	Q8WTV1|THAP3_HUMAN	Q8WTV1|THAP3_HUMAN;Q8WTV1-3|THAP3_HUMAN	THAP domain-containing protein 3;THAP domain-containing protein 3	THAP3;THAP3	Q8WTV1;Q8WTV1-3	>Q8WTV1|THAP3_HUMAN THAP domain-containing protein 3 OS=Homo sapiens GN=THAP3 PE=2 SV=1|SWISS-PROT:Q8WTV1;>Q8WTV1-3|THAP3_HUMAN Isoform 2 of THAP domain-containing protein 3 OS=Homo sapiens GN=THAP3|SWISS-PROT:Q8WTV1-3	122	1	0.00213592	110.44	717.817	-0.38241	2
0.449007	0.289953	0.378623	0.146525	+	1.7758	0.316027	1.2449	0.0167571	S	_SNS(ph)SEALLVDR_	SNS(0.842)S(0.158)EALLVDR	S(-40.48)NS(7.27)S(-7.27)EALLVDR	RTRRSNSSEALLV	B4DFC1|B4DFC1_HUMAN	B4DFC1|B4DFC1_HUMAN;F5GZU4|F5GZU4_HUMAN;B4DF24|B4DF24_HUMAN;A8K5Q5|A8K5Q5_HUMAN;Q96HB5|CC120_HUMAN;B4DTU2|B4DTU2_HUMAN	cDNA FLJ56060, weakly similar to FERM domain-containing protein 4B;cDNA FLJ55324, weakly similar to FERM domain-containing protein 4B;cDNA FLJ76847, highly similar to Homo sapiens JM11 protein (JM11), mRNA;cDNA, FLJ79486, weakly similar to FERM domain-containing protein 4B;JM11 protein, isoform CRA_a;Coiled-coil domain-containing protein 120;cDNA FLJ53195, weakly similar to FERM domain-containing…	hCG_1749782;JM11;CCDC120;JM11	B4DFC1;F5GZU4;B4DF24;A8K5Q5;Q96HB5;B4DTU2	>B4DFC1|B4DFC1_HUMAN cDNA FLJ56060, weakly similar to FERM domain-containing protein 4B OS=Homo sapiens PE=2 SV=1|SWISS-PROT:B4DFC1;>F5GZU4|F5GZU4_HUMAN Uncharacterized protein OS=Homo sapiens GN=CCDC120 PE=4 SV=1|SWISS-PROT:F5GZU4;>B4DF24|B4DF24_HUMAN cDN	395	0.841949	2.6286e-15	201	635.787	-0.30708	2
0.293135	0.210389	0.380397	0.373398	+	2.37031	0.31433	1.24343	0.00426273	S	_YNLDAS(ph)EEEDSNKK_	YNLDAS(1)EEEDSNKK	Y(-178.28)NLDAS(81.29)EEEDS(-81.29)NKK	KYNLDASEEEDSN	O95218-2|ZRAB2_HUMAN	O95218-2|ZRAB2_HUMAN;O95218|ZRAB2_HUMAN	Zinc finger protein 265;Zinc finger Ran-binding domain-containing protein 2;Zinc finger, splicing;Zinc finger protein 265;Zinc finger Ran-binding domain-containing protein 2;Zinc finger, splicing	ZIS;ZNF265;ZRANB2;ZIS;ZNF265;ZRANB2	O95218-2;O95218	>O95218-2|ZRAB2_HUMAN Isoform 2 of Zinc finger Ran-binding domain-containing protein 2 OS=Homo sapiens GN=ZRANB2|SWISS-PROT:O95218-2;>O95218|ZRAB2_HUMAN Zinc finger Ran-binding domain-containing protein 2 OS=Homo sapiens GN=ZRANB2 PE=1 SV=2|SWISS-PROT:O952	188	1	2.25214e-46	244.44	861.349	-0.57852	2
0.398132	0.347779	0.249991	0.260387	+	2.51374	0.314072	1.24321	0.00306381	S	_LTS(ph)DEEGEPSGKR_	LT(0.148)S(0.852)DEEGEPSGKR	LT(-7.61)S(7.61)DEEGEPS(-36.06)GKR	KAKKLTSDEEGEP	Q8WVC0|LEO1_HUMAN	Q8WVC0|LEO1_HUMAN;Q8WVC0-2|LEO1_HUMAN;B4DNM0|B4DNM0_HUMAN;F5GWD7|F5GWD7_HUMAN	Replicative senescence down-regulated leo1-like protein;RNA polymerase-associated protein LEO1;Replicative senescence down-regulated leo1-like protein;RNA polymerase-associated protein LEO1;cDNA FLJ60738, highly similar to RNA polymerase-associated protein LEO1	LEO1;RDL;LEO1;RDL	Q8WVC0;Q8WVC0-2;B4DNM0;F5GWD7	>Q8WVC0|LEO1_HUMAN RNA polymerase-associated protein LEO1 OS=Homo sapiens GN=LEO1 PE=1 SV=1|SWISS-PROT:Q8WVC0;>Q8WVC0-2|LEO1_HUMAN Isoform 2 of RNA polymerase-associated protein LEO1 OS=Homo sapiens GN=LEO1|SWISS-PROT:Q8WVC0-2;>B4DNM0|B4DNM0_HUMAN cDNA FLJ	630	0.852021	1.43687e-06	168.89	742.817	-0.81535	2
0.321582	0.449324	0.239642	0.245617	+	2.1188	0.314041	1.24319	0.00760683	S	_QMNM(ox)S(ph)PPPGNAGPVIMSIEEK_	QMNMS(1)PPPGNAGPVIMSIEEK	QMNMS(77.62)PPPGNAGPVIMS(-77.62)IEEK	EKQMNMSPPPGNA	Q86U42|PABP2_HUMAN;Q92843-2|B2CL2_HUMAN	Q86U42|PABP2_HUMAN;Q86U42-2|PABP2_HUMAN;G3V4T2|G3V4T2_HUMAN;B4DEH8|B4DEH8_HUMAN;Q92843-2|B2CL2_HUMAN	Nuclear poly(A)-binding protein 1;Poly(A)-binding protein II;Polyadenylate-binding nuclear protein 1;Polyadenylate-binding protein 2;Nuclear poly(A)-binding protein 1;Poly(A)-binding protein II;Polyadenylate-binding nuclear protein 1;Polyadenylate-binding protein 2;cDNA FLJ57714, highly similar to Poly(A)-binding protein 2;Apoptosis regulator Bcl-W;Bcl-2-like protein 2	PAB2;PABP2;PABPN1;PAB2;PABP2;PABPN1;BCL2L2;BCLW;KIAA0271	Q86U42;Q86U42-2;G3V4T2;B4DEH8;Q92843-2;Q92843	>Q86U42|PABP2_HUMAN Polyadenylate-binding protein 2 OS=Homo sapiens GN=PABPN1 PE=1 SV=3|SWISS-PROT:Q86U42;>Q86U42-2|PABP2_HUMAN Isoform 2 of Polyadenylate-binding protein 2 OS=Homo sapiens GN=PABPN1|SWISS-PROT:Q86U42-2;>G3V4T2|G3V4T2_HUMAN Uncharacterized	177	1	3.07688e-18	140.46	775.01	-0.052371	3
[truncated: 13,768 more rows]

## Sheet: Legend
Table EV1. Quantitative mass spectrometry data of all identified phospho-sites
