# Supplementary material for: Phosphoproteomic screening identifies Rab GTPases as novel downstream targets of PINK1
Source: EMBO J. 2015 Oct 16;34(22):2840–61. doi: 10.15252/embj.201591593 (PMC4654935; doi:10.15252/embj.201591593)
Supplement: Supplementary file 4 — Table EV2 [file EMBJ-34-2840-s004.xlsx]

## Sheet: Table EV2. Up-regulated sites
Uniprot ID	Name	Gene	average ratio WT/KD	p-value (ttest)	Phospho (STY) Probabilities	PEP	Score	Sequence Window	Amino Acid
Q96SR6	ZN382_HUMAN Zinc finger protein 382	ZNF382	56.1555	0.02225	SSLSVHPS(0.999)NLMEK	0.0810157	113.22	SLSVHPSNLMEKK	S
P51153	RAB13_HUMAN Ras-related protein Rab-13	RAB13	52.2423	0.00167496	SIKENAS(1)AGVER	8.81739e-11	169.93	SIKENASAGVERL	S
Q92930	RAB8B_HUMAN Ras-related protein Rab-8B	RAB8B	29.8839	0.000594837	NIEEHAS(0.878)S(0.122)DVER	6.11424e-50	212.59	NIEEHASSDVERM	S
P36957	ODO2_HUMAN Dihydrolipoyllysine-residue succinyltransferase component of 2-oxoglutarate dehydrogenase complex, mitochondrial	DLST	28.9533	9.03933e-05	TPAFAES(0.985)VT(0.015)EGDVR	1.19838e-29	195.1	TPAFAESVTEGDV	S
Q9BXM7	PINK1_HUMAN Serine/threonine-protein kinase PINK1, mitochondrial	PINK1	24.2641	0.00562765	VALAGEYGAVT(0.182)Y(0.818)R	1.22394e-80	224.82	EYGAVTYRKSKRG	Y
P61006	RAB8A_HUMAN Ras-related protein Rab-8A	RAB8A	21.0192	0.00348292	NIEEHAS(1)ADVEK	2.77226e-24	217.91	NIEEHASADVEKM	S
P62979	RS27A_HUMAN Ubiquitin-40S ribosomal protein S27a	RPS27A	16.827	3.59572e-05	TLSDYNIQKES(0.995)T(0.005)LHLVLR	9.35299e-42	202.96	YNIQKESTLHLVL	S
Q14318	FKBP8_HUMAN Peptidyl-prolyl cis-trans isomerase FKBP8	FKBP8	13.6015	0.000660833	S(0.5)T(0.5)ETALYR	0.0223502	151.44	HAAQRSTETALYR	T
Q14318	FKBP8_HUMAN Peptidyl-prolyl cis-trans isomerase FKBP8	FKBP8	13.1782	0.0088567	S(0.5)T(0.5)ETALYR	0.0223502	151.44	KHAAQRSTETALY	S
B4DX44	ZN736_HUMAN Zinc finger protein 736	ZNF736	12.5418	0.00411868	DIFS(1)REKCHK	0.000207503	138.22	EHKDIFSREKCHK	S
Q9UKZ4	TEN1_HUMAN Teneurin-1	ODZ1	9.58153	0.0392613	HGY(0.018)QLEMGS(0.979)DVDT(0.003)ETEGAASPDHALR	1.99113e-45	164.46	YQLEMGSDVDTET	S
Q8TAB3	PCD19_HUMAN Protocadherin-19	PCDH19	9.09767	0.0245917	S(0.017)KS(0.983)PEHVR	0.0599775	98.044	MPIRSKSPEHVRN	S
Q8IXI1	MIRO2_HUMAN Mitochondrial Rho GTPase 2	RHOT2	9.08276	0.000743434	ADLPEGVAVS(0.835)GPS(0.165)PAEFCR	1.99689e-54	201.18	PEGVAVSGPSPAE	S
Q9NW97	TMM51_HUMAN Transmembrane protein 51	TMEM51	7.5487	0.00118593	ADVEAS(1)PGNPPDR	0.00217013	148.48	RADVEASPGNPPD	S
Q96C19	EFHD2_HUMAN EF-hand domain-containing protein D2	EFHD2	7.3511	0.00330809	ADLNQGIGEPQS(0.932)PS(0.068)R	7.89148e-24	190.19	GIGEPQSPSRRVF	S
Q9BQI3	E2AK1_HUMAN Eukaryotic translation initiation factor 2-alpha kinase 1	EIF2AK1	6.4979	0.0122521	KREEEGDGAGAVAAPPAIDFPAEGPDPEY(0.228)DES(0.772)DVPAEIQVLK	1.85919e-08	91.594	DPEYDESDVPAEI	S
O60341	KDM1A_HUMAN Lysine-specific histone demethylase 1A	KDM1A	6.49225	0.0141183	EPPRAS(0.996)PPGGLAEPPGS(0.003)AGPQAGPT(0.001)VVPGSATPMETGIAETPEGR	1.12606e-08	87.005	KEPPRASPPGGLA	S
P62820	RAB1A_HUMAN Ras-related protein Rab-1A	RAB1A	5.58603	0.0423172	YAS(1)ENVNK	0.0704077	104.2	EIDRYASENVNKL	S
Q8TAB3	PCD19_HUMAN Protocadherin-19	PCDH19	5.31935	0.01797	VMHEVS(1)PILK	0.000423524	152.54	KVMHEVSPILKEG	S
O94819	KBTBB_HUMAN Kelch repeat and BTB domain-containing protein 11	KBTBD11	5.05178	1.32296e-05	ACPEEPAAPS(1)PEPR	4.22056e-15	184.21	EEPAAPSPEPRVW	S
O95613	PCNT_HUMAN Pericentrin	PCNT	5.00052	0.00643874	NQAIDACDANT(0.031)T(0.969)PGGVTDVIK	3.65272e-124	235.75	ACDANTTPGGVTD	T
Q9NX40	OCAD1_HUMAN OCIA domain-containing protein 1	OCIAD1	4.80071	0.00369563	NRES(1)YEVSLTQK	0.0323672	154.36	RNKNRESYEVSLT	S
Q9NRY4	RHG35_HUMAN Rho GTPase-activating protein 35	ARHGAP35	4.39398	0.00882632	AQSNGSGNGS(0.994)DS(0.006)EMDTSSLER	1.5401e-26	168.81	NGSGNGSDSEMDT	S
Q6RI45	BRWD3_HUMAN Bromodomain and WD repeat-containing protein 3	BRWD3	4.15412	0.0444057	LLS(0.439)AS(0.561)EEDENMGGEDK	0.00681287	114.29	RKLLSASEEDENM	S
Q5K4L6	S27A3_HUMAN Long-chain fatty acid transport protein 3	SLC27A3	4.14782	0.00342569	ALGWDWGPDGGDS(0.001)GEGS(0.999)AGEGER	1.05571e-175	249.2	GDSGEGSAGEGER	S
P21359	NF1_HUMAN Neurofibromin	NF1	3.81709	0.00362484	GSEGYLAATYPTVGQT(0.03)S(0.97)PR	1.2815e-54	203.89	PTVGQTSPRARKS	S
Q9UPZ9	ICK_HUMAN Serine/threonine-protein kinase ICK	ICK	3.77527	0.0197344	SKPPYTDY(1)VSTR	0.00402517	132.32	KPPYTDYVSTRWY	Y
Q9UP95	S12A4_HUMAN Solute carrier family 12 member 4	SLC12A4	3.69258	0.0422372	LVS(1)YTNLTQGAK	0.000911439	131.69	LLGKLVSYTNLTQ	S
Q8IWQ3	BRSK2_HUMAN Serine/threonine-protein kinase BRSK2	BRSK2	3.48843	0.000207608	S(1)MEVLSVTDGGSPVPAR	6.07641e-48	203.53	RRPERKSMEVLSV	S
Q12809	KCNH2_HUMAN Potassium voltage-gated channel subfamily H member 2	KCNH2	3.34	0.0193215	SGLLNS(0.001)T(0.13)S(0.856)DS(0.013)DLVR	7.44375e-118	242.91	GLLNSTSDSDLVR	S
Q5U5R9	HECD2_HUMAN Probable E3 ubiquitin-protein ligase HECTD2	HECTD2	3.32486	0.0384798	VPS(1)PAT(1)PLVVAAPAPEER	0.0316276	105.9	EAVRVPSPATPLV	S
P52756	RBM5_HUMAN RNA-binding protein 5	RBM5	3.27983	0.024092	S(0.013)EDGY(0.252)HS(0.724)DGDY(0.011)GEHDYR	0.00148512	118.24	SEDGYHSDGDYGE	S
Q8WY07	CTR3_HUMAN Cationic amino acid transporter 3	SLC7A3	3.24599	0.0274988	RRT(1)LESGMAETR	0.00134594	104.41	KLVRRRTLESGMA	T
									28
									3
									2

## Sheet: Legend
Table EV2. Up-regulated PINK1 dependent phospho-sites
