# Supplementary material for: Phosphoproteomic screening identifies Rab GTPases as novel downstream targets of PINK1
Source: EMBO J. 2015 Oct 16;34(22):2840–61. doi: 10.15252/embj.201591593 (PMC4654935; doi:10.15252/embj.201591593)
Supplement: Supplementary file 5 — Table EV3 [file EMBJ-34-2840-s005.xlsx]

## Sheet: Table EV3. Down-regulated sites
Uniprot ID	Name	Gene	average ratio WT/KD	p-value (ttest)	Phospho (STY) Probabilities	PEP	Score	Sequence Window	Amino Acid
Q96B18	DACT3_HUMAN Dapper homolog 3	DACT3	0.105162	0.0425174	S(0.999)LGDAS(0.001)PSAPEVVGAR	0.0189807	106.82	ASERPKSLGDASP	S
O76083	PDE9A_HUMAN High affinity cGMP-specific 3',5'-cyclic phosphodiesterase 9A	PDE9A	0.123033	0.029226	KT(0.038)DS(0.961)LTSGATEK	4.7655e-05	134.68	LQKKTDSLTSGAT	S
Q14699	RFTN1_HUMAN Raftlin	RFTN1	0.233645	0.0374321	GDHAS(1)LENEKPGTGDVCSAPAGR	7.76529e-23	147.35	ARGDHASLENEKP	S
Q96K76	UBP47_HUMAN Ubiquitin carboxyl-terminal hydrolase 47	USP47	0.235179	0.0438198	STETSDFENIES(1)PLNER	1.92403e-222	272.24	DFENIESPLNERD	S
P49792	RBP2_HUMAN E3 SUMO-protein ligase RanBP2	RANBP2	0.311499	0.0124207	KQS(1)LPATSIPTPASFK	5.70465e-07	129.32	QNPRKQSLPATSI	S
Q9UGP8	SEC63_HUMAN Translocation protein SEC63 homolog	SEC63	0.318271	0.00825368	EQS(1)ICAAEEQPAEDGQGETNK	5.87374e-13	135.91	VFEKEQSICAAEE	S
Q9UKG1	DP13A_HUMAN DCC-interacting protein 13-alpha	APPL1	0.328499	0.0428679	VNQSALEAVT(0.301)PS(0.688)PS(0.011)FQQR	3.04542e-35	190.55	LEAVTPSPSFQQR	S

## Sheet: Legend
Table EV3. Down-regulated PINK1 dependent phospho-sites
